# Supplementary material for: Stereotyped Subclones Revealed by High‐Density Single‐Cell Lineage Tracing Support Robust Development
Source: Adv Sci (Weinh). 2025 Apr 30;12(30):2406208. doi: 10.1002/advs.202406208 (PMC12376543; doi:10.1002/advs.202406208)
Supplement: Supplementary file 2 — Supplemental Tables [file ADVS-12-2406208-s003.xlsx]

## Sheet: Table S1
	Table S1. Designed lineage barcode sites and sgRNAs
	Name	Sequence
	Barcode site 1	GATTCGCAACGGTTCATACGAGG
	Barcode site 2	TATTCGCGATAGTTCGTACGTGG
	Barcode site 3	TATTCACGACGATTCATACGAGG
	Barcode site 4	TATTCGTGACGATTCGTACGCGG
	Barcode site 5	AATTCGCGAAGGTTCGCACGAGG
	Barcode site 6	TATTCGAGACGGCTCATACGTGG
	Barcode site 7	TATTCCCGACGGCTCGTACGTGG
	Barcode site 8	TATCCGCGACGGATCATACGCGG
	Barcode site 9	TATTCGTAACGGTTCGAACGAGG
	Barcode site 10	TATTCGCTACGGATCGTACGTGG
	Barcode site 11	TATTCGCGGCGGTACGTACGCGG
	Barcode site 12	TATTCTCGACGGTACATACGCGG
	Barcode site 13	TGTTCGCGACAGTTCGTTCGAGG
	sgRNA1	TATTCGCGACGGTTCGTACG
	sgRNA2	TATTCGTAACGGTTCGAACG
	sgRNA3	TATTCTCGACGGTACATACG
	sgRNA4	TGTTCGCGACAGTTCGTTCG

## Sheet: Table S2
	Table S2. Summary Statistics of Single-cell Transcriptomes
	Sample	Type	Cell number	Median nUMI	Median nGene	Min nUMI	Min nGene
	A1-CBRAD5	Raw	5507	4616	1772	500	205
	A1-CBRAD5	Filtered	3576	11460.5	3238.5	500	323
	G11-CBRAD5	Raw	5121	7307	2468	683	334
	G11-CBRAD5	Filtered	4400	12987	3584.5	683	480
	G2-CBRAD5	Raw	1728	29174.5	5516.5	918	131
	G2-CBRAD5	Filtered	1456	51799.5	6976	918	455
	HESC	Raw	6866	27435	4309	500	262
	HESC	Filtered	5659	31323	4608	500	334

## Sheet: Table S3
	Table S3. Number of passes required versus sequencing quality of PacBio HiFi-reads
	pass_number	qual_mean	qual_sd	accuracy_mean	accuracy_sd
	1	108.104	14.924	0.995531	0.00351573
	2	86.4607	22.1832	0.994091	0.00359069
	3	75.7238	3.34448	0.992037	0.00149266
	4	79.3225	4.78353	0.992888	0.00188114
	5	85.8545	5.63519	0.994392	0.00212906
	6	93.7584	6.46888	0.995815	0.00218317
	7	100.948	6.96983	0.996753	0.00212889
	8	106.589	7.16224	0.997359	0.00208869
	9	110.834	6.91883	0.997806	0.00199156
	10	113.997	6.44477	0.998127	0.00187661
	11	116.45	5.82799	0.998406	0.00172262
	12	118.295	5.2532	0.998628	0.001572
	13	119.688	4.72071	0.998799	0.00144888
	14	120.781	4.24684	0.998937	0.00133902
	15	121.657	3.7755	0.999063	0.00121592
	16	122.309	3.42635	0.999154	0.00113454
	17	122.851	3.09924	0.999239	0.00104787
	18	123.269	2.82374	0.999299	0.000982865
	19	123.631	2.55742	0.999363	0.000908085
	20	123.926	2.33644	0.999409	0.000860821
	21	124.159	2.13296	0.999452	0.000805144
	22	124.38	1.95125	0.999491	0.000770124
	23	124.552	1.77345	0.999528	0.000714632
	24	124.694	1.64057	0.999551	0.000698855
	25	124.831	1.49372	0.999582	0.000652262
	26	124.944	1.36638	0.999606	0.000613336
	27	125.02	1.29615	0.999621	0.00059987
	28	125.106	1.19472	0.999641	0.000573548
	29	125.185	1.10494	0.999663	0.000545545
	30	125.245	1.03406	0.999676	0.000528029
	31	125.299	0.960722	0.999691	0.000502474
	32	125.347	0.900983	0.999703	0.000487166
	33	125.39	0.848114	0.999713	0.000476643
	34	125.431	0.790209	0.999728	0.000444591
	35	125.458	0.782648	0.999733	0.000458709
	36	125.489	0.725146	0.999742	0.000440082
	37	125.52	0.688658	0.999753	0.00041816
	38	125.544	0.652587	0.99976	0.000413122
	39	125.571	0.611821	0.999771	0.000387722
	40	125.591	0.593083	0.999777	0.000394118
	41	125.606	0.574618	0.999781	0.00038295
	42	125.621	0.55201	0.999787	0.000376008
	43	125.639	0.517648	0.999796	0.000358539
	44	125.653	0.5084	0.999799	0.000360923
	45	125.665	0.489253	0.999806	0.000348674
	46	125.676	0.472169	0.99981	0.000342892
	47	125.693	0.452462	0.999815	0.000342352
	48	125.704	0.430676	0.999821	0.000326071
	49	125.713	0.434236	0.999827	0.000327766
	50	125.724	0.410048	0.999831	0.000319086
	51	125.731	0.406846	0.999832	0.000315872
	52	125.739	0.390114	0.999836	0.000306386
	53	125.752	0.360568	0.999845	0.000293226
	54	125.758	0.354461	0.999845	0.000292548
	55	125.764	0.35519	0.99985	0.000288777
	56	125.77	0.342871	0.999853	0.000282196
	57	125.78	0.330012	0.999858	0.000281794
	58	125.784	0.314298	0.999861	0.00027023
	59	125.772	0.336068	0.999854	0.000297539
	60	125.81	0.25523	0.999872	0.000253684

## Sheet: Table S4-part1
	Table S4 (part 1 of 2). List of unique (cell barcode and UMI) lineage barcode alleles and their editing events
	Sample	BC	UMI	zwCount	rawUMIcount	comUMIcount	Score	checkInfo	target1	target2	target3	target4	target5	target6	target7	target8	target9	target10	target11	target12	target13
	A1-CBRAD5	TCGGGTGTCCGTGCGA	TCATTCCCTG	77	64	64	78	anc	NONE	NONE	NONE	NONE	NONE	NONE	NONE	NONE	NONE	NONE	NONE	4D+380	NONE
	A1-CBRAD5	TCGGGTGTCCGTGCGA	TAAAAACTTA	56	64	64	78	anc	NONE	NONE	NONE	NONE	NONE	NONE	NONE	NONE	NONE	NONE	NONE	4D+380	NONE
	A1-CBRAD5	TCGGGTGTCCGTGCGA	CGAATCATCT	101	64	64	78	anc	NONE	NONE	NONE	NONE	NONE	NONE	NONE	NONE	NONE	NONE	NONE	4D+380	NONE
	A1-CBRAD5	TCGGGTGTCCGTGCGA	AAGTGCAAGT	82	64	64	78	anc	NONE	NONE	NONE	NONE	NONE	NONE	NONE	NONE	NONE	NONE	NONE	4D+380	NONE
	A1-CBRAD5	TCGGGTGTCCGTGCGA	AGCTTTCCTG	54	64	64	78	anc	NONE	NONE	NONE	NONE	NONE	NONE	NONE	NONE	NONE	NONE	NONE	4D+380	NONE
	A1-CBRAD5	TCGGGTGTCCGTGCGA	GGTTTTTGTC	76	64	64	78	anc	NONE	NONE	NONE	NONE	NONE	NONE	NONE	NONE	NONE	NONE	NONE	4D+380	NONE
	A1-CBRAD5	TCGGGTGTCCGTGCGA	TGTCTCCACG	109	64	64	78	anc	NONE	NONE	NONE	NONE	NONE	NONE	NONE	NONE	NONE	NONE	NONE	4D+380	NONE
	A1-CBRAD5	TCGGGTGTCCGTGCGA	TTCTGCGCTA	51	64	64	78	anc	NONE	NONE	NONE	NONE	NONE	NONE	NONE	NONE	NONE	NONE	NONE	4D+380	NONE
	A1-CBRAD5	TCGGGTGTCCGTGCGA	ATAAGTATTG	40	64	64	78	anc	NONE	NONE	NONE	NONE	NONE	NONE	NONE	NONE	NONE	NONE	NONE	4D+380	NONE
	A1-CBRAD5	TCGGGTGTCCGTGCGA	CCTAGCCCTA	70	64	64	78	anc	NONE	NONE	NONE	NONE	NONE	NONE	NONE	NONE	NONE	NONE	NONE	4D+380	NONE
	A1-CBRAD5	TCGGGTGTCCGTGCGA	TACCCAATAC	84	64	64	78	anc	NONE	NONE	NONE	NONE	NONE	NONE	NONE	NONE	NONE	NONE	NONE	4D+380	NONE
	A1-CBRAD5	TCGGGTGTCCGTGCGA	CCTTGAGGGA	77	64	64	78	anc	NONE	NONE	NONE	NONE	NONE	NONE	NONE	NONE	NONE	NONE	NONE	4D+380	NONE
	A1-CBRAD5	TCGGGTGTCCGTGCGA	TCATAAAGCA	44	64	64	78	anc	NONE	NONE	NONE	NONE	NONE	NONE	NONE	NONE	NONE	NONE	NONE	4D+380	NONE
	A1-CBRAD5	TCGGGTGTCCGTGCGA	TCAGGCTATT	93	64	64	78	anc	NONE	NONE	NONE	NONE	NONE	NONE	NONE	NONE	NONE	NONE	NONE	4D+380	NONE
	A1-CBRAD5	TCGGGTGTCCGTGCGA	TTATATTAAG	39	64	64	78	anc	NONE	NONE	NONE	NONE	NONE	NONE	NONE	NONE	NONE	NONE	NONE	4D+380	NONE
	A1-CBRAD5	TCGGGTGTCCGTGCGA	AAACATTAAT	46	64	64	78	anc	NONE	NONE	NONE	NONE	NONE	NONE	NONE	NONE	NONE	NONE	NONE	4D+380	NONE
	A1-CBRAD5	TCGGGTGTCCGTGCGA	TTCCTGTTCC	62	64	64	78	anc	NONE	NONE	NONE	NONE	NONE	NONE	NONE	NONE	NONE	NONE	NONE	4D+380	NONE
	A1-CBRAD5	TCGGGTGTCCGTGCGA	ACTGCGTATG	67	64	64	78	anc	NONE	NONE	NONE	NONE	NONE	NONE	NONE	NONE	NONE	NONE	NONE	4D+380	NONE
	A1-CBRAD5	TCGGGTGTCCGTGCGA	GAACCGGTAC	46	64	64	78	anc	NONE	NONE	NONE	NONE	NONE	NONE	NONE	NONE	NONE	NONE	NONE	4D+380	NONE
	A1-CBRAD5	TCGGGTGTCCGTGCGA	TCGTGATAGC	71	64	64	78	anc	NONE	NONE	NONE	NONE	NONE	NONE	NONE	NONE	NONE	NONE	NONE	4D+380	NONE
	A1-CBRAD5	TCGGGTGTCCGTGCGA	TTAACTCCCT	65	64	64	78	anc	NONE	NONE	NONE	NONE	NONE	NONE	NONE	NONE	NONE	NONE	NONE	4D+380	NONE
	A1-CBRAD5	TCGGGTGTCCGTGCGA	GTTAGCCATG	81	64	64	78	anc	NONE	NONE	NONE	NONE	NONE	NONE	NONE	NONE	NONE	NONE	NONE	4D+380	NONE
	A1-CBRAD5	TCGGGTGTCCGTGCGA	GTTGAGATAC	27	64	64	78	anc	NONE	NONE	NONE	NONE	NONE	NONE	NONE	NONE	NONE	NONE	NONE	4D+380	NONE
	A1-CBRAD5	TCGGGTGTCCGTGCGA	TATTCCTCTG	91	64	64	78	anc	NONE	NONE	NONE	NONE	NONE	NONE	NONE	NONE	NONE	NONE	NONE	4D+380	NONE
	A1-CBRAD5	TCGGGTGTCCGTGCGA	TACCATTTTG	96	64	64	78	anc	NONE	NONE	NONE	NONE	NONE	NONE	NONE	NONE	NONE	NONE	NONE	4D+380	NONE
	A1-CBRAD5	TCGGGTGTCCGTGCGA	GAAGTTCATT	26	64	64	78	anc	NONE	NONE	NONE	NONE	NONE	NONE	NONE	NONE	NONE	NONE	NONE	4D+380	NONE
	A1-CBRAD5	TCGGGTGTCCGTGCGA	CTCTAGCCAT	77	64	64	78	anc	NONE	NONE	NONE	NONE	NONE	NONE	NONE	NONE	NONE	NONE	NONE	4D+380	NONE
	A1-CBRAD5	TCGGGTGTCCGTGCGA	TGTATTGTAA	54	64	64	78	anc	NONE	NONE	NONE	NONE	NONE	NONE	NONE	NONE	NONE	NONE	NONE	4D+380	NONE
	A1-CBRAD5	TCGGGTGTCCGTGCGA	ATTTAATCCA	33	64	64	78	anc	NONE	NONE	NONE	NONE	NONE	NONE	NONE	NONE	NONE	NONE	NONE	4D+380	NONE
	A1-CBRAD5	TCGGGTGTCCGTGCGA	ACCAACTTGG	1	64	64	78	anc	NONE	NONE	NONE	NONE	NONE	NONE	NONE	NONE	NONE	NONE	NONE	4D+380	NONE
	A1-CBRAD5	TCGGGTGTCCGTGCGA	TTCTATGATT	66	64	64	78	anc	NONE	NONE	NONE	NONE	NONE	NONE	NONE	NONE	NONE	NONE	NONE	4D+380	NONE
	A1-CBRAD5	TCGGGTGTCCGTGCGA	CTGAAACACT	76	64	64	78	anc	NONE	NONE	NONE	NONE	NONE	NONE	NONE	NONE	NONE	NONE	NONE	4D+380	NONE
	A1-CBRAD5	TCGGGTGTCCGTGCGA	ATCTGTATTT	45	64	64	78	anc	NONE	NONE	NONE	NONE	NONE	NONE	NONE	NONE	NONE	NONE	NONE	4D+380	NONE
	A1-CBRAD5	TCGGGTGTCCGTGCGA	TCAGGCTAGG	1	64	64	78	anc	NONE	NONE	NONE	NONE	NONE	NONE	NONE	NONE	NONE	NONE	NONE	4D+380	NONE
	A1-CBRAD5	TCGGGTGTCCGTGCGA	CAACAGAAGA	43	64	64	78	anc	NONE	NONE	NONE	NONE	NONE	NONE	NONE	NONE	NONE	NONE	NONE	4D+380	NONE
	A1-CBRAD5	TCGGGTGTCCGTGCGA	CTTGTGAAAT	59	64	64	78	anc	NONE	NONE	NONE	NONE	NONE	NONE	NONE	NONE	NONE	NONE	NONE	4D+380	NONE
	A1-CBRAD5	TCGGGTGTCCGTGCGA	AACATATGGA	40	64	64	78	anc	NONE	NONE	NONE	NONE	NONE	NONE	NONE	NONE	NONE	NONE	NONE	4D+380	NONE
	A1-CBRAD5	TCGGGTGTCCGTGCGA	AACATTAATT	1	64	64	78	anc	NONE	NONE	NONE	NONE	NONE	NONE	NONE	NONE	NONE	NONE	NONE	4D+380	NONE
	A1-CBRAD5	TCGGGTGTCCGTGCGA	TAGAGCTAAT	1	64	64	78	anc	NONE	NONE	NONE	NONE	NONE	NONE	NONE	NONE	NONE	NONE	NONE	4D+380	NONE
	A1-CBRAD5	TCGGGTGTCCGTGCGA	TTGACCCTGT	1	64	64	78	anc	NONE	NONE	NONE	NONE	NONE	NONE	NONE	NONE	NONE	NONE	NONE	4D+380	NONE
	A1-CBRAD5	TCGGGTGTCCGTGCGA	CCAACTTGGC	57	64	64	78	anc	NONE	NONE	NONE	NONE	NONE	NONE	NONE	NONE	NONE	NONE	NONE	4D+380	NONE
	A1-CBRAD5	TCGGGTGTCCGTGCGA	GGGGTTTGGT	1	64	64	78	anc	NONE	NONE	NONE	NONE	NONE	NONE	NONE	NONE	NONE	NONE	NONE	4D+380	NONE
	A1-CBRAD5	TCGGGTGTCCGTGCGA	TTCATCTTTT	1	64	64	78	anc	NONE	NONE	NONE	NONE	NONE	NONE	NONE	NONE	NONE	NONE	NONE	4D+380	NONE
	A1-CBRAD5	TCGGGTGTCCGTGCGA	CCTAGCCCCT	2	64	64	78	anc	NONE	NONE	NONE	NONE	NONE	NONE	NONE	NONE	NONE	NONE	NONE	4D+380	NONE
	A1-CBRAD5	TCGGGTGTCCGTGCGA	CCTTGAGGCC	1	64	64	78	anc	NONE	NONE	NONE	NONE	NONE	NONE	NONE	NONE	NONE	NONE	NONE	4D+380	NONE
	A1-CBRAD5	TCGGGTGTCCGTGCGA	GGAAGTTCAT	1	64	64	78	anc	NONE	NONE	NONE	NONE	NONE	NONE	NONE	NONE	NONE	NONE	NONE	4D+380	NONE
	A1-CBRAD5	TCGGGTGTCCGTGCGA	TTGACCTGTA	68	64	64	78	anc	NONE	NONE	NONE	NONE	NONE	NONE	NONE	NONE	NONE	NONE	NONE	4D+380	NONE
	A1-CBRAD5	TCGGGTGTCCGTGCGA	CCACTATCAT	14	64	64	78	anc	NONE	NONE	NONE	NONE	NONE	NONE	NONE	NONE	NONE	NONE	NONE	4D+380	NONE
	A1-CBRAD5	TCGGGTGTCCGTGCGA	CCCACTATCA	1	64	64	78	anc	NONE	NONE	NONE	NONE	NONE	NONE	NONE	NONE	NONE	NONE	NONE	4D+380	NONE
	A1-CBRAD5	TCGGGTGTCCGTGCGA	TACACTCCCT	1	1	65	92	con	1I+81+G	1I+109+G	NONE	1I+173+G	1I+189+G	1I+205+G	NONE	NONE	NONE	NONE	1I+351+G	4D+380	1I+392+G
	A1-CBRAD5	TCGGGTGTCCGTGCGA	TCATAAAGGC	1	64	64	78	anc	NONE	NONE	NONE	NONE	NONE	NONE	NONE	NONE	NONE	NONE	NONE	4D+380	NONE
	A1-CBRAD5	TCGGGTGTCCGTGCGA	AAACCTGACC	50	64	64	78	anc	NONE	NONE	NONE	NONE	NONE	NONE	NONE	NONE	NONE	NONE	NONE	4D+380	NONE
	A1-CBRAD5	TCGGGTGTCCGTGCGA	ATAAATATGC	12	64	64	78	anc	NONE	NONE	NONE	NONE	NONE	NONE	NONE	NONE	NONE	NONE	NONE	4D+380	NONE
	A1-CBRAD5	TCGGGTGTCCGTGCGA	TAAAAAACTT	1	64	64	78	anc	NONE	NONE	NONE	NONE	NONE	NONE	NONE	NONE	NONE	NONE	NONE	4D+380	NONE
	A1-CBRAD5	TCGGGTGTCCGTGCGA	AAAACCTGAC	1	64	64	78	anc	NONE	NONE	NONE	NONE	NONE	NONE	NONE	NONE	NONE	NONE	NONE	4D+380	NONE
	A1-CBRAD5	TCGGGTGTCCGTGCGA	AGCTTGATCG	1	64	64	78	anc	NONE	NONE	NONE	NONE	NONE	NONE	NONE	NONE	NONE	NONE	NONE	4D+380	NONE
	A1-CBRAD5	TCGGGTGTCCGTGCGA	AAAACATTAA	1	64	64	78	anc	NONE	NONE	NONE	NONE	NONE	NONE	NONE	NONE	NONE	NONE	NONE	4D+380	NONE
	A1-CBRAD5	TCGGGTGTCCGTGCGA	TTGACTTTGT	1	64	64	78	anc	NONE	NONE	NONE	NONE	NONE	NONE	NONE	NONE	NONE	NONE	NONE	4D+380	NONE
	A1-CBRAD5	TCGGGTGTCCGTGCGA	AGGTTTTGTC	1	64	64	78	anc	NONE	NONE	NONE	NONE	NONE	NONE	NONE	NONE	NONE	NONE	NONE	4D+380	NONE
	A1-CBRAD5	TCGGGTGTCCGTGCGA	AGCGTGATCA	1	64	64	78	anc	NONE	NONE	NONE	NONE	NONE	NONE	NONE	NONE	NONE	NONE	NONE	4D+380	NONE
	A1-CBRAD5	TCGGGTGTCCGTGCGA	CTATAGAGGA	1	64	64	78	anc	NONE	NONE	NONE	NONE	NONE	NONE	NONE	NONE	NONE	NONE	NONE	4D+380	NONE
	A1-CBRAD5	TCGGGTGTCCGTGCGA	TTTTTTTTTT	1	64	64	78	anc	NONE	NONE	NONE	NONE	NONE	NONE	NONE	NONE	NONE	NONE	NONE	4D+380	NONE
	A1-CBRAD5	TCGGGTGTCCGTGCGA	CCCTTGAGGG	1	64	64	78	anc	NONE	NONE	NONE	NONE	NONE	NONE	NONE	NONE	NONE	NONE	NONE	4D+380	NONE
	A1-CBRAD5	TCGGGTGTCCGTGCGA	ACCGAACTAC	1	64	64	78	anc	NONE	NONE	NONE	NONE	NONE	NONE	NONE	NONE	NONE	NONE	NONE	4D+380	NONE
	A1-CBRAD5	TCGGGTGTCCGTGCGA	GTTGGATACA	1	64	64	78	anc	NONE	NONE	NONE	NONE	NONE	NONE	NONE	NONE	NONE	NONE	NONE	4D+380	NONE
	A1-CBRAD5	TGGAACTCATACAGCT	AGTATTCATG	54	16	16	23	anc	NONE	NONE	NONE	NONE	NONE	NONE	NONE	NONE	NONE	NONE	NONE	4D+380	NONE
	A1-CBRAD5	TGGAACTCATACAGCT	CCTGACTCAG	47	16	16	23	anc	NONE	NONE	NONE	NONE	NONE	NONE	NONE	NONE	NONE	NONE	NONE	4D+380	NONE
	A1-CBRAD5	TGGAACTCATACAGCT	ACAATAGTCG	54	16	16	23	anc	NONE	NONE	NONE	NONE	NONE	NONE	NONE	NONE	NONE	NONE	NONE	4D+380	NONE
	A1-CBRAD5	TGGAACTCATACAGCT	CCCGACGTCG	62	16	16	23	anc	NONE	NONE	NONE	NONE	NONE	NONE	NONE	NONE	NONE	NONE	NONE	4D+380	NONE
	A1-CBRAD5	TGGAACTCATACAGCT	AGGTACAACT	43	16	16	23	anc	NONE	NONE	NONE	NONE	NONE	NONE	NONE	NONE	NONE	NONE	NONE	4D+380	NONE
	A1-CBRAD5	TGGAACTCATACAGCT	GGAATCGTGT	65	16	16	23	anc	NONE	NONE	NONE	NONE	NONE	NONE	NONE	NONE	NONE	NONE	NONE	4D+380	NONE
	A1-CBRAD5	TGGAACTCATACAGCT	ATGTTCTTGA	56	16	16	23	anc	NONE	NONE	NONE	NONE	NONE	NONE	NONE	NONE	NONE	NONE	NONE	4D+380	NONE
	A1-CBRAD5	TGGAACTCATACAGCT	ATGGTGCGCT	61	16	16	23	anc	NONE	NONE	NONE	NONE	NONE	NONE	NONE	NONE	NONE	NONE	NONE	4D+380	NONE
	A1-CBRAD5	TGGAACTCATACAGCT	GTCAAATCTA	23	16	16	23	anc	NONE	NONE	NONE	NONE	NONE	NONE	NONE	NONE	NONE	NONE	NONE	4D+380	NONE
	A1-CBRAD5	TGGAACTCATACAGCT	TACTTCTAGG	96	16	16	23	anc	NONE	NONE	NONE	NONE	NONE	NONE	NONE	NONE	NONE	NONE	NONE	4D+380	NONE
	A1-CBRAD5	TGGAACTCATACAGCT	TATGAATATT	1	16	16	23	anc	NONE	NONE	NONE	NONE	NONE	NONE	NONE	NONE	NONE	NONE	NONE	4D+380	NONE
	A1-CBRAD5	TGGAACTCATACAGCT	AGACCCTTAT	1	16	16	23	anc	NONE	NONE	NONE	NONE	NONE	NONE	NONE	NONE	NONE	NONE	NONE	4D+380	NONE
	A1-CBRAD5	TGGAACTCATACAGCT	CTAGCATTCC	110	16	16	23	anc	NONE	NONE	NONE	NONE	NONE	NONE	NONE	NONE	NONE	NONE	NONE	4D+380	NONE
	A1-CBRAD5	TGGAACTCATACAGCT	AGGTTTTGGT	1	16	16	23	anc	NONE	NONE	NONE	NONE	NONE	NONE	NONE	NONE	NONE	NONE	NONE	4D+380	NONE
	A1-CBRAD5	TGGAACTCATACAGCT	CCGCATTTTT	1	16	16	23	anc	NONE	NONE	NONE	NONE	NONE	NONE	NONE	NONE	NONE	NONE	NONE	4D+380	NONE
	A1-CBRAD5	TGGAACTCATACAGCT	AGAATACAGA	52	16	16	23	anc	NONE	NONE	NONE	NONE	NONE	NONE	NONE	NONE	NONE	NONE	NONE	4D+380	NONE
	A1-CBRAD5	TGGAACTCATACAGCT	TACCTTCTAG	1	1	17	28	con	1I+81+G	NONE	NONE	NONE	NONE	NONE	1I+254+G	NONE	1I+297+G	1I+314+G	NONE	4D+380	1I+416+G
	A1-CBRAD5	ACTTTGTCACCATATG	TCCATCTTGA	64	40	40	54	anc	NONE	NONE	NONE	NONE	NONE	NONE	NONE	NONE	NONE	NONE	NONE	4D+380	NONE
	A1-CBRAD5	ACTTTGTCACCATATG	GCCATTGTTC	55	40	40	54	anc	NONE	NONE	NONE	NONE	NONE	NONE	NONE	NONE	NONE	NONE	NONE	4D+380	NONE
	A1-CBRAD5	ACTTTGTCACCATATG	TTTTCTCCTG	71	40	40	54	anc	NONE	NONE	NONE	NONE	NONE	NONE	NONE	NONE	NONE	NONE	NONE	4D+380	NONE
	A1-CBRAD5	ACTTTGTCACCATATG	CCGACATCTT	23	40	40	54	anc	NONE	NONE	NONE	NONE	NONE	NONE	NONE	NONE	NONE	NONE	NONE	4D+380	NONE
	A1-CBRAD5	ACTTTGTCACCATATG	ATGAGGATTT	57	40	40	54	anc	NONE	NONE	NONE	NONE	NONE	NONE	NONE	NONE	NONE	NONE	NONE	4D+380	NONE
	A1-CBRAD5	ACTTTGTCACCATATG	TATTGGCGTT	46	40	40	54	anc	NONE	NONE	NONE	NONE	NONE	NONE	NONE	NONE	NONE	NONE	NONE	4D+380	NONE
	A1-CBRAD5	ACTTTGTCACCATATG	AGTGACATAT	50	40	40	54	anc	NONE	NONE	NONE	NONE	NONE	NONE	NONE	NONE	NONE	NONE	NONE	4D+380	NONE
	A1-CBRAD5	ACTTTGTCACCATATG	TGACATTGTC	64	40	40	54	anc	NONE	NONE	NONE	NONE	NONE	NONE	NONE	NONE	NONE	NONE	NONE	4D+380	NONE
	A1-CBRAD5	ACTTTGTCACCATATG	AAGGGCCTAT	31	40	40	54	anc	NONE	NONE	NONE	NONE	NONE	NONE	NONE	NONE	NONE	NONE	NONE	4D+380	NONE
	A1-CBRAD5	ACTTTGTCACCATATG	CCAGATCCTT	54	40	40	54	anc	NONE	NONE	NONE	NONE	NONE	NONE	NONE	NONE	NONE	NONE	NONE	4D+380	NONE
	A1-CBRAD5	ACTTTGTCACCATATG	AAACGGGTTC	66	40	40	54	anc	NONE	NONE	NONE	NONE	NONE	NONE	NONE	NONE	NONE	NONE	NONE	4D+380	NONE
	A1-CBRAD5	ACTTTGTCACCATATG	TGAAATTGAA	53	40	40	54	anc	NONE	NONE	NONE	NONE	NONE	NONE	NONE	NONE	NONE	NONE	NONE	4D+380	NONE
	A1-CBRAD5	ACTTTGTCACCATATG	CCAGATGAGC	66	40	40	54	anc	NONE	NONE	NONE	NONE	NONE	NONE	NONE	NONE	NONE	NONE	NONE	4D+380	NONE
	A1-CBRAD5	ACTTTGTCACCATATG	AGTTCTTTGT	89	40	40	54	anc	NONE	NONE	NONE	NONE	NONE	NONE	NONE	NONE	NONE	NONE	NONE	4D+380	NONE
	A1-CBRAD5	ACTTTGTCACCATATG	ACCGGGTCTT	48	40	40	54	anc	NONE	NONE	NONE	NONE	NONE	NONE	NONE	NONE	NONE	NONE	NONE	4D+380	NONE
	A1-CBRAD5	ACTTTGTCACCATATG	CTGTTACTTA	41	40	40	54	anc	NONE	NONE	NONE	NONE	NONE	NONE	NONE	NONE	NONE	NONE	NONE	4D+380	NONE
	A1-CBRAD5	ACTTTGTCACCATATG	TGGCCTTAGG	82	40	40	54	anc	NONE	NONE	NONE	NONE	NONE	NONE	NONE	NONE	NONE	NONE	NONE	4D+380	NONE
	A1-CBRAD5	ACTTTGTCACCATATG	CGAGTAGTGG	57	40	40	54	anc	NONE	NONE	NONE	NONE	NONE	NONE	NONE	NONE	NONE	NONE	NONE	4D+380	NONE
	A1-CBRAD5	ACTTTGTCACCATATG	CCGTCGCATG	17	40	40	54	anc	NONE	NONE	NONE	NONE	NONE	NONE	NONE	NONE	NONE	NONE	NONE	4D+380	NONE
	A1-CBRAD5	ACTTTGTCACCATATG	CAACGATAGC	48	40	40	54	anc	NONE	NONE	NONE	NONE	NONE	NONE	NONE	NONE	NONE	NONE	NONE	4D+380	NONE
	A1-CBRAD5	ACTTTGTCACCATATG	CCACGACGTT	33	40	40	54	anc	NONE	NONE	NONE	NONE	NONE	NONE	NONE	NONE	NONE	NONE	NONE	4D+380	NONE
	A1-CBRAD5	ACTTTGTCACCATATG	TCTACACCAT	4	40	40	54	anc	NONE	NONE	NONE	NONE	NONE	NONE	NONE	NONE	NONE	NONE	NONE	4D+380	NONE
	A1-CBRAD5	ACTTTGTCACCATATG	TCTGATGTAG	57	40	40	54	anc	NONE	NONE	NONE	NONE	NONE	NONE	NONE	NONE	NONE	NONE	NONE	4D+380	NONE
	A1-CBRAD5	ACTTTGTCACCATATG	ATTAATAATC	1	40	40	54	anc	NONE	NONE	NONE	NONE	NONE	NONE	NONE	NONE	NONE	NONE	NONE	4D+380	NONE
	A1-CBRAD5	ACTTTGTCACCATATG	GCCTTACGCT	2	40	40	54	anc	NONE	NONE	NONE	NONE	NONE	NONE	NONE	NONE	NONE	NONE	NONE	4D+380	NONE
	A1-CBRAD5	ACTTTGTCACCATATG	CCACGAACGT	1	40	40	54	anc	NONE	NONE	NONE	NONE	NONE	NONE	NONE	NONE	NONE	NONE	NONE	4D+380	NONE
	A1-CBRAD5	ACTTTGTCACCATATG	ACTCAATAAA	31	40	40	54	anc	NONE	NONE	NONE	NONE	NONE	NONE	NONE	NONE	NONE	NONE	NONE	4D+380	NONE
	A1-CBRAD5	ACTTTGTCACCATATG	AAGTAAATAA	14	40	40	54	anc	NONE	NONE	NONE	NONE	NONE	NONE	NONE	NONE	NONE	NONE	NONE	4D+380	NONE
	A1-CBRAD5	ACTTTGTCACCATATG	AAACTGATAT	12	40	40	54	anc	NONE	NONE	NONE	NONE	NONE	NONE	NONE	NONE	NONE	NONE	NONE	4D+380	NONE
	A1-CBRAD5	ACTTTGTCACCATATG	CTACCGCTAC	59	40	40	54	anc	NONE	NONE	NONE	NONE	NONE	NONE	NONE	NONE	NONE	NONE	NONE	4D+380	NONE
	A1-CBRAD5	ACTTTGTCACCATATG	CGTCAACTAG	2	40	40	54	anc	NONE	NONE	NONE	NONE	NONE	NONE	NONE	NONE	NONE	NONE	NONE	4D+380	NONE
	A1-CBRAD5	ACTTTGTCACCATATG	AGTTTATTAT	2	40	40	54	anc	NONE	NONE	NONE	NONE	NONE	NONE	NONE	NONE	NONE	NONE	NONE	4D+380	NONE
	A1-CBRAD5	ACTTTGTCACCATATG	TATTTGGCGT	1	1	42	61	con	NONE	NONE	NONE	NONE	NONE	NONE	1D+235&1I+254+G	NONE	1I+294+A	NONE	NONE	4D+380	1D+416
	A1-CBRAD5	ACTTTGTCACCATATG	AAAACGGGTT	1	40	40	54	anc	NONE	NONE	NONE	NONE	NONE	NONE	NONE	NONE	NONE	NONE	NONE	4D+380	NONE
	A1-CBRAD5	ACTTTGTCACCATATG	GCCATTTTTT	1	40	40	54	anc	NONE	NONE	NONE	NONE	NONE	NONE	NONE	NONE	NONE	NONE	NONE	4D+380	NONE
	A1-CBRAD5	ACTTTGTCACCATATG	AAACGTCATT	1	40	40	54	anc	NONE	NONE	NONE	NONE	NONE	NONE	NONE	NONE	NONE	NONE	NONE	4D+380	NONE
	A1-CBRAD5	ACTTTGTCACCATATG	TCTTCCGACT	1	40	40	54	anc	NONE	NONE	NONE	NONE	NONE	NONE	NONE	NONE	NONE	NONE	NONE	4D+380	NONE
	A1-CBRAD5	ACTTTGTCACCATATG	TACGTCCACT	1	40	40	54	anc	NONE	NONE	NONE	NONE	NONE	NONE	NONE	NONE	NONE	NONE	NONE	4D+380	NONE
	A1-CBRAD5	ACTTTGTCACCATATG	ACCGGGTCAG	1	40	40	54	anc	NONE	NONE	NONE	NONE	NONE	NONE	NONE	NONE	NONE	NONE	NONE	4D+380	NONE
	A1-CBRAD5	ACTTTGTCACCATATG	CCAGATTGCG	1	40	40	54	anc	NONE	NONE	NONE	NONE	NONE	NONE	NONE	NONE	NONE	NONE	NONE	4D+380	NONE
	A1-CBRAD5	ACTTTGTCACCATATG	CGAAGTAGTG	1	1	41	57	anc	NONE	NONE	NONE	NONE	NONE	NONE	NONE	NONE	NONE	NONE	NONE	4D+380	1D+416
	A1-CBRAD5	ACTTTGTCACCATATG	CCGGCAGCTT	1	40	40	54	anc	NONE	NONE	NONE	NONE	NONE	NONE	NONE	NONE	NONE	NONE	NONE	4D+380	NONE
	A1-CBRAD5	CTCATGCGTAAGTTAG	CAAATAAAGT	60	23	23	37	anc	NONE	NONE	NONE	NONE	NONE	NONE	NONE	NONE	NONE	NONE	NONE	4D+380	NONE
	A1-CBRAD5	CTCATGCGTAAGTTAG	CTACAAGTAT	65	23	23	37	anc	NONE	NONE	NONE	NONE	NONE	NONE	NONE	NONE	NONE	NONE	NONE	4D+380	NONE
	A1-CBRAD5	CTCATGCGTAAGTTAG	CTACTCGCCA	82	23	23	37	anc	NONE	NONE	NONE	NONE	NONE	NONE	NONE	NONE	NONE	NONE	NONE	4D+380	NONE
	A1-CBRAD5	CTCATGCGTAAGTTAG	TAAGCATGAA	64	23	23	37	anc	NONE	NONE	NONE	NONE	NONE	NONE	NONE	NONE	NONE	NONE	NONE	4D+380	NONE
	A1-CBRAD5	CTCATGCGTAAGTTAG	AAAGTGAGCG	79	23	23	37	anc	NONE	NONE	NONE	NONE	NONE	NONE	NONE	NONE	NONE	NONE	NONE	4D+380	NONE
	A1-CBRAD5	CTCATGCGTAAGTTAG	CCGTGACGAT	96	23	23	37	anc	NONE	NONE	NONE	NONE	NONE	NONE	NONE	NONE	NONE	NONE	NONE	4D+380	NONE
	A1-CBRAD5	CTCATGCGTAAGTTAG	GTACATCATA	39	23	23	37	anc	NONE	NONE	NONE	NONE	NONE	NONE	NONE	NONE	NONE	NONE	NONE	4D+380	NONE
	A1-CBRAD5	CTCATGCGTAAGTTAG	CCTTAAGTGG	98	23	23	37	anc	NONE	NONE	NONE	NONE	NONE	NONE	NONE	NONE	NONE	NONE	NONE	4D+380	NONE
	A1-CBRAD5	CTCATGCGTAAGTTAG	CGACTTTACG	62	23	23	37	anc	NONE	NONE	NONE	NONE	NONE	NONE	NONE	NONE	NONE	NONE	NONE	4D+380	NONE
	A1-CBRAD5	CTCATGCGTAAGTTAG	CGAAACTCGC	90	23	23	37	anc	NONE	NONE	NONE	NONE	NONE	NONE	NONE	NONE	NONE	NONE	NONE	4D+380	NONE
	A1-CBRAD5	CTCATGCGTAAGTTAG	GTATATATAT	18	23	23	37	anc	NONE	NONE	NONE	NONE	NONE	NONE	NONE	NONE	NONE	NONE	NONE	4D+380	NONE
	A1-CBRAD5	CTCATGCGTAAGTTAG	CTCAGAGAAC	72	23	23	37	anc	NONE	NONE	NONE	NONE	NONE	NONE	NONE	NONE	NONE	NONE	NONE	4D+380	NONE
	A1-CBRAD5	CTCATGCGTAAGTTAG	AATATGGCAA	59	23	23	37	anc	NONE	NONE	NONE	NONE	NONE	NONE	NONE	NONE	NONE	NONE	NONE	4D+380	NONE
	A1-CBRAD5	CTCATGCGTAAGTTAG	GTACATCTGC	1	23	23	37	anc	NONE	NONE	NONE	NONE	NONE	NONE	NONE	NONE	NONE	NONE	NONE	4D+380	NONE
	A1-CBRAD5	CTCATGCGTAAGTTAG	CTGAAGCGCA	1	3	26	40	con	NONE	NONE	NONE	NONE	NONE	NONE	NONE	NONE	NONE	NONE	NONE	4D+380	1I+411+T
	A1-CBRAD5	CTCATGCGTAAGTTAG	CTACTTCGCC	1	23	23	37	anc	NONE	NONE	NONE	NONE	NONE	NONE	NONE	NONE	NONE	NONE	NONE	4D+380	NONE
	A1-CBRAD5	CTCATGCGTAAGTTAG	CATCAGTTAT	2	3	26	40	con	NONE	NONE	NONE	NONE	NONE	NONE	NONE	NONE	NONE	NONE	NONE	4D+380	1I+411+T
	A1-CBRAD5	CTCATGCGTAAGTTAG	TGCCTCATAG	1	23	23	37	anc	NONE	NONE	NONE	NONE	NONE	NONE	NONE	NONE	NONE	NONE	NONE	4D+380	NONE
	A1-CBRAD5	CTCATGCGTAAGTTAG	AAGTGGCTTT	1	23	23	37	anc	NONE	NONE	NONE	NONE	NONE	NONE	NONE	NONE	NONE	NONE	NONE	4D+380	NONE
	A1-CBRAD5	CTCATGCGTAAGTTAG	CCTTCATAGA	1	23	23	37	anc	NONE	NONE	NONE	NONE	NONE	NONE	NONE	NONE	NONE	NONE	NONE	4D+380	NONE
	A1-CBRAD5	CTCATGCGTAAGTTAG	GCGAACGAGA	40	23	23	37	anc	NONE	NONE	NONE	NONE	NONE	NONE	NONE	NONE	NONE	NONE	NONE	4D+380	NONE
	A1-CBRAD5	CTCATGCGTAAGTTAG	AAAGTAGAGT	2	23	23	37	anc	NONE	NONE	NONE	NONE	NONE	NONE	NONE	NONE	NONE	NONE	NONE	4D+380	NONE
	A1-CBRAD5	CTCATGCGTAAGTTAG	AAAGTTGCAT	1	23	23	37	anc	NONE	NONE	NONE	NONE	NONE	NONE	NONE	NONE	NONE	NONE	NONE	4D+380	NONE
	A1-CBRAD5	CTCATGCGTAAGTTAG	GCCGGAGGTA	1	23	23	37	anc	NONE	NONE	NONE	NONE	NONE	NONE	NONE	NONE	NONE	NONE	NONE	4D+380	NONE
	A1-CBRAD5	CTCATGCGTAAGTTAG	TGCTCATAGT	86	23	23	37	anc	NONE	NONE	NONE	NONE	NONE	NONE	NONE	NONE	NONE	NONE	NONE	4D+380	NONE
	A1-CBRAD5	CTCATGCGTAAGTTAG	CCCACCTCGG	1	3	26	40	con	NONE	NONE	NONE	NONE	NONE	NONE	NONE	NONE	NONE	NONE	NONE	4D+380	1I+411+T
	A1-CBRAD5	GCAGTTAAGTACGTCT	GGTAACAAAA	36	152	152	206	anc	NONE	NONE	NONE	NONE	NONE	NONE	NONE	NONE	NONE	NONE	NONE	4D+380	NONE
	A1-CBRAD5	GCAGTTAAGTACGTCT	CAGTTCATGT	110	152	152	206	anc	NONE	NONE	NONE	NONE	NONE	NONE	NONE	NONE	NONE	NONE	NONE	4D+380	NONE
	A1-CBRAD5	GCAGTTAAGTACGTCT	TTCCTGCATC	74	152	152	206	anc	NONE	NONE	NONE	NONE	NONE	NONE	NONE	NONE	NONE	NONE	NONE	4D+380	NONE
	A1-CBRAD5	GCAGTTAAGTACGTCT	TTCACTCTAC	60	152	152	206	anc	NONE	NONE	NONE	NONE	NONE	NONE	NONE	NONE	NONE	NONE	NONE	4D+380	NONE
	A1-CBRAD5	GCAGTTAAGTACGTCT	CTGCTGATAT	62	152	152	206	anc	NONE	NONE	NONE	NONE	NONE	NONE	NONE	NONE	NONE	NONE	NONE	4D+380	NONE
	A1-CBRAD5	GCAGTTAAGTACGTCT	TGGTCTCATC	49	152	152	206	anc	NONE	NONE	NONE	NONE	NONE	NONE	NONE	NONE	NONE	NONE	NONE	4D+380	NONE
	A1-CBRAD5	GCAGTTAAGTACGTCT	ATTTTAGCTG	44	152	152	206	anc	NONE	NONE	NONE	NONE	NONE	NONE	NONE	NONE	NONE	NONE	NONE	4D+380	NONE
	A1-CBRAD5	GCAGTTAAGTACGTCT	ATTGCCCAAC	63	152	152	206	anc	NONE	NONE	NONE	NONE	NONE	NONE	NONE	NONE	NONE	NONE	NONE	4D+380	NONE
	A1-CBRAD5	GCAGTTAAGTACGTCT	GACGCAGTAT	85	152	152	206	anc	NONE	NONE	NONE	NONE	NONE	NONE	NONE	NONE	NONE	NONE	NONE	4D+380	NONE
	A1-CBRAD5	GCAGTTAAGTACGTCT	ATAGTATGGC	51	152	152	206	anc	NONE	NONE	NONE	NONE	NONE	NONE	NONE	NONE	NONE	NONE	NONE	4D+380	NONE
	A1-CBRAD5	GCAGTTAAGTACGTCT	GTGAGCTGAA	66	152	152	206	anc	NONE	NONE	NONE	NONE	NONE	NONE	NONE	NONE	NONE	NONE	NONE	4D+380	NONE
	A1-CBRAD5	GCAGTTAAGTACGTCT	TCCATGTTCT	42	152	152	206	anc	NONE	NONE	NONE	NONE	NONE	NONE	NONE	NONE	NONE	NONE	NONE	4D+380	NONE
	A1-CBRAD5	GCAGTTAAGTACGTCT	ACTCAGGTGT	64	152	152	206	anc	NONE	NONE	NONE	NONE	NONE	NONE	NONE	NONE	NONE	NONE	NONE	4D+380	NONE
	A1-CBRAD5	GCAGTTAAGTACGTCT	GTTATACCTG	43	152	152	206	anc	NONE	NONE	NONE	NONE	NONE	NONE	NONE	NONE	NONE	NONE	NONE	4D+380	NONE
	A1-CBRAD5	GCAGTTAAGTACGTCT	GATTTTGTAT	59	152	152	206	anc	NONE	NONE	NONE	NONE	NONE	NONE	NONE	NONE	NONE	NONE	NONE	4D+380	NONE
	A1-CBRAD5	GCAGTTAAGTACGTCT	GGGCTTCTAG	66	152	152	206	anc	NONE	NONE	NONE	NONE	NONE	NONE	NONE	NONE	NONE	NONE	NONE	4D+380	NONE
	A1-CBRAD5	GCAGTTAAGTACGTCT	GGCTTAGTCA	1	1	157	219	con	NONE	NONE	NONE	1I+172+C	NONE	NONE	NONE	NONE	NONE	NONE	1I+350+C	4D+380	1I+411+T
	A1-CBRAD5	GCAGTTAAGTACGTCT	TCATAGCAGT	60	152	152	206	anc	NONE	NONE	NONE	NONE	NONE	NONE	NONE	NONE	NONE	NONE	NONE	4D+380	NONE
	A1-CBRAD5	GCAGTTAAGTACGTCT	TTGCCGTCAA	98	152	152	206	anc	NONE	NONE	NONE	NONE	NONE	NONE	NONE	NONE	NONE	NONE	NONE	4D+380	NONE
	A1-CBRAD5	GCAGTTAAGTACGTCT	GGCTTGGACC	116	152	152	206	anc	NONE	NONE	NONE	NONE	NONE	NONE	NONE	NONE	NONE	NONE	NONE	4D+380	NONE
	A1-CBRAD5	GCAGTTAAGTACGTCT	ACATTAATCC	64	152	152	206	anc	NONE	NONE	NONE	NONE	NONE	NONE	NONE	NONE	NONE	NONE	NONE	4D+380	NONE
	A1-CBRAD5	GCAGTTAAGTACGTCT	ACGCATGTGA	36	152	152	206	anc	NONE	NONE	NONE	NONE	NONE	NONE	NONE	NONE	NONE	NONE	NONE	4D+380	NONE
	A1-CBRAD5	GCAGTTAAGTACGTCT	GGATATCTTG	57	152	152	206	anc	NONE	NONE	NONE	NONE	NONE	NONE	NONE	NONE	NONE	NONE	NONE	4D+380	NONE
	A1-CBRAD5	GCAGTTAAGTACGTCT	AACTAATGCG	71	152	152	206	anc	NONE	NONE	NONE	NONE	NONE	NONE	NONE	NONE	NONE	NONE	NONE	4D+380	NONE
	A1-CBRAD5	GCAGTTAAGTACGTCT	TTTTCATGTT	43	152	152	206	anc	NONE	NONE	NONE	NONE	NONE	NONE	NONE	NONE	NONE	NONE	NONE	4D+380	NONE
	A1-CBRAD5	GCAGTTAAGTACGTCT	TTATCTGCAC	74	152	152	206	anc	NONE	NONE	NONE	NONE	NONE	NONE	NONE	NONE	NONE	NONE	NONE	4D+380	NONE
	A1-CBRAD5	GCAGTTAAGTACGTCT	CGAAACCACC	67	152	152	206	anc	NONE	NONE	NONE	NONE	NONE	NONE	NONE	NONE	NONE	NONE	NONE	4D+380	NONE
	A1-CBRAD5	GCAGTTAAGTACGTCT	GAACTTGGCT	117	152	152	206	anc	NONE	NONE	NONE	NONE	NONE	NONE	NONE	NONE	NONE	NONE	NONE	4D+380	NONE
	A1-CBRAD5	GCAGTTAAGTACGTCT	GCGATTGCCA	90	152	152	206	anc	NONE	NONE	NONE	NONE	NONE	NONE	NONE	NONE	NONE	NONE	NONE	4D+380	NONE
	A1-CBRAD5	GCAGTTAAGTACGTCT	GGTCAAAGGC	76	152	152	206	anc	NONE	NONE	NONE	NONE	NONE	NONE	NONE	NONE	NONE	NONE	NONE	4D+380	NONE
	A1-CBRAD5	GCAGTTAAGTACGTCT	TAGAGTATGC	70	152	152	206	anc	NONE	NONE	NONE	NONE	NONE	NONE	NONE	NONE	NONE	NONE	NONE	4D+380	NONE
	A1-CBRAD5	GCAGTTAAGTACGTCT	AGGTGGTAGA	48	152	152	206	anc	NONE	NONE	NONE	NONE	NONE	NONE	NONE	NONE	NONE	NONE	NONE	4D+380	NONE
	A1-CBRAD5	GCAGTTAAGTACGTCT	GAAGTGGTTG	71	152	152	206	anc	NONE	NONE	NONE	NONE	NONE	NONE	NONE	NONE	NONE	NONE	NONE	4D+380	NONE
	A1-CBRAD5	GCAGTTAAGTACGTCT	TTCTTTAGTG	75	152	152	206	anc	NONE	NONE	NONE	NONE	NONE	NONE	NONE	NONE	NONE	NONE	NONE	4D+380	NONE
	A1-CBRAD5	GCAGTTAAGTACGTCT	CACGAAAGAA	75	152	152	206	anc	NONE	NONE	NONE	NONE	NONE	NONE	NONE	NONE	NONE	NONE	NONE	4D+380	NONE
	A1-CBRAD5	GCAGTTAAGTACGTCT	TTTCATGTTT	2	152	152	206	anc	NONE	NONE	NONE	NONE	NONE	NONE	NONE	NONE	NONE	NONE	NONE	4D+380	NONE
	A1-CBRAD5	GCAGTTAAGTACGTCT	ATAGCTCTAC	49	152	152	206	anc	NONE	NONE	NONE	NONE	NONE	NONE	NONE	NONE	NONE	NONE	NONE	4D+380	NONE
	A1-CBRAD5	GCAGTTAAGTACGTCT	AGGCATATTG	79	152	152	206	anc	NONE	NONE	NONE	NONE	NONE	NONE	NONE	NONE	NONE	NONE	NONE	4D+380	NONE
	A1-CBRAD5	GCAGTTAAGTACGTCT	ACTTTCTTTG	66	152	152	206	anc	NONE	NONE	NONE	NONE	NONE	NONE	NONE	NONE	NONE	NONE	NONE	4D+380	NONE
	A1-CBRAD5	GCAGTTAAGTACGTCT	TCTGGGAATA	54	152	152	206	anc	NONE	NONE	NONE	NONE	NONE	NONE	NONE	NONE	NONE	NONE	NONE	4D+380	NONE
	A1-CBRAD5	GCAGTTAAGTACGTCT	CTGGTTTAGC	6	152	152	206	anc	NONE	NONE	NONE	NONE	NONE	NONE	NONE	NONE	NONE	NONE	NONE	4D+380	NONE
	A1-CBRAD5	GCAGTTAAGTACGTCT	ATAGCATCGC	63	152	152	206	anc	NONE	NONE	NONE	NONE	NONE	NONE	NONE	NONE	NONE	NONE	NONE	4D+380	NONE
	A1-CBRAD5	GCAGTTAAGTACGTCT	TCAAATCTCA	61	152	152	206	anc	NONE	NONE	NONE	NONE	NONE	NONE	NONE	NONE	NONE	NONE	NONE	4D+380	NONE
	A1-CBRAD5	GCAGTTAAGTACGTCT	TGGAGATTTC	51	152	152	206	anc	NONE	NONE	NONE	NONE	NONE	NONE	NONE	NONE	NONE	NONE	NONE	4D+380	NONE
	A1-CBRAD5	GCAGTTAAGTACGTCT	AAGAGGCTCT	53	152	152	206	anc	NONE	NONE	NONE	NONE	NONE	NONE	NONE	NONE	NONE	NONE	NONE	4D+380	NONE
	A1-CBRAD5	GCAGTTAAGTACGTCT	GGGGATATAA	29	152	152	206	anc	NONE	NONE	NONE	NONE	NONE	NONE	NONE	NONE	NONE	NONE	NONE	4D+380	NONE
	A1-CBRAD5	GCAGTTAAGTACGTCT	AAAGGTTCTC	58	152	152	206	anc	NONE	NONE	NONE	NONE	NONE	NONE	NONE	NONE	NONE	NONE	NONE	4D+380	NONE
	A1-CBRAD5	GCAGTTAAGTACGTCT	CCATTGGTGT	87	152	152	206	anc	NONE	NONE	NONE	NONE	NONE	NONE	NONE	NONE	NONE	NONE	NONE	4D+380	NONE
	A1-CBRAD5	GCAGTTAAGTACGTCT	CTTCACAACT	40	152	152	206	anc	NONE	NONE	NONE	NONE	NONE	NONE	NONE	NONE	NONE	NONE	NONE	4D+380	NONE
	A1-CBRAD5	GCAGTTAAGTACGTCT	TCTCCAGAGG	74	152	152	206	anc	NONE	NONE	NONE	NONE	NONE	NONE	NONE	NONE	NONE	NONE	NONE	4D+380	NONE
	A1-CBRAD5	GCAGTTAAGTACGTCT	TTTGCGCATC	83	152	152	206	anc	NONE	NONE	NONE	NONE	NONE	NONE	NONE	NONE	NONE	NONE	NONE	4D+380	NONE
	A1-CBRAD5	GCAGTTAAGTACGTCT	ACCCTGCCAC	84	152	152	206	anc	NONE	NONE	NONE	NONE	NONE	NONE	NONE	NONE	NONE	NONE	NONE	4D+380	NONE
	A1-CBRAD5	GCAGTTAAGTACGTCT	GGACAATTTC	63	152	152	206	anc	NONE	NONE	NONE	NONE	NONE	NONE	NONE	NONE	NONE	NONE	NONE	4D+380	NONE
	A1-CBRAD5	GCAGTTAAGTACGTCT	CTTCCGTTTT	54	152	152	206	anc	NONE	NONE	NONE	NONE	NONE	NONE	NONE	NONE	NONE	NONE	NONE	4D+380	NONE
	A1-CBRAD5	GCAGTTAAGTACGTCT	TCAGCTAAAA	82	152	152	206	anc	NONE	NONE	NONE	NONE	NONE	NONE	NONE	NONE	NONE	NONE	NONE	4D+380	NONE
	A1-CBRAD5	GCAGTTAAGTACGTCT	ATATTTGCAA	22	152	152	206	anc	NONE	NONE	NONE	NONE	NONE	NONE	NONE	NONE	NONE	NONE	NONE	4D+380	NONE
	A1-CBRAD5	GCAGTTAAGTACGTCT	AACGATAATT	99	152	152	206	anc	NONE	NONE	NONE	NONE	NONE	NONE	NONE	NONE	NONE	NONE	NONE	4D+380	NONE
	A1-CBRAD5	GCAGTTAAGTACGTCT	CCATAGGCTC	79	152	152	206	anc	NONE	NONE	NONE	NONE	NONE	NONE	NONE	NONE	NONE	NONE	NONE	4D+380	NONE
	A1-CBRAD5	GCAGTTAAGTACGTCT	TACCATAAAT	70	152	152	206	anc	NONE	NONE	NONE	NONE	NONE	NONE	NONE	NONE	NONE	NONE	NONE	4D+380	NONE
	A1-CBRAD5	GCAGTTAAGTACGTCT	TCTCACGAAA	49	152	152	206	anc	NONE	NONE	NONE	NONE	NONE	NONE	NONE	NONE	NONE	NONE	NONE	4D+380	NONE
	A1-CBRAD5	GCAGTTAAGTACGTCT	GCTAGCTCTG	51	152	152	206	anc	NONE	NONE	NONE	NONE	NONE	NONE	NONE	NONE	NONE	NONE	NONE	4D+380	NONE
	A1-CBRAD5	GCAGTTAAGTACGTCT	AAGGGGAACG	7	152	152	206	anc	NONE	NONE	NONE	NONE	NONE	NONE	NONE	NONE	NONE	NONE	NONE	4D+380	NONE
	A1-CBRAD5	GCAGTTAAGTACGTCT	CCTTTCGGAA	43	152	152	206	anc	NONE	NONE	NONE	NONE	NONE	NONE	NONE	NONE	NONE	NONE	NONE	4D+380	NONE
	A1-CBRAD5	GCAGTTAAGTACGTCT	CAGTGTGGTC	76	152	152	206	anc	NONE	NONE	NONE	NONE	NONE	NONE	NONE	NONE	NONE	NONE	NONE	4D+380	NONE
	A1-CBRAD5	GCAGTTAAGTACGTCT	AGCCCAGCCC	45	152	152	206	anc	NONE	NONE	NONE	NONE	NONE	NONE	NONE	NONE	NONE	NONE	NONE	4D+380	NONE
	A1-CBRAD5	GCAGTTAAGTACGTCT	GGATCACTTT	51	152	152	206	anc	NONE	NONE	NONE	NONE	NONE	NONE	NONE	NONE	NONE	NONE	NONE	4D+380	NONE
	A1-CBRAD5	GCAGTTAAGTACGTCT	TTTGTTAAGG	29	152	152	206	anc	NONE	NONE	NONE	NONE	NONE	NONE	NONE	NONE	NONE	NONE	NONE	4D+380	NONE
	A1-CBRAD5	GCAGTTAAGTACGTCT	GTTCTACTTA	60	152	152	206	anc	NONE	NONE	NONE	NONE	NONE	NONE	NONE	NONE	NONE	NONE	NONE	4D+380	NONE
	A1-CBRAD5	GCAGTTAAGTACGTCT	TCTCCCAGGC	65	152	152	206	anc	NONE	NONE	NONE	NONE	NONE	NONE	NONE	NONE	NONE	NONE	NONE	4D+380	NONE
	A1-CBRAD5	GCAGTTAAGTACGTCT	AAAAGTCATC	63	152	152	206	anc	NONE	NONE	NONE	NONE	NONE	NONE	NONE	NONE	NONE	NONE	NONE	4D+380	NONE
	A1-CBRAD5	GCAGTTAAGTACGTCT	GCTCCGTGAG	90	152	152	206	anc	NONE	NONE	NONE	NONE	NONE	NONE	NONE	NONE	NONE	NONE	NONE	4D+380	NONE
	A1-CBRAD5	GCAGTTAAGTACGTCT	CAGCGCATTG	78	152	152	206	anc	NONE	NONE	NONE	NONE	NONE	NONE	NONE	NONE	NONE	NONE	NONE	4D+380	NONE
	A1-CBRAD5	GCAGTTAAGTACGTCT	TAGATAAACG	59	152	152	206	anc	NONE	NONE	NONE	NONE	NONE	NONE	NONE	NONE	NONE	NONE	NONE	4D+380	NONE
	A1-CBRAD5	GCAGTTAAGTACGTCT	CTCTGGGAAG	81	152	152	206	anc	NONE	NONE	NONE	NONE	NONE	NONE	NONE	NONE	NONE	NONE	NONE	4D+380	NONE
	A1-CBRAD5	GCAGTTAAGTACGTCT	GACGCTAGTA	2	152	152	206	anc	NONE	NONE	NONE	NONE	NONE	NONE	NONE	NONE	NONE	NONE	NONE	4D+380	NONE
	A1-CBRAD5	GCAGTTAAGTACGTCT	GCCAGTCAAT	64	152	152	206	anc	NONE	NONE	NONE	NONE	NONE	NONE	NONE	NONE	NONE	NONE	NONE	4D+380	NONE
	A1-CBRAD5	GCAGTTAAGTACGTCT	CATTTCTAGC	27	152	152	206	anc	NONE	NONE	NONE	NONE	NONE	NONE	NONE	NONE	NONE	NONE	NONE	4D+380	NONE
	A1-CBRAD5	GCAGTTAAGTACGTCT	CTTTTGGTGG	52	152	152	206	anc	NONE	NONE	NONE	NONE	NONE	NONE	NONE	NONE	NONE	NONE	NONE	4D+380	NONE
	A1-CBRAD5	GCAGTTAAGTACGTCT	GTGCTTCCCC	40	152	152	206	anc	NONE	NONE	NONE	NONE	NONE	NONE	NONE	NONE	NONE	NONE	NONE	4D+380	NONE
	A1-CBRAD5	GCAGTTAAGTACGTCT	GAACTTCGGT	1	152	152	206	anc	NONE	NONE	NONE	NONE	NONE	NONE	NONE	NONE	NONE	NONE	NONE	4D+380	NONE
	A1-CBRAD5	GCAGTTAAGTACGTCT	CCACTCTTCA	42	152	152	206	anc	NONE	NONE	NONE	NONE	NONE	NONE	NONE	NONE	NONE	NONE	NONE	4D+380	NONE
	A1-CBRAD5	GCAGTTAAGTACGTCT	GACGCAGAGT	3	152	152	206	anc	NONE	NONE	NONE	NONE	NONE	NONE	NONE	NONE	NONE	NONE	NONE	4D+380	NONE
	A1-CBRAD5	GCAGTTAAGTACGTCT	CCTTTACCAC	60	152	152	206	anc	NONE	NONE	NONE	NONE	NONE	NONE	NONE	NONE	NONE	NONE	NONE	4D+380	NONE
	A1-CBRAD5	GCAGTTAAGTACGTCT	AACGAGAGTC	70	152	152	206	anc	NONE	NONE	NONE	NONE	NONE	NONE	NONE	NONE	NONE	NONE	NONE	4D+380	NONE
	A1-CBRAD5	GCAGTTAAGTACGTCT	CTATCGGTAG	23	152	152	206	anc	NONE	NONE	NONE	NONE	NONE	NONE	NONE	NONE	NONE	NONE	NONE	4D+380	NONE
	A1-CBRAD5	GCAGTTAAGTACGTCT	ATTCATCATG	50	152	152	206	anc	NONE	NONE	NONE	NONE	NONE	NONE	NONE	NONE	NONE	NONE	NONE	4D+380	NONE
	A1-CBRAD5	GCAGTTAAGTACGTCT	AATGTCGACA	62	152	152	206	anc	NONE	NONE	NONE	NONE	NONE	NONE	NONE	NONE	NONE	NONE	NONE	4D+380	NONE
	A1-CBRAD5	GCAGTTAAGTACGTCT	GTGTTGTTTC	67	152	152	206	anc	NONE	NONE	NONE	NONE	NONE	NONE	NONE	NONE	NONE	NONE	NONE	4D+380	NONE
	A1-CBRAD5	GCAGTTAAGTACGTCT	AGGGGAGGGT	34	152	152	206	anc	NONE	NONE	NONE	NONE	NONE	NONE	NONE	NONE	NONE	NONE	NONE	4D+380	NONE
	A1-CBRAD5	GCAGTTAAGTACGTCT	TGGTCCGGCC	60	152	152	206	anc	NONE	NONE	NONE	NONE	NONE	NONE	NONE	NONE	NONE	NONE	NONE	4D+380	NONE
	A1-CBRAD5	GCAGTTAAGTACGTCT	TGAGCCTAGT	8	152	152	206	anc	NONE	NONE	NONE	NONE	NONE	NONE	NONE	NONE	NONE	NONE	NONE	4D+380	NONE
	A1-CBRAD5	GCAGTTAAGTACGTCT	CGAGTCGATT	17	152	152	206	anc	NONE	NONE	NONE	NONE	NONE	NONE	NONE	NONE	NONE	NONE	NONE	4D+380	NONE
	A1-CBRAD5	GCAGTTAAGTACGTCT	GGGGTGCGGC	29	152	152	206	anc	NONE	NONE	NONE	NONE	NONE	NONE	NONE	NONE	NONE	NONE	NONE	4D+380	NONE
	A1-CBRAD5	GCAGTTAAGTACGTCT	TTATACATCC	40	152	152	206	anc	NONE	NONE	NONE	NONE	NONE	NONE	NONE	NONE	NONE	NONE	NONE	4D+380	NONE
	A1-CBRAD5	GCAGTTAAGTACGTCT	GGCTGGTAAG	7	152	152	206	anc	NONE	NONE	NONE	NONE	NONE	NONE	NONE	NONE	NONE	NONE	NONE	4D+380	NONE
	A1-CBRAD5	GCAGTTAAGTACGTCT	ACATTCTTTA	42	152	152	206	anc	NONE	NONE	NONE	NONE	NONE	NONE	NONE	NONE	NONE	NONE	NONE	4D+380	NONE
	A1-CBRAD5	GCAGTTAAGTACGTCT	AGAGTAAGCA	74	152	152	206	anc	NONE	NONE	NONE	NONE	NONE	NONE	NONE	NONE	NONE	NONE	NONE	4D+380	NONE
	A1-CBRAD5	GCAGTTAAGTACGTCT	TTAACTTATG	60	152	152	206	anc	NONE	NONE	NONE	NONE	NONE	NONE	NONE	NONE	NONE	NONE	NONE	4D+380	NONE
	A1-CBRAD5	GCAGTTAAGTACGTCT	AATAGGCTAT	1	152	152	206	anc	NONE	NONE	NONE	NONE	NONE	NONE	NONE	NONE	NONE	NONE	NONE	4D+380	NONE
	A1-CBRAD5	GCAGTTAAGTACGTCT	CCCTGCCTGA	57	152	152	206	anc	NONE	NONE	NONE	NONE	NONE	NONE	NONE	NONE	NONE	NONE	NONE	4D+380	NONE
	A1-CBRAD5	GCAGTTAAGTACGTCT	ACAACTTAAC	38	152	152	206	anc	NONE	NONE	NONE	NONE	NONE	NONE	NONE	NONE	NONE	NONE	NONE	4D+380	NONE
	A1-CBRAD5	GCAGTTAAGTACGTCT	TTCTCACGAA	1	3	155	212	anc	NONE	NONE	NONE	NONE	NONE	NONE	NONE	NONE	NONE	NONE	NONE	4D+380	1I+411+T
	A1-CBRAD5	GCAGTTAAGTACGTCT	TCATTAAATA	5	152	152	206	anc	NONE	NONE	NONE	NONE	NONE	NONE	NONE	NONE	NONE	NONE	NONE	4D+380	NONE
	A1-CBRAD5	GCAGTTAAGTACGTCT	CTATCGTAGA	1	152	152	206	anc	NONE	NONE	NONE	NONE	NONE	NONE	NONE	NONE	NONE	NONE	NONE	4D+380	NONE
	A1-CBRAD5	GCAGTTAAGTACGTCT	TGGGCAATAT	1	152	152	206	anc	NONE	NONE	NONE	NONE	NONE	NONE	NONE	NONE	NONE	NONE	NONE	4D+380	NONE
	A1-CBRAD5	GCAGTTAAGTACGTCT	AATAACATCA	31	152	152	206	anc	NONE	NONE	NONE	NONE	NONE	NONE	NONE	NONE	NONE	NONE	NONE	4D+380	NONE
	A1-CBRAD5	GCAGTTAAGTACGTCT	TTCACTCGTA	1	152	152	206	anc	NONE	NONE	NONE	NONE	NONE	NONE	NONE	NONE	NONE	NONE	NONE	4D+380	NONE
	A1-CBRAD5	GCAGTTAAGTACGTCT	GTATTAGATC	44	152	152	206	anc	NONE	NONE	NONE	NONE	NONE	NONE	NONE	NONE	NONE	NONE	NONE	4D+380	NONE
	A1-CBRAD5	GCAGTTAAGTACGTCT	GCGGCCTGAG	67	152	152	206	anc	NONE	NONE	NONE	NONE	NONE	NONE	NONE	NONE	NONE	NONE	NONE	4D+380	NONE
	A1-CBRAD5	GCAGTTAAGTACGTCT	ACTCAGTGTT	2	3	155	212	anc	NONE	NONE	NONE	NONE	NONE	NONE	NONE	NONE	NONE	NONE	NONE	4D+380	1I+411+T
	A1-CBRAD5	GCAGTTAAGTACGTCT	TCACTCTACC	1	152	152	206	anc	NONE	NONE	NONE	NONE	NONE	NONE	NONE	NONE	NONE	NONE	NONE	4D+380	NONE
	A1-CBRAD5	GCAGTTAAGTACGTCT	TTTTTTTTTT	1	152	152	206	anc	NONE	NONE	NONE	NONE	NONE	NONE	NONE	NONE	NONE	NONE	NONE	4D+380	NONE
	A1-CBRAD5	GCAGTTAAGTACGTCT	TACGCATGTG	1	152	152	206	anc	NONE	NONE	NONE	NONE	NONE	NONE	NONE	NONE	NONE	NONE	NONE	4D+380	NONE
	A1-CBRAD5	GCAGTTAAGTACGTCT	CGAACCACCC	2	152	152	206	anc	NONE	NONE	NONE	NONE	NONE	NONE	NONE	NONE	NONE	NONE	NONE	4D+380	NONE
	A1-CBRAD5	GCAGTTAAGTACGTCT	GGGAGTACAG	1	152	152	206	anc	NONE	NONE	NONE	NONE	NONE	NONE	NONE	NONE	NONE	NONE	NONE	4D+380	NONE
	A1-CBRAD5	GCAGTTAAGTACGTCT	AATTTTTATA	7	152	152	206	anc	NONE	NONE	NONE	NONE	NONE	NONE	NONE	NONE	NONE	NONE	NONE	4D+380	NONE
	A1-CBRAD5	GCAGTTAAGTACGTCT	TCGTAATGCC	1	152	152	206	anc	NONE	NONE	NONE	NONE	NONE	NONE	NONE	NONE	NONE	NONE	NONE	4D+380	NONE
	A1-CBRAD5	GCAGTTAAGTACGTCT	GAAGTGGGTT	2	152	152	206	anc	NONE	NONE	NONE	NONE	NONE	NONE	NONE	NONE	NONE	NONE	NONE	4D+380	NONE
	A1-CBRAD5	GCAGTTAAGTACGTCT	TCTGAGAACC	1	1	153	210	anc	NONE	NONE	NONE	1I+172+C	NONE	NONE	NONE	NONE	NONE	NONE	NONE	4D+380	NONE
	A1-CBRAD5	GCAGTTAAGTACGTCT	GGGCAGTAAG	1	152	152	206	anc	NONE	NONE	NONE	NONE	NONE	NONE	NONE	NONE	NONE	NONE	NONE	4D+380	NONE
	A1-CBRAD5	GCAGTTAAGTACGTCT	GAATTCGTTC	1	152	152	206	anc	NONE	NONE	NONE	NONE	NONE	NONE	NONE	NONE	NONE	NONE	NONE	4D+380	NONE
	A1-CBRAD5	GCAGTTAAGTACGTCT	ATATTTGCGT	1	152	152	206	anc	NONE	NONE	NONE	NONE	NONE	NONE	NONE	NONE	NONE	NONE	NONE	4D+380	NONE
	A1-CBRAD5	GCAGTTAAGTACGTCT	GGTATCAACG	1	152	152	206	anc	NONE	NONE	NONE	NONE	NONE	NONE	NONE	NONE	NONE	NONE	NONE	4D+380	NONE
	A1-CBRAD5	GCAGTTAAGTACGTCT	GCGGCCCTGA	4	152	152	206	anc	NONE	NONE	NONE	NONE	NONE	NONE	NONE	NONE	NONE	NONE	NONE	4D+380	NONE
	A1-CBRAD5	GCAGTTAAGTACGTCT	AAAAAAAAAA	1	152	152	206	anc	NONE	NONE	NONE	NONE	NONE	NONE	NONE	NONE	NONE	NONE	NONE	4D+380	NONE
	A1-CBRAD5	GCAGTTAAGTACGTCT	ACATATCTTA	1	3	155	212	anc	NONE	NONE	NONE	NONE	NONE	NONE	NONE	NONE	NONE	NONE	NONE	4D+380	1I+411+T
	A1-CBRAD5	GCAGTTAAGTACGTCT	GGCGGTAAGG	58	152	152	206	anc	NONE	NONE	NONE	NONE	NONE	NONE	NONE	NONE	NONE	NONE	NONE	4D+380	NONE
	A1-CBRAD5	GCAGTTAAGTACGTCT	CAGAAGTCTA	1	152	152	206	anc	NONE	NONE	NONE	NONE	NONE	NONE	NONE	NONE	NONE	NONE	NONE	4D+380	NONE
	A1-CBRAD5	GCAGTTAAGTACGTCT	CTTCGTTTCT	1	152	152	206	anc	NONE	NONE	NONE	NONE	NONE	NONE	NONE	NONE	NONE	NONE	NONE	4D+380	NONE
	A1-CBRAD5	GCAGTTAAGTACGTCT	ACAGTCGGGG	2	152	152	206	anc	NONE	NONE	NONE	NONE	NONE	NONE	NONE	NONE	NONE	NONE	NONE	4D+380	NONE
	A1-CBRAD5	GCAGTTAAGTACGTCT	ACCCCTGCCA	3	152	152	206	anc	NONE	NONE	NONE	NONE	NONE	NONE	NONE	NONE	NONE	NONE	NONE	4D+380	NONE
	A1-CBRAD5	GCAGTTAAGTACGTCT	GCGACCCGTT	1	152	152	206	anc	NONE	NONE	NONE	NONE	NONE	NONE	NONE	NONE	NONE	NONE	NONE	4D+380	NONE
	A1-CBRAD5	GCAGTTAAGTACGTCT	GTAGTTTTTT	1	152	152	206	anc	NONE	NONE	NONE	NONE	NONE	NONE	NONE	NONE	NONE	NONE	NONE	4D+380	NONE
	A1-CBRAD5	GCAGTTAAGTACGTCT	TAGCCATAAA	1	152	152	206	anc	NONE	NONE	NONE	NONE	NONE	NONE	NONE	NONE	NONE	NONE	NONE	4D+380	NONE
	A1-CBRAD5	GCAGTTAAGTACGTCT	TCTCCTGGAA	1	152	152	206	anc	NONE	NONE	NONE	NONE	NONE	NONE	NONE	NONE	NONE	NONE	NONE	4D+380	NONE
	A1-CBRAD5	GCAGTTAAGTACGTCT	AACTCCAATT	1	152	152	206	anc	NONE	NONE	NONE	NONE	NONE	NONE	NONE	NONE	NONE	NONE	NONE	4D+380	NONE
	A1-CBRAD5	GCAGTTAAGTACGTCT	GAAGTGGTAT	1	152	152	206	anc	NONE	NONE	NONE	NONE	NONE	NONE	NONE	NONE	NONE	NONE	NONE	4D+380	NONE
	A1-CBRAD5	GCAGTTAAGTACGTCT	AAAAGGCTAG	1	152	152	206	anc	NONE	NONE	NONE	NONE	NONE	NONE	NONE	NONE	NONE	NONE	NONE	4D+380	NONE
	A1-CBRAD5	GCAGTTAAGTACGTCT	AGACTTCTTC	1	152	152	206	anc	NONE	NONE	NONE	NONE	NONE	NONE	NONE	NONE	NONE	NONE	NONE	4D+380	NONE
	A1-CBRAD5	GCAGTTAAGTACGTCT	ATAGCATTGT	1	152	152	206	anc	NONE	NONE	NONE	NONE	NONE	NONE	NONE	NONE	NONE	NONE	NONE	4D+380	NONE
	A1-CBRAD5	GCAGTTAAGTACGTCT	GTGCTTTTTT	1	152	152	206	anc	NONE	NONE	NONE	NONE	NONE	NONE	NONE	NONE	NONE	NONE	NONE	4D+380	NONE
	A1-CBRAD5	GCAGTTAAGTACGTCT	GATTTGTATA	1	152	152	206	anc	NONE	NONE	NONE	NONE	NONE	NONE	NONE	NONE	NONE	NONE	NONE	4D+380	NONE
	A1-CBRAD5	GCAGTTAAGTACGTCT	TTTTGCGCAG	2	152	152	206	anc	NONE	NONE	NONE	NONE	NONE	NONE	NONE	NONE	NONE	NONE	NONE	4D+380	NONE
	A1-CBRAD5	GCAGTTAAGTACGTCT	ACAAGTTGTC	1	152	152	206	anc	NONE	NONE	NONE	NONE	NONE	NONE	NONE	NONE	NONE	NONE	NONE	4D+380	NONE
	A1-CBRAD5	GCAGTTAAGTACGTCT	CTTTTGTGGG	1	152	152	206	anc	NONE	NONE	NONE	NONE	NONE	NONE	NONE	NONE	NONE	NONE	NONE	4D+380	NONE
	A1-CBRAD5	GCAGTTAAGTACGTCT	CACATATTTT	1	152	152	206	anc	NONE	NONE	NONE	NONE	NONE	NONE	NONE	NONE	NONE	NONE	NONE	4D+380	NONE
	A1-CBRAD5	GCAGTTAAGTACGTCT	ATCAGGTATT	1	152	152	206	anc	NONE	NONE	NONE	NONE	NONE	NONE	NONE	NONE	NONE	NONE	NONE	4D+380	NONE
	A1-CBRAD5	GCAGTTAAGTACGTCT	CAGTTTAATT	1	152	152	206	anc	NONE	NONE	NONE	NONE	NONE	NONE	NONE	NONE	NONE	NONE	NONE	4D+380	NONE
	A1-CBRAD5	GCAGTTAAGTACGTCT	GCGGCACGCA	1	152	152	206	anc	NONE	NONE	NONE	NONE	NONE	NONE	NONE	NONE	NONE	NONE	NONE	4D+380	NONE
	A1-CBRAD5	GCAGTTAAGTACGTCT	TGGTCGGCCA	1	152	152	206	anc	NONE	NONE	NONE	NONE	NONE	NONE	NONE	NONE	NONE	NONE	NONE	4D+380	NONE
	A1-CBRAD5	GCAGTTAAGTACGTCT	TCATTTTTTT	1	152	152	206	anc	NONE	NONE	NONE	NONE	NONE	NONE	NONE	NONE	NONE	NONE	NONE	4D+380	NONE
	A1-CBRAD5	GCAGTTAAGTACGTCT	CTGATGCGAT	1	152	152	206	anc	NONE	NONE	NONE	NONE	NONE	NONE	NONE	NONE	NONE	NONE	NONE	4D+380	NONE
	A1-CBRAD5	GCAGTTAAGTACGTCT	GCTTTCTGAG	1	152	152	206	anc	NONE	NONE	NONE	NONE	NONE	NONE	NONE	NONE	NONE	NONE	NONE	4D+380	NONE
	A1-CBRAD5	GCAGTTAAGTACGTCT	ACTTTTTTTT	1	152	152	206	anc	NONE	NONE	NONE	NONE	NONE	NONE	NONE	NONE	NONE	NONE	NONE	4D+380	NONE
	A1-CBRAD5	GCAGTTAAGTACGTCT	TTCACTCATT	1	152	152	206	anc	NONE	NONE	NONE	NONE	NONE	NONE	NONE	NONE	NONE	NONE	NONE	4D+380	NONE
	A1-CBRAD5	GCAGTTAAGTACGTCT	AGTTCCTAAG	1	152	152	206	anc	NONE	NONE	NONE	NONE	NONE	NONE	NONE	NONE	NONE	NONE	NONE	4D+380	NONE
	A1-CBRAD5	GCAGTTAAGTACGTCT	GCTAGCCCCC	1	152	152	206	anc	NONE	NONE	NONE	NONE	NONE	NONE	NONE	NONE	NONE	NONE	NONE	4D+380	NONE
	A1-CBRAD5	TAACGACAGAAGGCTC	ACTGCTATAC	70	140	141	196	anc	NONE	NONE	NONE	NONE	NONE	NONE	NONE	NONE	NONE	NONE	NONE	4D+380	NONE
	A1-CBRAD5	TAACGACAGAAGGCTC	CGAACGTGGT	81	140	141	196	anc	NONE	NONE	NONE	NONE	NONE	NONE	NONE	NONE	NONE	NONE	NONE	4D+380	NONE
	A1-CBRAD5	TAACGACAGAAGGCTC	GAACAATTAG	75	140	141	196	anc	NONE	NONE	NONE	NONE	NONE	NONE	NONE	NONE	NONE	NONE	NONE	4D+380	NONE
	A1-CBRAD5	TAACGACAGAAGGCTC	CCAGTGAAGG	58	140	141	196	anc	NONE	NONE	NONE	NONE	NONE	NONE	NONE	NONE	NONE	NONE	NONE	4D+380	NONE
	A1-CBRAD5	TAACGACAGAAGGCTC	ATTGTTGTGA	83	140	141	196	anc	NONE	NONE	NONE	NONE	NONE	NONE	NONE	NONE	NONE	NONE	NONE	4D+380	NONE
	A1-CBRAD5	TAACGACAGAAGGCTC	TCGCTTTATT	69	140	141	196	anc	NONE	NONE	NONE	NONE	NONE	NONE	NONE	NONE	NONE	NONE	NONE	4D+380	NONE
	A1-CBRAD5	TAACGACAGAAGGCTC	ACCTGTGTTA	92	140	141	196	anc	NONE	NONE	NONE	NONE	NONE	NONE	NONE	NONE	NONE	NONE	NONE	4D+380	NONE
	A1-CBRAD5	TAACGACAGAAGGCTC	TTACCAAATA	79	140	141	196	anc	NONE	NONE	NONE	NONE	NONE	NONE	NONE	NONE	NONE	NONE	NONE	4D+380	NONE
	A1-CBRAD5	TAACGACAGAAGGCTC	CGATCCGCAC	38	140	141	196	anc	NONE	NONE	NONE	NONE	NONE	NONE	NONE	NONE	NONE	NONE	NONE	4D+380	NONE
	A1-CBRAD5	TAACGACAGAAGGCTC	TGACCACCGT	78	140	141	196	anc	NONE	NONE	NONE	NONE	NONE	NONE	NONE	NONE	NONE	NONE	NONE	4D+380	NONE
	A1-CBRAD5	TAACGACAGAAGGCTC	ATAACTCTTT	55	140	141	196	anc	NONE	NONE	NONE	NONE	NONE	NONE	NONE	NONE	NONE	NONE	NONE	4D+380	NONE
	A1-CBRAD5	TAACGACAGAAGGCTC	GTTAAACTGT	67	6	147	203	anc	NONE	NONE	NONE	NONE	NONE	NONE	NONE	NONE	NONE	NONE	NONE	4D+380	1I+411+T
	A1-CBRAD5	TAACGACAGAAGGCTC	AATTTAGGGC	44	140	141	196	anc	NONE	NONE	NONE	NONE	NONE	NONE	NONE	NONE	NONE	NONE	NONE	4D+380	NONE
	A1-CBRAD5	TAACGACAGAAGGCTC	CAAGGTACAT	94	140	141	196	anc	NONE	NONE	NONE	NONE	NONE	NONE	NONE	NONE	NONE	NONE	NONE	4D+380	NONE
	A1-CBRAD5	TAACGACAGAAGGCTC	CCTTGGTTAC	117	140	141	196	anc	NONE	NONE	NONE	NONE	NONE	NONE	NONE	NONE	NONE	NONE	NONE	4D+380	NONE
	A1-CBRAD5	TAACGACAGAAGGCTC	ATCCGTGAAA	64	140	141	196	anc	NONE	NONE	NONE	NONE	NONE	NONE	NONE	NONE	NONE	NONE	NONE	4D+380	NONE
	A1-CBRAD5	TAACGACAGAAGGCTC	CTTGTCAATT	109	140	141	196	anc	NONE	NONE	NONE	NONE	NONE	NONE	NONE	NONE	NONE	NONE	NONE	4D+380	NONE
	A1-CBRAD5	TAACGACAGAAGGCTC	GTTATCTTAC	69	140	141	196	anc	NONE	NONE	NONE	NONE	NONE	NONE	NONE	NONE	NONE	NONE	NONE	4D+380	NONE
	A1-CBRAD5	TAACGACAGAAGGCTC	CACACTGGTC	104	140	141	196	anc	NONE	NONE	NONE	NONE	NONE	NONE	NONE	NONE	NONE	NONE	NONE	4D+380	NONE
	A1-CBRAD5	TAACGACAGAAGGCTC	ACATACCTTT	65	140	141	196	anc	NONE	NONE	NONE	NONE	NONE	NONE	NONE	NONE	NONE	NONE	NONE	4D+380	NONE
	A1-CBRAD5	TAACGACAGAAGGCTC	GTTTAGATCG	66	6	147	203	anc	NONE	NONE	NONE	NONE	NONE	NONE	NONE	NONE	NONE	NONE	NONE	4D+380	1I+411+T
	A1-CBRAD5	TAACGACAGAAGGCTC	TTACTGCATG	64	140	141	196	anc	NONE	NONE	NONE	NONE	NONE	NONE	NONE	NONE	NONE	NONE	NONE	4D+380	NONE
	A1-CBRAD5	TAACGACAGAAGGCTC	AACGTTCCCC	62	140	141	196	anc	NONE	NONE	NONE	NONE	NONE	NONE	NONE	NONE	NONE	NONE	NONE	4D+380	NONE
	A1-CBRAD5	TAACGACAGAAGGCTC	GGGTCATATG	63	140	141	196	anc	NONE	NONE	NONE	NONE	NONE	NONE	NONE	NONE	NONE	NONE	NONE	4D+380	NONE
	A1-CBRAD5	TAACGACAGAAGGCTC	TCTGTGAATT	87	140	141	196	anc	NONE	NONE	NONE	NONE	NONE	NONE	NONE	NONE	NONE	NONE	NONE	4D+380	NONE
	A1-CBRAD5	TAACGACAGAAGGCTC	ACGAGGTGTT	49	140	141	196	anc	NONE	NONE	NONE	NONE	NONE	NONE	NONE	NONE	NONE	NONE	NONE	4D+380	NONE
	A1-CBRAD5	TAACGACAGAAGGCTC	ATGGATTCCC	100	140	141	196	anc	NONE	NONE	NONE	NONE	NONE	NONE	NONE	NONE	NONE	NONE	NONE	4D+380	NONE
	A1-CBRAD5	TAACGACAGAAGGCTC	TGTTGTGACT	69	140	141	196	anc	NONE	NONE	NONE	NONE	NONE	NONE	NONE	NONE	NONE	NONE	NONE	4D+380	NONE
	A1-CBRAD5	TAACGACAGAAGGCTC	GTCACTCGCA	118	140	141	196	anc	NONE	NONE	NONE	NONE	NONE	NONE	NONE	NONE	NONE	NONE	NONE	4D+380	NONE
	A1-CBRAD5	TAACGACAGAAGGCTC	GGAAAGCTTT	73	140	141	196	anc	NONE	NONE	NONE	NONE	NONE	NONE	NONE	NONE	NONE	NONE	NONE	4D+380	NONE
	A1-CBRAD5	TAACGACAGAAGGCTC	TCCTCTCTAG	77	140	141	196	anc	NONE	NONE	NONE	NONE	NONE	NONE	NONE	NONE	NONE	NONE	NONE	4D+380	NONE
	A1-CBRAD5	TAACGACAGAAGGCTC	GTATATCAGG	56	140	141	196	anc	NONE	NONE	NONE	NONE	NONE	NONE	NONE	NONE	NONE	NONE	NONE	4D+380	NONE
	A1-CBRAD5	TAACGACAGAAGGCTC	CGGGTAATCG	48	140	141	196	anc	NONE	NONE	NONE	NONE	NONE	NONE	NONE	NONE	NONE	NONE	NONE	4D+380	NONE
	A1-CBRAD5	TAACGACAGAAGGCTC	TCAGCTATAG	39	140	141	196	anc	NONE	NONE	NONE	NONE	NONE	NONE	NONE	NONE	NONE	NONE	NONE	4D+380	NONE
	A1-CBRAD5	TAACGACAGAAGGCTC	CATCTTATAC	48	140	141	196	anc	NONE	NONE	NONE	NONE	NONE	NONE	NONE	NONE	NONE	NONE	NONE	4D+380	NONE
	A1-CBRAD5	TAACGACAGAAGGCTC	AAATGAAGTA	34	140	141	196	anc	NONE	NONE	NONE	NONE	NONE	NONE	NONE	NONE	NONE	NONE	NONE	4D+380	NONE
	A1-CBRAD5	TAACGACAGAAGGCTC	ATCACACGTG	1	140	141	196	anc	NONE	NONE	NONE	NONE	NONE	NONE	NONE	NONE	NONE	NONE	NONE	4D+380	NONE
	A1-CBRAD5	TAACGACAGAAGGCTC	GTTCACCCCT	3	140	141	196	anc	NONE	NONE	NONE	NONE	NONE	NONE	NONE	NONE	NONE	NONE	NONE	4D+380	NONE
	A1-CBRAD5	TAACGACAGAAGGCTC	GGATATCAAT	61	140	141	196	anc	NONE	NONE	NONE	NONE	NONE	NONE	NONE	NONE	NONE	NONE	NONE	4D+380	NONE
	A1-CBRAD5	TAACGACAGAAGGCTC	TCCCGCTACC	85	140	141	196	anc	NONE	NONE	NONE	NONE	NONE	NONE	NONE	NONE	NONE	NONE	NONE	4D+380	NONE
	A1-CBRAD5	TAACGACAGAAGGCTC	TTCTAATGAT	55	140	141	196	anc	NONE	NONE	NONE	NONE	NONE	NONE	NONE	NONE	NONE	NONE	NONE	4D+380	NONE
	A1-CBRAD5	TAACGACAGAAGGCTC	TGCACACAAT	30	140	141	196	anc	NONE	NONE	NONE	NONE	NONE	NONE	NONE	NONE	NONE	NONE	NONE	4D+380	NONE
	A1-CBRAD5	TAACGACAGAAGGCTC	CCTCCCTCGA	52	140	141	196	anc	NONE	NONE	NONE	NONE	NONE	NONE	NONE	NONE	NONE	NONE	NONE	4D+380	NONE
	A1-CBRAD5	TAACGACAGAAGGCTC	TGGTTGCACG	76	140	141	196	anc	NONE	NONE	NONE	NONE	NONE	NONE	NONE	NONE	NONE	NONE	NONE	4D+380	NONE
	A1-CBRAD5	TAACGACAGAAGGCTC	AGGACATTCA	119	140	141	196	anc	NONE	NONE	NONE	NONE	NONE	NONE	NONE	NONE	NONE	NONE	NONE	4D+380	NONE
	A1-CBRAD5	TAACGACAGAAGGCTC	TTCGTCTAGG	61	140	141	196	anc	NONE	NONE	NONE	NONE	NONE	NONE	NONE	NONE	NONE	NONE	NONE	4D+380	NONE
	A1-CBRAD5	TAACGACAGAAGGCTC	CAACATGGTC	55	140	141	196	anc	NONE	NONE	NONE	NONE	NONE	NONE	NONE	NONE	NONE	NONE	NONE	4D+380	NONE
	A1-CBRAD5	TAACGACAGAAGGCTC	CTTTTCTTGT	64	140	141	196	anc	NONE	NONE	NONE	NONE	NONE	NONE	NONE	NONE	NONE	NONE	NONE	4D+380	NONE
	A1-CBRAD5	TAACGACAGAAGGCTC	ACTTCATATC	35	140	141	196	anc	NONE	NONE	NONE	NONE	NONE	NONE	NONE	NONE	NONE	NONE	NONE	4D+380	NONE
	A1-CBRAD5	TAACGACAGAAGGCTC	TCTAACAATT	26	140	141	196	anc	NONE	NONE	NONE	NONE	NONE	NONE	NONE	NONE	NONE	NONE	NONE	4D+380	NONE
	A1-CBRAD5	TAACGACAGAAGGCTC	AGAATCATTT	65	140	141	196	anc	NONE	NONE	NONE	NONE	NONE	NONE	NONE	NONE	NONE	NONE	NONE	4D+380	NONE
	A1-CBRAD5	TAACGACAGAAGGCTC	GTTCACCCTC	66	140	141	196	anc	NONE	NONE	NONE	NONE	NONE	NONE	NONE	NONE	NONE	NONE	NONE	4D+380	NONE
	A1-CBRAD5	TAACGACAGAAGGCTC	ACCTTTACGG	72	140	141	196	anc	NONE	NONE	NONE	NONE	NONE	NONE	NONE	NONE	NONE	NONE	NONE	4D+380	NONE
	A1-CBRAD5	TAACGACAGAAGGCTC	CCGCTGTAAT	83	140	141	196	anc	NONE	NONE	NONE	NONE	NONE	NONE	NONE	NONE	NONE	NONE	NONE	4D+380	NONE
	A1-CBRAD5	TAACGACAGAAGGCTC	GGAATAAAGT	1	140	141	196	anc	NONE	NONE	NONE	NONE	NONE	NONE	NONE	NONE	NONE	NONE	NONE	4D+380	NONE
	A1-CBRAD5	TAACGACAGAAGGCTC	CTCAGCTCAA	25	6	147	203	anc	NONE	NONE	NONE	NONE	NONE	NONE	NONE	NONE	NONE	NONE	NONE	4D+380	1I+411+T
	A1-CBRAD5	TAACGACAGAAGGCTC	TAGTACCGTA	78	140	141	196	anc	NONE	NONE	NONE	NONE	NONE	NONE	NONE	NONE	NONE	NONE	NONE	4D+380	NONE
	A1-CBRAD5	TAACGACAGAAGGCTC	TCGAAAGTTT	47	140	141	196	anc	NONE	NONE	NONE	NONE	NONE	NONE	NONE	NONE	NONE	NONE	NONE	4D+380	NONE
	A1-CBRAD5	TAACGACAGAAGGCTC	CTCACGTACT	56	140	141	196	anc	NONE	NONE	NONE	NONE	NONE	NONE	NONE	NONE	NONE	NONE	NONE	4D+380	NONE
	A1-CBRAD5	TAACGACAGAAGGCTC	CCCCAGTTTT	42	140	141	196	anc	NONE	NONE	NONE	NONE	NONE	NONE	NONE	NONE	NONE	NONE	NONE	4D+380	NONE
	A1-CBRAD5	TAACGACAGAAGGCTC	GGATAAAGTG	51	140	141	196	anc	NONE	NONE	NONE	NONE	NONE	NONE	NONE	NONE	NONE	NONE	NONE	4D+380	NONE
	A1-CBRAD5	TAACGACAGAAGGCTC	AATCGCGTAT	47	140	141	196	anc	NONE	NONE	NONE	NONE	NONE	NONE	NONE	NONE	NONE	NONE	NONE	4D+380	NONE
	A1-CBRAD5	TAACGACAGAAGGCTC	TCGAATATGC	98	140	141	196	anc	NONE	NONE	NONE	NONE	NONE	NONE	NONE	NONE	NONE	NONE	NONE	4D+380	NONE
	A1-CBRAD5	TAACGACAGAAGGCTC	ACACCCTAGT	55	140	141	196	anc	NONE	NONE	NONE	NONE	NONE	NONE	NONE	NONE	NONE	NONE	NONE	4D+380	NONE
	A1-CBRAD5	TAACGACAGAAGGCTC	GCTACTATAG	45	140	141	196	anc	NONE	NONE	NONE	NONE	NONE	NONE	NONE	NONE	NONE	NONE	NONE	4D+380	NONE
	A1-CBRAD5	TAACGACAGAAGGCTC	AATTGTTCGA	57	140	141	196	anc	NONE	NONE	NONE	NONE	NONE	NONE	NONE	NONE	NONE	NONE	NONE	4D+380	NONE
	A1-CBRAD5	TAACGACAGAAGGCTC	AGCTCATGGT	52	140	141	196	anc	NONE	NONE	NONE	NONE	NONE	NONE	NONE	NONE	NONE	NONE	NONE	4D+380	NONE
	A1-CBRAD5	TAACGACAGAAGGCTC	AGGTATGCCT	76	140	141	196	anc	NONE	NONE	NONE	NONE	NONE	NONE	NONE	NONE	NONE	NONE	NONE	4D+380	NONE
	A1-CBRAD5	TAACGACAGAAGGCTC	CTTTTCAACA	34	140	141	196	anc	NONE	NONE	NONE	NONE	NONE	NONE	NONE	NONE	NONE	NONE	NONE	4D+380	NONE
	A1-CBRAD5	TAACGACAGAAGGCTC	GGAACCAATT	37	140	141	196	anc	NONE	NONE	NONE	NONE	NONE	NONE	NONE	NONE	NONE	NONE	NONE	4D+380	NONE
	A1-CBRAD5	TAACGACAGAAGGCTC	TTGGATCCTT	62	140	141	196	anc	NONE	NONE	NONE	NONE	NONE	NONE	NONE	NONE	NONE	NONE	NONE	4D+380	NONE
	A1-CBRAD5	TAACGACAGAAGGCTC	TCATTACGGA	60	140	141	196	anc	NONE	NONE	NONE	NONE	NONE	NONE	NONE	NONE	NONE	NONE	NONE	4D+380	NONE
	A1-CBRAD5	TAACGACAGAAGGCTC	ATTACAAGGC	81	140	141	196	anc	NONE	NONE	NONE	NONE	NONE	NONE	NONE	NONE	NONE	NONE	NONE	4D+380	NONE
	A1-CBRAD5	TAACGACAGAAGGCTC	ACACTCTTGG	86	140	141	196	anc	NONE	NONE	NONE	NONE	NONE	NONE	NONE	NONE	NONE	NONE	NONE	4D+380	NONE
	A1-CBRAD5	TAACGACAGAAGGCTC	AACTCTGTCT	71	140	141	196	anc	NONE	NONE	NONE	NONE	NONE	NONE	NONE	NONE	NONE	NONE	NONE	4D+380	NONE
	A1-CBRAD5	TAACGACAGAAGGCTC	GCACTTTAGT	66	140	141	196	anc	NONE	NONE	NONE	NONE	NONE	NONE	NONE	NONE	NONE	NONE	NONE	4D+380	NONE
	A1-CBRAD5	TAACGACAGAAGGCTC	GGGTCTCACC	16	140	141	196	anc	NONE	NONE	NONE	NONE	NONE	NONE	NONE	NONE	NONE	NONE	NONE	4D+380	NONE
	A1-CBRAD5	TAACGACAGAAGGCTC	AGCAATGCAC	40	140	141	196	anc	NONE	NONE	NONE	NONE	NONE	NONE	NONE	NONE	NONE	NONE	NONE	4D+380	NONE
	A1-CBRAD5	TAACGACAGAAGGCTC	TCGTCAGTAT	63	140	141	196	anc	NONE	NONE	NONE	NONE	NONE	NONE	NONE	NONE	NONE	NONE	NONE	4D+380	NONE
	A1-CBRAD5	TAACGACAGAAGGCTC	GATTCTATCA	59	140	141	196	anc	NONE	NONE	NONE	NONE	NONE	NONE	NONE	NONE	NONE	NONE	NONE	4D+380	NONE
	A1-CBRAD5	TAACGACAGAAGGCTC	ACAGAACTGT	80	140	141	196	anc	NONE	NONE	NONE	NONE	NONE	NONE	NONE	NONE	NONE	NONE	NONE	4D+380	NONE
	A1-CBRAD5	TAACGACAGAAGGCTC	TAACCGCCAG	62	140	141	196	anc	NONE	NONE	NONE	NONE	NONE	NONE	NONE	NONE	NONE	NONE	NONE	4D+380	NONE
	A1-CBRAD5	TAACGACAGAAGGCTC	TTTATTATAT	34	140	141	196	anc	NONE	NONE	NONE	NONE	NONE	NONE	NONE	NONE	NONE	NONE	NONE	4D+380	NONE
	A1-CBRAD5	TAACGACAGAAGGCTC	AATATCACTT	63	140	141	196	anc	NONE	NONE	NONE	NONE	NONE	NONE	NONE	NONE	NONE	NONE	NONE	4D+380	NONE
	A1-CBRAD5	TAACGACAGAAGGCTC	AAATCGCTTA	28	140	141	196	anc	NONE	NONE	NONE	NONE	NONE	NONE	NONE	NONE	NONE	NONE	NONE	4D+380	NONE
	A1-CBRAD5	TAACGACAGAAGGCTC	TGGACAAATG	37	140	141	196	anc	NONE	NONE	NONE	NONE	NONE	NONE	NONE	NONE	NONE	NONE	NONE	4D+380	NONE
	A1-CBRAD5	TAACGACAGAAGGCTC	CATTGACGAA	70	140	141	196	anc	NONE	NONE	NONE	NONE	NONE	NONE	NONE	NONE	NONE	NONE	NONE	4D+380	NONE
	A1-CBRAD5	TAACGACAGAAGGCTC	CCAAGGGAAT	71	140	141	196	anc	NONE	NONE	NONE	NONE	NONE	NONE	NONE	NONE	NONE	NONE	NONE	4D+380	NONE
	A1-CBRAD5	TAACGACAGAAGGCTC	CTCATATATT	49	140	141	196	anc	NONE	NONE	NONE	NONE	NONE	NONE	NONE	NONE	NONE	NONE	NONE	4D+380	NONE
	A1-CBRAD5	TAACGACAGAAGGCTC	CGAAGGGAAA	53	140	141	196	anc	NONE	NONE	NONE	NONE	NONE	NONE	NONE	NONE	NONE	NONE	NONE	4D+380	NONE
	A1-CBRAD5	TAACGACAGAAGGCTC	ACCACGTTAG	95	140	141	196	anc	NONE	NONE	NONE	NONE	NONE	NONE	NONE	NONE	NONE	NONE	NONE	4D+380	NONE
	A1-CBRAD5	TAACGACAGAAGGCTC	ATCTGGTCGG	24	6	147	203	anc	NONE	NONE	NONE	NONE	NONE	NONE	NONE	NONE	NONE	NONE	NONE	4D+380	1I+411+T
	A1-CBRAD5	TAACGACAGAAGGCTC	GAGGACAATC	77	140	141	196	anc	NONE	NONE	NONE	NONE	NONE	NONE	NONE	NONE	NONE	NONE	NONE	4D+380	NONE
	A1-CBRAD5	TAACGACAGAAGGCTC	CCATAACTGC	70	140	141	196	anc	NONE	NONE	NONE	NONE	NONE	NONE	NONE	NONE	NONE	NONE	NONE	4D+380	NONE
	A1-CBRAD5	TAACGACAGAAGGCTC	CGGGATTTCT	53	140	141	196	anc	NONE	NONE	NONE	NONE	NONE	NONE	NONE	NONE	NONE	NONE	NONE	4D+380	NONE
	A1-CBRAD5	TAACGACAGAAGGCTC	CTTTCTTGTG	3	140	141	196	anc	NONE	NONE	NONE	NONE	NONE	NONE	NONE	NONE	NONE	NONE	NONE	4D+380	NONE
	A1-CBRAD5	TAACGACAGAAGGCTC	TTTACCCCCG	75	140	141	196	anc	NONE	NONE	NONE	NONE	NONE	NONE	NONE	NONE	NONE	NONE	NONE	4D+380	NONE
	A1-CBRAD5	TAACGACAGAAGGCTC	TGATTACACA	11	140	141	196	anc	NONE	NONE	NONE	NONE	NONE	NONE	NONE	NONE	NONE	NONE	NONE	4D+380	NONE
	A1-CBRAD5	TAACGACAGAAGGCTC	GACGGCTACG	10	140	141	196	anc	NONE	NONE	NONE	NONE	NONE	NONE	NONE	NONE	NONE	NONE	NONE	4D+380	NONE
	A1-CBRAD5	TAACGACAGAAGGCTC	CTTTATTTAA	39	6	147	203	anc	NONE	NONE	NONE	NONE	NONE	NONE	NONE	NONE	NONE	NONE	NONE	4D+380	1I+411+T
	A1-CBRAD5	TAACGACAGAAGGCTC	CCAACTCGTC	80	140	141	196	anc	NONE	NONE	NONE	NONE	NONE	NONE	NONE	NONE	NONE	NONE	NONE	4D+380	NONE
	A1-CBRAD5	TAACGACAGAAGGCTC	TGACCCACCG	1	140	141	196	anc	NONE	NONE	NONE	NONE	NONE	NONE	NONE	NONE	NONE	NONE	NONE	4D+380	NONE
	A1-CBRAD5	TAACGACAGAAGGCTC	TCTAAGACAA	1	140	141	196	anc	NONE	NONE	NONE	NONE	NONE	NONE	NONE	NONE	NONE	NONE	NONE	4D+380	NONE
	A1-CBRAD5	TAACGACAGAAGGCTC	AATGCTCGGA	21	140	141	196	anc	NONE	NONE	NONE	NONE	NONE	NONE	NONE	NONE	NONE	NONE	NONE	4D+380	NONE
	A1-CBRAD5	TAACGACAGAAGGCTC	CGGGGTAATC	1	140	141	196	anc	NONE	NONE	NONE	NONE	NONE	NONE	NONE	NONE	NONE	NONE	NONE	4D+380	NONE
	A1-CBRAD5	TAACGACAGAAGGCTC	ACTCTCGTCA	41	140	141	196	anc	NONE	NONE	NONE	NONE	NONE	NONE	NONE	NONE	NONE	NONE	NONE	4D+380	NONE
	A1-CBRAD5	TAACGACAGAAGGCTC	AATTGATAGC	68	140	141	196	anc	NONE	NONE	NONE	NONE	NONE	NONE	NONE	NONE	NONE	NONE	NONE	4D+380	NONE
	A1-CBRAD5	TAACGACAGAAGGCTC	AAGGATCTTT	19	140	141	196	anc	NONE	NONE	NONE	NONE	NONE	NONE	NONE	NONE	NONE	NONE	NONE	4D+380	NONE
	A1-CBRAD5	TAACGACAGAAGGCTC	GTTTAACATA	20	140	141	196	anc	NONE	NONE	NONE	NONE	NONE	NONE	NONE	NONE	NONE	NONE	NONE	4D+380	NONE
	A1-CBRAD5	TAACGACAGAAGGCTC	GGATACTAGT	31	140	141	196	anc	NONE	NONE	NONE	NONE	NONE	NONE	NONE	NONE	NONE	NONE	NONE	4D+380	NONE
	A1-CBRAD5	TAACGACAGAAGGCTC	TGCAACACAA	68	140	141	196	anc	NONE	NONE	NONE	NONE	NONE	NONE	NONE	NONE	NONE	NONE	NONE	4D+380	NONE
	A1-CBRAD5	TAACGACAGAAGGCTC	GCTACTATTT	1	140	141	196	anc	NONE	NONE	NONE	NONE	NONE	NONE	NONE	NONE	NONE	NONE	NONE	4D+380	NONE
	A1-CBRAD5	TAACGACAGAAGGCTC	AAAAGTTCTT	2	140	141	196	anc	NONE	NONE	NONE	NONE	NONE	NONE	NONE	NONE	NONE	NONE	NONE	4D+380	NONE
	A1-CBRAD5	TAACGACAGAAGGCTC	TATTCTACGA	20	140	141	196	anc	NONE	NONE	NONE	NONE	NONE	NONE	NONE	NONE	NONE	NONE	NONE	4D+380	NONE
	A1-CBRAD5	TAACGACAGAAGGCTC	TCTGTGTTTA	7	140	141	196	anc	NONE	NONE	NONE	NONE	NONE	NONE	NONE	NONE	NONE	NONE	NONE	4D+380	NONE
	A1-CBRAD5	TAACGACAGAAGGCTC	CGAAAGACCT	59	140	141	196	anc	NONE	NONE	NONE	NONE	NONE	NONE	NONE	NONE	NONE	NONE	NONE	4D+380	NONE
	A1-CBRAD5	TAACGACAGAAGGCTC	CAGTGTATCA	2	140	141	196	anc	NONE	NONE	NONE	NONE	NONE	NONE	NONE	NONE	NONE	NONE	NONE	4D+380	NONE
	A1-CBRAD5	TAACGACAGAAGGCTC	TGTCACCAAA	28	140	141	196	anc	NONE	NONE	NONE	NONE	NONE	NONE	NONE	NONE	NONE	NONE	NONE	4D+380	NONE
	A1-CBRAD5	TAACGACAGAAGGCTC	AATTGTCGAT	1	140	141	196	anc	NONE	NONE	NONE	NONE	NONE	NONE	NONE	NONE	NONE	NONE	NONE	4D+380	NONE
	A1-CBRAD5	TAACGACAGAAGGCTC	CAACTCGTCA	2	140	141	196	anc	NONE	NONE	NONE	NONE	NONE	NONE	NONE	NONE	NONE	NONE	NONE	4D+380	NONE
	A1-CBRAD5	TAACGACAGAAGGCTC	TTTGATTAGG	45	140	141	196	anc	NONE	NONE	NONE	NONE	NONE	NONE	NONE	NONE	NONE	NONE	NONE	4D+380	NONE
	A1-CBRAD5	TAACGACAGAAGGCTC	TTGAACCTTA	1	140	141	196	anc	NONE	NONE	NONE	NONE	NONE	NONE	NONE	NONE	NONE	NONE	NONE	4D+380	NONE
	A1-CBRAD5	TAACGACAGAAGGCTC	CTTATCCTTT	1	140	141	196	anc	NONE	NONE	NONE	NONE	NONE	NONE	NONE	NONE	NONE	NONE	NONE	4D+380	NONE
	A1-CBRAD5	TAACGACAGAAGGCTC	ACCCCCCCGC	1	140	141	196	anc	NONE	NONE	NONE	NONE	NONE	NONE	NONE	NONE	NONE	NONE	NONE	4D+380	NONE
	A1-CBRAD5	TAACGACAGAAGGCTC	TTTGATTTAG	1	140	141	196	anc	NONE	NONE	NONE	NONE	NONE	NONE	NONE	NONE	NONE	NONE	NONE	4D+380	NONE
	A1-CBRAD5	TAACGACAGAAGGCTC	CCCAGTTTTT	1	140	141	196	anc	NONE	NONE	NONE	NONE	NONE	NONE	NONE	NONE	NONE	NONE	NONE	4D+380	NONE
	A1-CBRAD5	TAACGACAGAAGGCTC	AGTCTAATCC	1	140	141	196	anc	NONE	NONE	NONE	NONE	NONE	NONE	NONE	NONE	NONE	NONE	NONE	4D+380	NONE
	A1-CBRAD5	TAACGACAGAAGGCTC	TTCGTTCAGC	1	140	141	196	anc	NONE	NONE	NONE	NONE	NONE	NONE	NONE	NONE	NONE	NONE	NONE	4D+380	NONE
	A1-CBRAD5	TAACGACAGAAGGCTC	TAACCGGCCA	1	140	141	196	anc	NONE	NONE	NONE	NONE	NONE	NONE	NONE	NONE	NONE	NONE	NONE	4D+380	NONE
	A1-CBRAD5	TAACGACAGAAGGCTC	CGAACGTGTA	1	140	141	196	anc	NONE	NONE	NONE	NONE	NONE	NONE	NONE	NONE	NONE	NONE	NONE	4D+380	NONE
	A1-CBRAD5	TAACGACAGAAGGCTC	CCACGTGAAG	1	140	141	196	anc	NONE	NONE	NONE	NONE	NONE	NONE	NONE	NONE	NONE	NONE	NONE	4D+380	NONE
	A1-CBRAD5	TAACGACAGAAGGCTC	CGGTGCTCCG	1	140	141	196	anc	NONE	NONE	NONE	NONE	NONE	NONE	NONE	NONE	NONE	NONE	NONE	4D+380	NONE
	A1-CBRAD5	TAACGACAGAAGGCTC	TCATTTTGGT	2	140	141	196	anc	NONE	NONE	NONE	NONE	NONE	NONE	NONE	NONE	NONE	NONE	NONE	4D+380	NONE
	A1-CBRAD5	TAACGACAGAAGGCTC	TATCCGCGAA	1	6	147	203	anc	NONE	NONE	NONE	NONE	NONE	NONE	NONE	NONE	NONE	NONE	NONE	4D+380	1I+411+T
	A1-CBRAD5	TAACGACAGAAGGCTC	CATCTTAATA	1	1	1	0	anc	NONE	NONE	NONE	NONE	NONE	NONE	NONE	NONE	NONE	NONE	NONE	NONE	NONE
	A1-CBRAD5	TAACGACAGAAGGCTC	ACCCTTTTTT	1	140	141	196	anc	NONE	NONE	NONE	NONE	NONE	NONE	NONE	NONE	NONE	NONE	NONE	4D+380	NONE
	A1-CBRAD5	TAACGACAGAAGGCTC	TACCCACAAT	1	140	141	196	anc	NONE	NONE	NONE	NONE	NONE	NONE	NONE	NONE	NONE	NONE	NONE	4D+380	NONE
	A1-CBRAD5	TAACGACAGAAGGCTC	TAACCATCTC	1	140	141	196	anc	NONE	NONE	NONE	NONE	NONE	NONE	NONE	NONE	NONE	NONE	NONE	4D+380	NONE
	A1-CBRAD5	TAACGACAGAAGGCTC	CCCAACTCGT	1	140	141	196	anc	NONE	NONE	NONE	NONE	NONE	NONE	NONE	NONE	NONE	NONE	NONE	4D+380	NONE
	A1-CBRAD5	TAACGACAGAAGGCTC	TCCCGCCTAC	1	1	148	205	con	NONE	NONE	NONE	1I+168+T	NONE	NONE	NONE	NONE	NONE	NONE	NONE	4D+380	1I+411+T
	A1-CBRAD5	TAACGACAGAAGGCTC	TAACGCCAGG	1	140	141	196	anc	NONE	NONE	NONE	NONE	NONE	NONE	NONE	NONE	NONE	NONE	NONE	4D+380	NONE
	A1-CBRAD5	TAACGACAGAAGGCTC	ACCTGTGTAT	1	140	141	196	anc	NONE	NONE	NONE	NONE	NONE	NONE	NONE	NONE	NONE	NONE	NONE	4D+380	NONE
	A1-CBRAD5	TAACGACAGAAGGCTC	ATCGTGAAAT	1	140	141	196	anc	NONE	NONE	NONE	NONE	NONE	NONE	NONE	NONE	NONE	NONE	NONE	4D+380	NONE
	A1-CBRAD5	TAACGACAGAAGGCTC	CCCTCCCTCG	1	140	141	196	anc	NONE	NONE	NONE	NONE	NONE	NONE	NONE	NONE	NONE	NONE	NONE	4D+380	NONE
	A1-CBRAD5	TAACGACAGAAGGCTC	CCTCCCCTCG	1	140	141	196	anc	NONE	NONE	NONE	NONE	NONE	NONE	NONE	NONE	NONE	NONE	NONE	4D+380	NONE
	A1-CBRAD5	TAACGACAGAAGGCTC	AATTTGGAAT	1	140	141	196	anc	NONE	NONE	NONE	NONE	NONE	NONE	NONE	NONE	NONE	NONE	NONE	4D+380	NONE
	A1-CBRAD5	TAACGACAGAAGGCTC	TGGCTTTGGT	1	140	141	196	anc	NONE	NONE	NONE	NONE	NONE	NONE	NONE	NONE	NONE	NONE	NONE	4D+380	NONE
	A1-CBRAD5	TAACGACAGAAGGCTC	ACGGATCCAC	1	140	141	196	anc	NONE	NONE	NONE	NONE	NONE	NONE	NONE	NONE	NONE	NONE	NONE	4D+380	NONE
	A1-CBRAD5	CCCTCTCGTATACAGA	TAAGGCACTT	40	10	10	13	anc	NONE	NONE	NONE	NONE	NONE	NONE	NONE	NONE	NONE	NONE	NONE	4D+380	NONE
	A1-CBRAD5	CCCTCTCGTATACAGA	TCTCAGCGGC	46	10	10	13	anc	NONE	NONE	NONE	NONE	NONE	NONE	NONE	NONE	NONE	NONE	NONE	4D+380	NONE
	A1-CBRAD5	CCCTCTCGTATACAGA	GACGAATAAC	46	10	10	13	anc	NONE	NONE	NONE	NONE	NONE	NONE	NONE	NONE	NONE	NONE	NONE	4D+380	NONE
	A1-CBRAD5	CCCTCTCGTATACAGA	GACGTCCGTT	1	10	10	13	anc	NONE	NONE	NONE	NONE	NONE	NONE	NONE	NONE	NONE	NONE	NONE	4D+380	NONE
	A1-CBRAD5	CCCTCTCGTATACAGA	GTTAACTGAC	55	10	10	13	anc	NONE	NONE	NONE	NONE	NONE	NONE	NONE	NONE	NONE	NONE	NONE	4D+380	NONE
	A1-CBRAD5	CCCTCTCGTATACAGA	TCAACCATAA	84	10	10	13	anc	NONE	NONE	NONE	NONE	NONE	NONE	NONE	NONE	NONE	NONE	NONE	4D+380	NONE
	A1-CBRAD5	CCCTCTCGTATACAGA	TGCGACAGGT	27	10	10	13	anc	NONE	NONE	NONE	NONE	NONE	NONE	NONE	NONE	NONE	NONE	NONE	4D+380	NONE
	A1-CBRAD5	CCCTCTCGTATACAGA	ACGTACCCGA	2	1	11	15	anc	NONE	NONE	NONE	NONE	NONE	NONE	NONE	NONE	NONE	NONE	NONE	4D+380	1I+411+T
	A1-CBRAD5	CCCTCTCGTATACAGA	TTAAAAGTAT	26	10	10	13	anc	NONE	NONE	NONE	NONE	NONE	NONE	NONE	NONE	NONE	NONE	NONE	4D+380	NONE
	A1-CBRAD5	CCCTCTCGTATACAGA	GGTTAACTGA	1	1	12	17	con	NONE	NONE	NONE	NONE	NONE	1I+210+C	1I+237+C	NONE	NONE	NONE	NONE	4D+380	1I+411+T
	A1-CBRAD5	CCCTCTCGTATACAGA	TCAACCCATA	1	10	10	13	anc	NONE	NONE	NONE	NONE	NONE	NONE	NONE	NONE	NONE	NONE	NONE	4D+380	NONE
	A1-CBRAD5	CCCTCTCGTATACAGA	TCAAAACGGC	53	10	10	13	anc	NONE	NONE	NONE	NONE	NONE	NONE	NONE	NONE	NONE	NONE	NONE	4D+380	NONE
	A1-CBRAD5	GTCCACTGTTGGTAGG	CATTTAGTCT	44	46	46	65	anc	NONE	NONE	NONE	NONE	NONE	NONE	NONE	NONE	NONE	NONE	NONE	4D+380	NONE
	A1-CBRAD5	GTCCACTGTTGGTAGG	TTAGGGTATG	41	46	46	65	anc	NONE	NONE	NONE	NONE	NONE	NONE	NONE	NONE	NONE	NONE	NONE	4D+380	NONE
	A1-CBRAD5	GTCCACTGTTGGTAGG	CCTTAATATG	87	46	46	65	anc	NONE	NONE	NONE	NONE	NONE	NONE	NONE	NONE	NONE	NONE	NONE	4D+380	NONE
	A1-CBRAD5	GTCCACTGTTGGTAGG	ACGTTGGAAC	79	46	46	65	anc	NONE	NONE	NONE	NONE	NONE	NONE	NONE	NONE	NONE	NONE	NONE	4D+380	NONE
	A1-CBRAD5	GTCCACTGTTGGTAGG	TCGAGGGTGC	47	46	46	65	anc	NONE	NONE	NONE	NONE	NONE	NONE	NONE	NONE	NONE	NONE	NONE	4D+380	NONE
	A1-CBRAD5	GTCCACTGTTGGTAGG	TGAGTCCGCG	65	46	46	65	anc	NONE	NONE	NONE	NONE	NONE	NONE	NONE	NONE	NONE	NONE	NONE	4D+380	NONE
	A1-CBRAD5	GTCCACTGTTGGTAGG	ATCAGGAGAT	82	46	46	65	anc	NONE	NONE	NONE	NONE	NONE	NONE	NONE	NONE	NONE	NONE	NONE	4D+380	NONE
	A1-CBRAD5	GTCCACTGTTGGTAGG	ATGGCAAATC	86	46	46	65	anc	NONE	NONE	NONE	NONE	NONE	NONE	NONE	NONE	NONE	NONE	NONE	4D+380	NONE
	A1-CBRAD5	GTCCACTGTTGGTAGG	TACTATGGCT	111	46	46	65	anc	NONE	NONE	NONE	NONE	NONE	NONE	NONE	NONE	NONE	NONE	NONE	4D+380	NONE
	A1-CBRAD5	GTCCACTGTTGGTAGG	GTCAAAAATT	62	46	46	65	anc	NONE	NONE	NONE	NONE	NONE	NONE	NONE	NONE	NONE	NONE	NONE	4D+380	NONE
	A1-CBRAD5	GTCCACTGTTGGTAGG	CCAAGTCTGC	78	46	46	65	anc	NONE	NONE	NONE	NONE	NONE	NONE	NONE	NONE	NONE	NONE	NONE	4D+380	NONE
	A1-CBRAD5	GTCCACTGTTGGTAGG	GGTATTCACA	67	46	46	65	anc	NONE	NONE	NONE	NONE	NONE	NONE	NONE	NONE	NONE	NONE	NONE	4D+380	NONE
	A1-CBRAD5	GTCCACTGTTGGTAGG	ATGCCTGTAA	62	46	46	65	anc	NONE	NONE	NONE	NONE	NONE	NONE	NONE	NONE	NONE	NONE	NONE	4D+380	NONE
	A1-CBRAD5	GTCCACTGTTGGTAGG	GTCAGGTAAC	74	46	46	65	anc	NONE	NONE	NONE	NONE	NONE	NONE	NONE	NONE	NONE	NONE	NONE	4D+380	NONE
	A1-CBRAD5	GTCCACTGTTGGTAGG	GCATGTTCAA	45	46	46	65	anc	NONE	NONE	NONE	NONE	NONE	NONE	NONE	NONE	NONE	NONE	NONE	4D+380	NONE
	A1-CBRAD5	GTCCACTGTTGGTAGG	AGGTGTTCAT	10	46	46	65	anc	NONE	NONE	NONE	NONE	NONE	NONE	NONE	NONE	NONE	NONE	NONE	4D+380	NONE
	A1-CBRAD5	GTCCACTGTTGGTAGG	TGGGCTCAGG	72	46	46	65	anc	NONE	NONE	NONE	NONE	NONE	NONE	NONE	NONE	NONE	NONE	NONE	4D+380	NONE
	A1-CBRAD5	GTCCACTGTTGGTAGG	ATTATACGAC	100	46	46	65	anc	NONE	NONE	NONE	NONE	NONE	NONE	NONE	NONE	NONE	NONE	NONE	4D+380	NONE
	A1-CBRAD5	GTCCACTGTTGGTAGG	GGCATAGAAT	31	46	46	65	anc	NONE	NONE	NONE	NONE	NONE	NONE	NONE	NONE	NONE	NONE	NONE	4D+380	NONE
	A1-CBRAD5	GTCCACTGTTGGTAGG	GAAAGCCAGG	94	46	46	65	anc	NONE	NONE	NONE	NONE	NONE	NONE	NONE	NONE	NONE	NONE	NONE	4D+380	NONE
	A1-CBRAD5	GTCCACTGTTGGTAGG	CATGTTCAAG	1	46	46	65	anc	NONE	NONE	NONE	NONE	NONE	NONE	NONE	NONE	NONE	NONE	NONE	4D+380	NONE
	A1-CBRAD5	GTCCACTGTTGGTAGG	ATTCCTCTTA	44	46	46	65	anc	NONE	NONE	NONE	NONE	NONE	NONE	NONE	NONE	NONE	NONE	NONE	4D+380	NONE
	A1-CBRAD5	GTCCACTGTTGGTAGG	CACACCTGTC	57	46	46	65	anc	NONE	NONE	NONE	NONE	NONE	NONE	NONE	NONE	NONE	NONE	NONE	4D+380	NONE
	A1-CBRAD5	GTCCACTGTTGGTAGG	GTCCGGAAGG	5	46	46	65	anc	NONE	NONE	NONE	NONE	NONE	NONE	NONE	NONE	NONE	NONE	NONE	4D+380	NONE
	A1-CBRAD5	GTCCACTGTTGGTAGG	ATGACGCCAG	1	46	46	65	anc	NONE	NONE	NONE	NONE	NONE	NONE	NONE	NONE	NONE	NONE	NONE	4D+380	NONE
	A1-CBRAD5	GTCCACTGTTGGTAGG	GCCAAGTCTG	3	46	46	65	anc	NONE	NONE	NONE	NONE	NONE	NONE	NONE	NONE	NONE	NONE	NONE	4D+380	NONE
	A1-CBRAD5	GTCCACTGTTGGTAGG	CAAGTCTGCG	2	46	46	65	anc	NONE	NONE	NONE	NONE	NONE	NONE	NONE	NONE	NONE	NONE	NONE	4D+380	NONE
	A1-CBRAD5	GTCCACTGTTGGTAGG	CCTTACTATC	1	46	46	65	anc	NONE	NONE	NONE	NONE	NONE	NONE	NONE	NONE	NONE	NONE	NONE	4D+380	NONE
	A1-CBRAD5	GTCCACTGTTGGTAGG	GCCTTAATAT	3	46	46	65	anc	NONE	NONE	NONE	NONE	NONE	NONE	NONE	NONE	NONE	NONE	NONE	4D+380	NONE
	A1-CBRAD5	GTCCACTGTTGGTAGG	TGTAGGGTAT	2	46	46	65	anc	NONE	NONE	NONE	NONE	NONE	NONE	NONE	NONE	NONE	NONE	NONE	4D+380	NONE
	A1-CBRAD5	GTCCACTGTTGGTAGG	TGGGGCTCAG	5	46	46	65	anc	NONE	NONE	NONE	NONE	NONE	NONE	NONE	NONE	NONE	NONE	NONE	4D+380	NONE
	A1-CBRAD5	GTCCACTGTTGGTAGG	AGCACATTCG	57	46	46	65	anc	NONE	NONE	NONE	NONE	NONE	NONE	NONE	NONE	NONE	NONE	NONE	4D+380	NONE
	A1-CBRAD5	GTCCACTGTTGGTAGG	AGTCGTTTTT	1	1	48	71	con	1D+65&1D+78	NONE	NONE	NONE	1I+185+C	NONE	NONE	NONE	NONE	NONE	NONE	4D+380	1I+411+T
	A1-CBRAD5	GTCCACTGTTGGTAGG	GGCATGTTCA	4	46	46	65	anc	NONE	NONE	NONE	NONE	NONE	NONE	NONE	NONE	NONE	NONE	NONE	4D+380	NONE
	A1-CBRAD5	GTCCACTGTTGGTAGG	TCTGGTTAAT	1	46	46	65	anc	NONE	NONE	NONE	NONE	NONE	NONE	NONE	NONE	NONE	NONE	NONE	4D+380	NONE
	A1-CBRAD5	GTCCACTGTTGGTAGG	GCATTTAGTC	1	46	46	65	anc	NONE	NONE	NONE	NONE	NONE	NONE	NONE	NONE	NONE	NONE	NONE	4D+380	NONE
	A1-CBRAD5	GTCCACTGTTGGTAGG	CCAAGAGGTC	1	46	46	65	anc	NONE	NONE	NONE	NONE	NONE	NONE	NONE	NONE	NONE	NONE	NONE	4D+380	NONE
	A1-CBRAD5	GTCCACTGTTGGTAGG	GCGTTTTTTT	1	46	46	65	anc	NONE	NONE	NONE	NONE	NONE	NONE	NONE	NONE	NONE	NONE	NONE	4D+380	NONE
	A1-CBRAD5	GTCCACTGTTGGTAGG	TCCGGAAGGC	109	46	46	65	anc	NONE	NONE	NONE	NONE	NONE	NONE	NONE	NONE	NONE	NONE	NONE	4D+380	NONE
	A1-CBRAD5	GTCCACTGTTGGTAGG	GAGCACATTC	1	46	46	65	anc	NONE	NONE	NONE	NONE	NONE	NONE	NONE	NONE	NONE	NONE	NONE	4D+380	NONE
	A1-CBRAD5	GTCCACTGTTGGTAGG	TTTCGTGTTT	1	46	46	65	anc	NONE	NONE	NONE	NONE	NONE	NONE	NONE	NONE	NONE	NONE	NONE	4D+380	NONE
	A1-CBRAD5	GTCCACTGTTGGTAGG	TTAGGGGTAT	1	46	46	65	anc	NONE	NONE	NONE	NONE	NONE	NONE	NONE	NONE	NONE	NONE	NONE	4D+380	NONE
	A1-CBRAD5	GTCCACTGTTGGTAGG	GGTCAAAAAT	2	46	46	65	anc	NONE	NONE	NONE	NONE	NONE	NONE	NONE	NONE	NONE	NONE	NONE	4D+380	NONE
	A1-CBRAD5	GTCCACTGTTGGTAGG	TCGAGGAGTG	1	1	47	67	anc	1D+78	NONE	NONE	NONE	NONE	NONE	NONE	NONE	NONE	NONE	NONE	4D+380	NONE
	A1-CBRAD5	GTCCACTGTTGGTAGG	ACGTTGGGAA	1	46	46	65	anc	NONE	NONE	NONE	NONE	NONE	NONE	NONE	NONE	NONE	NONE	NONE	4D+380	NONE
	A1-CBRAD5	GTCCACTGTTGGTAGG	GGGCCCTCGG	1	46	46	65	anc	NONE	NONE	NONE	NONE	NONE	NONE	NONE	NONE	NONE	NONE	NONE	4D+380	NONE
	A1-CBRAD5	GTCCACTGTTGGTAGG	AATCCGCCAT	1	46	46	65	anc	NONE	NONE	NONE	NONE	NONE	NONE	NONE	NONE	NONE	NONE	NONE	4D+380	NONE
	A1-CBRAD5	GTCCACTGTTGGTAGG	GTGGGCTCAG	1	46	46	65	anc	NONE	NONE	NONE	NONE	NONE	NONE	NONE	NONE	NONE	NONE	NONE	4D+380	NONE
	A1-CBRAD5	GTCGCGAAGGGCAGAG	ACTTCTTAGT	27	22	22	27	anc	NONE	NONE	NONE	NONE	NONE	NONE	NONE	NONE	NONE	NONE	NONE	4D+380	NONE
	A1-CBRAD5	GTCGCGAAGGGCAGAG	TCACTTTTAC	25	22	22	27	anc	NONE	NONE	NONE	NONE	NONE	NONE	NONE	NONE	NONE	NONE	NONE	4D+380	NONE
	A1-CBRAD5	GTCGCGAAGGGCAGAG	TCCGACGGCA	43	22	22	27	anc	NONE	NONE	NONE	NONE	NONE	NONE	NONE	NONE	NONE	NONE	NONE	4D+380	NONE
	A1-CBRAD5	GTCGCGAAGGGCAGAG	TCACCAGAGG	54	22	22	27	anc	NONE	NONE	NONE	NONE	NONE	NONE	NONE	NONE	NONE	NONE	NONE	4D+380	NONE
	A1-CBRAD5	GTCGCGAAGGGCAGAG	CGTGCAATAC	75	22	22	27	anc	NONE	NONE	NONE	NONE	NONE	NONE	NONE	NONE	NONE	NONE	NONE	4D+380	NONE
	A1-CBRAD5	GTCGCGAAGGGCAGAG	CAAAAATGTC	15	22	22	27	anc	NONE	NONE	NONE	NONE	NONE	NONE	NONE	NONE	NONE	NONE	NONE	4D+380	NONE
	A1-CBRAD5	GTCGCGAAGGGCAGAG	GATGTGAGAA	62	22	22	27	anc	NONE	NONE	NONE	NONE	NONE	NONE	NONE	NONE	NONE	NONE	NONE	4D+380	NONE
	A1-CBRAD5	GTCGCGAAGGGCAGAG	TTATGAAATA	37	22	22	27	anc	NONE	NONE	NONE	NONE	NONE	NONE	NONE	NONE	NONE	NONE	NONE	4D+380	NONE
	A1-CBRAD5	GTCGCGAAGGGCAGAG	ATTTTTAGAT	33	22	22	27	anc	NONE	NONE	NONE	NONE	NONE	NONE	NONE	NONE	NONE	NONE	NONE	4D+380	NONE
	A1-CBRAD5	GTCGCGAAGGGCAGAG	GATGTGGAGA	1	22	22	27	anc	NONE	NONE	NONE	NONE	NONE	NONE	NONE	NONE	NONE	NONE	NONE	4D+380	NONE
	A1-CBRAD5	GTCGCGAAGGGCAGAG	ATTCATAACA	64	22	22	27	anc	NONE	NONE	NONE	NONE	NONE	NONE	NONE	NONE	NONE	NONE	NONE	4D+380	NONE
	A1-CBRAD5	GTCGCGAAGGGCAGAG	GTCAGTTTCT	5	22	22	27	anc	NONE	NONE	NONE	NONE	NONE	NONE	NONE	NONE	NONE	NONE	NONE	4D+380	NONE
	A1-CBRAD5	GTCGCGAAGGGCAGAG	AAACAATTCT	15	22	22	27	anc	NONE	NONE	NONE	NONE	NONE	NONE	NONE	NONE	NONE	NONE	NONE	4D+380	NONE
	A1-CBRAD5	GTCGCGAAGGGCAGAG	AGAGACACTG	46	22	22	27	anc	NONE	NONE	NONE	NONE	NONE	NONE	NONE	NONE	NONE	NONE	NONE	4D+380	NONE
	A1-CBRAD5	GTCGCGAAGGGCAGAG	ATTTCGTAAT	18	22	22	27	anc	NONE	NONE	NONE	NONE	NONE	NONE	NONE	NONE	NONE	NONE	NONE	4D+380	NONE
	A1-CBRAD5	GTCGCGAAGGGCAGAG	ATCGTTCTCA	32	22	22	27	anc	NONE	NONE	NONE	NONE	NONE	NONE	NONE	NONE	NONE	NONE	NONE	4D+380	NONE
	A1-CBRAD5	GTCGCGAAGGGCAGAG	GCCTTTCACA	2	22	22	27	anc	NONE	NONE	NONE	NONE	NONE	NONE	NONE	NONE	NONE	NONE	NONE	4D+380	NONE
	A1-CBRAD5	GTCGCGAAGGGCAGAG	TCACAGAGGG	2	22	22	27	anc	NONE	NONE	NONE	NONE	NONE	NONE	NONE	NONE	NONE	NONE	NONE	4D+380	NONE
	A1-CBRAD5	GTCGCGAAGGGCAGAG	CGCTTGTAAT	1	22	22	27	anc	NONE	NONE	NONE	NONE	NONE	NONE	NONE	NONE	NONE	NONE	NONE	4D+380	NONE
	A1-CBRAD5	GTCGCGAAGGGCAGAG	AAAACAATTC	1	1	23	32	con	NONE	NONE	NONE	1D+173	NONE	NONE	1D+237&1D+254	NONE	1D+297	NONE	1I+360+G	4D+380	NONE
	A1-CBRAD5	GTCGCGAAGGGCAGAG	CAAAAAAAAA	1	22	22	27	anc	NONE	NONE	NONE	NONE	NONE	NONE	NONE	NONE	NONE	NONE	NONE	4D+380	NONE
	A1-CBRAD5	GTCGCGAAGGGCAGAG	AATCATCCAG	30	22	22	27	anc	NONE	NONE	NONE	NONE	NONE	NONE	NONE	NONE	NONE	NONE	NONE	4D+380	NONE
	A1-CBRAD5	GTCGCGAAGGGCAGAG	TCTCGCTGTT	68	22	22	27	anc	NONE	NONE	NONE	NONE	NONE	NONE	NONE	NONE	NONE	NONE	NONE	4D+380	NONE
	A1-CBRAD5	CTGCGAGGTCAGTCTA	CCACATCTCT	41	27	104	157	anc	NONE	NONE	NONE	NONE	NONE	NONE	NONE	NONE	NONE	NONE	NONE	4D+380	1I+411+T
	A1-CBRAD5	CTGCGAGGTCAGTCTA	TAAGTTTGCT	75	77	77	125	anc	NONE	NONE	NONE	NONE	NONE	NONE	NONE	NONE	NONE	NONE	NONE	4D+380	NONE
	A1-CBRAD5	CTGCGAGGTCAGTCTA	CACGTGGTGC	95	77	77	125	anc	NONE	NONE	NONE	NONE	NONE	NONE	NONE	NONE	NONE	NONE	NONE	4D+380	NONE
	A1-CBRAD5	CTGCGAGGTCAGTCTA	CAACCTCAGC	110	27	104	157	anc	NONE	NONE	NONE	NONE	NONE	NONE	NONE	NONE	NONE	NONE	NONE	4D+380	1I+411+T
	A1-CBRAD5	CTGCGAGGTCAGTCTA	CAGTCCCAGT	58	27	104	157	anc	NONE	NONE	NONE	NONE	NONE	NONE	NONE	NONE	NONE	NONE	NONE	4D+380	1I+411+T
	A1-CBRAD5	CTGCGAGGTCAGTCTA	TGTATTTCAA	58	77	77	125	anc	NONE	NONE	NONE	NONE	NONE	NONE	NONE	NONE	NONE	NONE	NONE	4D+380	NONE
	A1-CBRAD5	CTGCGAGGTCAGTCTA	TTTTCTGCTC	49	77	77	125	anc	NONE	NONE	NONE	NONE	NONE	NONE	NONE	NONE	NONE	NONE	NONE	4D+380	NONE
	A1-CBRAD5	CTGCGAGGTCAGTCTA	GCCGTCCTCC	94	77	77	125	anc	NONE	NONE	NONE	NONE	NONE	NONE	NONE	NONE	NONE	NONE	NONE	4D+380	NONE
	A1-CBRAD5	CTGCGAGGTCAGTCTA	ATCCACCAAG	65	77	77	125	anc	NONE	NONE	NONE	NONE	NONE	NONE	NONE	NONE	NONE	NONE	NONE	4D+380	NONE
	A1-CBRAD5	CTGCGAGGTCAGTCTA	GTCTTAATCA	38	27	104	157	anc	NONE	NONE	NONE	NONE	NONE	NONE	NONE	NONE	NONE	NONE	NONE	4D+380	1I+411+T
	A1-CBRAD5	CTGCGAGGTCAGTCTA	GCAAATGGCA	36	77	77	125	anc	NONE	NONE	NONE	NONE	NONE	NONE	NONE	NONE	NONE	NONE	NONE	4D+380	NONE
	A1-CBRAD5	CTGCGAGGTCAGTCTA	TGCACAGCTA	67	77	77	125	anc	NONE	NONE	NONE	NONE	NONE	NONE	NONE	NONE	NONE	NONE	NONE	4D+380	NONE
	A1-CBRAD5	CTGCGAGGTCAGTCTA	GTTAGAATAC	24	77	77	125	anc	NONE	NONE	NONE	NONE	NONE	NONE	NONE	NONE	NONE	NONE	NONE	4D+380	NONE
	A1-CBRAD5	CTGCGAGGTCAGTCTA	TTAACTATTA	35	77	77	125	anc	NONE	NONE	NONE	NONE	NONE	NONE	NONE	NONE	NONE	NONE	NONE	4D+380	NONE
	A1-CBRAD5	CTGCGAGGTCAGTCTA	CTCTTAAATT	58	77	77	125	anc	NONE	NONE	NONE	NONE	NONE	NONE	NONE	NONE	NONE	NONE	NONE	4D+380	NONE
	A1-CBRAD5	CTGCGAGGTCAGTCTA	CAACCTCATT	1	77	77	125	anc	NONE	NONE	NONE	NONE	NONE	NONE	NONE	NONE	NONE	NONE	NONE	4D+380	NONE
	A1-CBRAD5	CTGCGAGGTCAGTCTA	GCCAGTTCTT	64	77	77	125	anc	NONE	NONE	NONE	NONE	NONE	NONE	NONE	NONE	NONE	NONE	NONE	4D+380	NONE
	A1-CBRAD5	CTGCGAGGTCAGTCTA	ATCGGTTATA	37	77	77	125	anc	NONE	NONE	NONE	NONE	NONE	NONE	NONE	NONE	NONE	NONE	NONE	4D+380	NONE
	A1-CBRAD5	CTGCGAGGTCAGTCTA	ACATCCATTA	69	27	104	157	anc	NONE	NONE	NONE	NONE	NONE	NONE	NONE	NONE	NONE	NONE	NONE	4D+380	1I+411+T
	A1-CBRAD5	CTGCGAGGTCAGTCTA	ATAAGTCAAC	153	77	77	125	anc	NONE	NONE	NONE	NONE	NONE	NONE	NONE	NONE	NONE	NONE	NONE	4D+380	NONE
	A1-CBRAD5	CTGCGAGGTCAGTCTA	TGCCATTAGC	72	77	77	125	anc	NONE	NONE	NONE	NONE	NONE	NONE	NONE	NONE	NONE	NONE	NONE	4D+380	NONE
	A1-CBRAD5	CTGCGAGGTCAGTCTA	GCGATAATCG	70	77	77	125	anc	NONE	NONE	NONE	NONE	NONE	NONE	NONE	NONE	NONE	NONE	NONE	4D+380	NONE
	A1-CBRAD5	CTGCGAGGTCAGTCTA	GCACGTAAGG	41	77	77	125	anc	NONE	NONE	NONE	NONE	NONE	NONE	NONE	NONE	NONE	NONE	NONE	4D+380	NONE
	A1-CBRAD5	CTGCGAGGTCAGTCTA	ATAATATCTA	51	27	104	157	anc	NONE	NONE	NONE	NONE	NONE	NONE	NONE	NONE	NONE	NONE	NONE	4D+380	1I+411+T
	A1-CBRAD5	CTGCGAGGTCAGTCTA	GGTTTTGGAA	72	77	77	125	anc	NONE	NONE	NONE	NONE	NONE	NONE	NONE	NONE	NONE	NONE	NONE	4D+380	NONE
	A1-CBRAD5	CTGCGAGGTCAGTCTA	GCTACCGGGC	50	77	77	125	anc	NONE	NONE	NONE	NONE	NONE	NONE	NONE	NONE	NONE	NONE	NONE	4D+380	NONE
	A1-CBRAD5	CTGCGAGGTCAGTCTA	CTCGATTTCT	67	27	104	157	anc	NONE	NONE	NONE	NONE	NONE	NONE	NONE	NONE	NONE	NONE	NONE	4D+380	1I+411+T
	A1-CBRAD5	CTGCGAGGTCAGTCTA	AATAACTCTC	55	77	77	125	anc	NONE	NONE	NONE	NONE	NONE	NONE	NONE	NONE	NONE	NONE	NONE	4D+380	NONE
	A1-CBRAD5	CTGCGAGGTCAGTCTA	GTATGGTATA	46	27	104	157	anc	NONE	NONE	NONE	NONE	NONE	NONE	NONE	NONE	NONE	NONE	NONE	4D+380	1I+411+T
	A1-CBRAD5	CTGCGAGGTCAGTCTA	ACACTCCAAA	27	77	77	125	anc	NONE	NONE	NONE	NONE	NONE	NONE	NONE	NONE	NONE	NONE	NONE	4D+380	NONE
	A1-CBRAD5	CTGCGAGGTCAGTCTA	CAACAGTCTT	33	77	77	125	anc	NONE	NONE	NONE	NONE	NONE	NONE	NONE	NONE	NONE	NONE	NONE	4D+380	NONE
	A1-CBRAD5	CTGCGAGGTCAGTCTA	TAATTTCGAT	46	77	77	125	anc	NONE	NONE	NONE	NONE	NONE	NONE	NONE	NONE	NONE	NONE	NONE	4D+380	NONE
	A1-CBRAD5	CTGCGAGGTCAGTCTA	ATACATGGCT	39	77	77	125	anc	NONE	NONE	NONE	NONE	NONE	NONE	NONE	NONE	NONE	NONE	NONE	4D+380	NONE
	A1-CBRAD5	CTGCGAGGTCAGTCTA	TCGCACTTCT	66	77	77	125	anc	NONE	NONE	NONE	NONE	NONE	NONE	NONE	NONE	NONE	NONE	NONE	4D+380	NONE
	A1-CBRAD5	CTGCGAGGTCAGTCTA	AAAAACTATG	38	27	104	157	anc	NONE	NONE	NONE	NONE	NONE	NONE	NONE	NONE	NONE	NONE	NONE	4D+380	1I+411+T
	A1-CBRAD5	CTGCGAGGTCAGTCTA	ATACTTCGGT	55	77	77	125	anc	NONE	NONE	NONE	NONE	NONE	NONE	NONE	NONE	NONE	NONE	NONE	4D+380	NONE
	A1-CBRAD5	CTGCGAGGTCAGTCTA	CTCTATCTTT	19	77	77	125	anc	NONE	NONE	NONE	NONE	NONE	NONE	NONE	NONE	NONE	NONE	NONE	4D+380	NONE
	A1-CBRAD5	CTGCGAGGTCAGTCTA	CCTTTTGCAT	44	27	104	157	anc	NONE	NONE	NONE	NONE	NONE	NONE	NONE	NONE	NONE	NONE	NONE	4D+380	1I+411+T
	A1-CBRAD5	CTGCGAGGTCAGTCTA	TCTTGTTACG	56	27	104	157	anc	NONE	NONE	NONE	NONE	NONE	NONE	NONE	NONE	NONE	NONE	NONE	4D+380	1I+411+T
	A1-CBRAD5	CTGCGAGGTCAGTCTA	TGATGTCTCT	72	77	77	125	anc	NONE	NONE	NONE	NONE	NONE	NONE	NONE	NONE	NONE	NONE	NONE	4D+380	NONE
	A1-CBRAD5	CTGCGAGGTCAGTCTA	CGATCGCACA	80	77	77	125	anc	NONE	NONE	NONE	NONE	NONE	NONE	NONE	NONE	NONE	NONE	NONE	4D+380	NONE
	A1-CBRAD5	CTGCGAGGTCAGTCTA	CAAGTCCTTC	17	77	77	125	anc	NONE	NONE	NONE	NONE	NONE	NONE	NONE	NONE	NONE	NONE	NONE	4D+380	NONE
	A1-CBRAD5	CTGCGAGGTCAGTCTA	ATAGGTATAG	54	77	77	125	anc	NONE	NONE	NONE	NONE	NONE	NONE	NONE	NONE	NONE	NONE	NONE	4D+380	NONE
	A1-CBRAD5	CTGCGAGGTCAGTCTA	TCCATTAAGT	19	27	104	157	anc	NONE	NONE	NONE	NONE	NONE	NONE	NONE	NONE	NONE	NONE	NONE	4D+380	1I+411+T
	A1-CBRAD5	CTGCGAGGTCAGTCTA	CAGGTGAGGA	78	27	104	157	anc	NONE	NONE	NONE	NONE	NONE	NONE	NONE	NONE	NONE	NONE	NONE	4D+380	1I+411+T
	A1-CBRAD5	CTGCGAGGTCAGTCTA	GGCTCGCCAT	78	27	104	157	anc	NONE	NONE	NONE	NONE	NONE	NONE	NONE	NONE	NONE	NONE	NONE	4D+380	1I+411+T
	A1-CBRAD5	CTGCGAGGTCAGTCTA	TTAATACTTG	49	77	77	125	anc	NONE	NONE	NONE	NONE	NONE	NONE	NONE	NONE	NONE	NONE	NONE	4D+380	NONE
	A1-CBRAD5	CTGCGAGGTCAGTCTA	GGATGTAATC	100	27	104	157	anc	NONE	NONE	NONE	NONE	NONE	NONE	NONE	NONE	NONE	NONE	NONE	4D+380	1I+411+T
	A1-CBRAD5	CTGCGAGGTCAGTCTA	TACCTCCCGC	81	27	104	157	anc	NONE	NONE	NONE	NONE	NONE	NONE	NONE	NONE	NONE	NONE	NONE	4D+380	1I+411+T
	A1-CBRAD5	CTGCGAGGTCAGTCTA	AACCCTGGTT	41	77	77	125	anc	NONE	NONE	NONE	NONE	NONE	NONE	NONE	NONE	NONE	NONE	NONE	4D+380	NONE
	A1-CBRAD5	CTGCGAGGTCAGTCTA	GCTAACTTTA	23	27	104	157	anc	NONE	NONE	NONE	NONE	NONE	NONE	NONE	NONE	NONE	NONE	NONE	4D+380	1I+411+T
	A1-CBRAD5	CTGCGAGGTCAGTCTA	CAAATAGCCG	35	77	77	125	anc	NONE	NONE	NONE	NONE	NONE	NONE	NONE	NONE	NONE	NONE	NONE	4D+380	NONE
	A1-CBRAD5	CTGCGAGGTCAGTCTA	AGCTTAGGTA	1	77	77	125	anc	NONE	NONE	NONE	NONE	NONE	NONE	NONE	NONE	NONE	NONE	NONE	4D+380	NONE
	A1-CBRAD5	CTGCGAGGTCAGTCTA	TCTAAGCTTT	69	77	77	125	anc	NONE	NONE	NONE	NONE	NONE	NONE	NONE	NONE	NONE	NONE	NONE	4D+380	NONE
	A1-CBRAD5	CTGCGAGGTCAGTCTA	ATAGTAGGAA	57	27	104	157	anc	NONE	NONE	NONE	NONE	NONE	NONE	NONE	NONE	NONE	NONE	NONE	4D+380	1I+411+T
	A1-CBRAD5	CTGCGAGGTCAGTCTA	TTTAACGAAC	40	77	77	125	anc	NONE	NONE	NONE	NONE	NONE	NONE	NONE	NONE	NONE	NONE	NONE	4D+380	NONE
	A1-CBRAD5	CTGCGAGGTCAGTCTA	CATTGTTTTT	35	27	104	157	anc	NONE	NONE	NONE	NONE	NONE	NONE	NONE	NONE	NONE	NONE	NONE	4D+380	1I+411+T
	A1-CBRAD5	CTGCGAGGTCAGTCTA	CCCGCAACCT	43	77	77	125	anc	NONE	NONE	NONE	NONE	NONE	NONE	NONE	NONE	NONE	NONE	NONE	4D+380	NONE
	A1-CBRAD5	CTGCGAGGTCAGTCTA	AGCTTAGGGT	69	77	77	125	anc	NONE	NONE	NONE	NONE	NONE	NONE	NONE	NONE	NONE	NONE	NONE	4D+380	NONE
	A1-CBRAD5	CTGCGAGGTCAGTCTA	TGAATATGTT	26	77	77	125	anc	NONE	NONE	NONE	NONE	NONE	NONE	NONE	NONE	NONE	NONE	NONE	4D+380	NONE
	A1-CBRAD5	CTGCGAGGTCAGTCTA	CCCCTAAAGT	32	77	77	125	anc	NONE	NONE	NONE	NONE	NONE	NONE	NONE	NONE	NONE	NONE	NONE	4D+380	NONE
	A1-CBRAD5	CTGCGAGGTCAGTCTA	AAAAAACTAT	2	27	104	157	anc	NONE	NONE	NONE	NONE	NONE	NONE	NONE	NONE	NONE	NONE	NONE	4D+380	1I+411+T
	A1-CBRAD5	CTGCGAGGTCAGTCTA	ACTAATATCT	1	1	105	160	con	NONE	1I+109+G	NONE	NONE	NONE	NONE	1I+254+G	NONE	NONE	NONE	NONE	4D+380	1I+406+G&1I+411+T
	A1-CBRAD5	CTGCGAGGTCAGTCTA	ACTAGTCTTC	35	27	104	157	anc	NONE	NONE	NONE	NONE	NONE	NONE	NONE	NONE	NONE	NONE	NONE	4D+380	1I+411+T
	A1-CBRAD5	CTGCGAGGTCAGTCTA	TTAATTCTCA	45	77	77	125	anc	NONE	NONE	NONE	NONE	NONE	NONE	NONE	NONE	NONE	NONE	NONE	4D+380	NONE
	A1-CBRAD5	CTGCGAGGTCAGTCTA	AAAGCGTAAT	46	77	77	125	anc	NONE	NONE	NONE	NONE	NONE	NONE	NONE	NONE	NONE	NONE	NONE	4D+380	NONE
	A1-CBRAD5	CTGCGAGGTCAGTCTA	ATAACTCGCC	34	27	104	157	anc	NONE	NONE	NONE	NONE	NONE	NONE	NONE	NONE	NONE	NONE	NONE	4D+380	1I+411+T
	A1-CBRAD5	CTGCGAGGTCAGTCTA	CAAAAAGTGA	1	27	104	157	anc	NONE	NONE	NONE	NONE	NONE	NONE	NONE	NONE	NONE	NONE	NONE	4D+380	1I+411+T
	A1-CBRAD5	CTGCGAGGTCAGTCTA	GGTAGTATCC	48	77	77	125	anc	NONE	NONE	NONE	NONE	NONE	NONE	NONE	NONE	NONE	NONE	NONE	4D+380	NONE
	A1-CBRAD5	CTGCGAGGTCAGTCTA	CCTCTCAACT	1	77	77	125	anc	NONE	NONE	NONE	NONE	NONE	NONE	NONE	NONE	NONE	NONE	NONE	4D+380	NONE
	A1-CBRAD5	CTGCGAGGTCAGTCTA	TTGTTTCGTT	1	77	77	125	anc	NONE	NONE	NONE	NONE	NONE	NONE	NONE	NONE	NONE	NONE	NONE	4D+380	NONE
	A1-CBRAD5	CTGCGAGGTCAGTCTA	CATCCTTCTG	85	77	77	125	anc	NONE	NONE	NONE	NONE	NONE	NONE	NONE	NONE	NONE	NONE	NONE	4D+380	NONE
	A1-CBRAD5	CTGCGAGGTCAGTCTA	GTTATGGTAT	1	27	104	157	anc	NONE	NONE	NONE	NONE	NONE	NONE	NONE	NONE	NONE	NONE	NONE	4D+380	1I+411+T
	A1-CBRAD5	CTGCGAGGTCAGTCTA	TTTTTTTTTT	4	77	77	125	anc	NONE	NONE	NONE	NONE	NONE	NONE	NONE	NONE	NONE	NONE	NONE	4D+380	NONE
	A1-CBRAD5	CTGCGAGGTCAGTCTA	CCTAAACTCT	37	27	104	157	anc	NONE	NONE	NONE	NONE	NONE	NONE	NONE	NONE	NONE	NONE	NONE	4D+380	1I+411+T
	A1-CBRAD5	CTGCGAGGTCAGTCTA	CAATCAACCA	1	77	77	125	anc	NONE	NONE	NONE	NONE	NONE	NONE	NONE	NONE	NONE	NONE	NONE	4D+380	NONE
	A1-CBRAD5	CTGCGAGGTCAGTCTA	AGCAATTATT	3	77	77	125	anc	NONE	NONE	NONE	NONE	NONE	NONE	NONE	NONE	NONE	NONE	NONE	4D+380	NONE
	A1-CBRAD5	CTGCGAGGTCAGTCTA	GCTCAGCAGC	1	77	77	125	anc	NONE	NONE	NONE	NONE	NONE	NONE	NONE	NONE	NONE	NONE	NONE	4D+380	NONE
	A1-CBRAD5	CTGCGAGGTCAGTCTA	CCTTTTTGCA	1	27	104	157	anc	NONE	NONE	NONE	NONE	NONE	NONE	NONE	NONE	NONE	NONE	NONE	4D+380	1I+411+T
	A1-CBRAD5	CTGCGAGGTCAGTCTA	TAAGTCCACC	1	77	77	125	anc	NONE	NONE	NONE	NONE	NONE	NONE	NONE	NONE	NONE	NONE	NONE	4D+380	NONE
	A1-CBRAD5	CTGCGAGGTCAGTCTA	TCGGCTTACC	1	77	77	125	anc	NONE	NONE	NONE	NONE	NONE	NONE	NONE	NONE	NONE	NONE	NONE	4D+380	NONE
	A1-CBRAD5	CTGCGAGGTCAGTCTA	AGCACGAGAT	1	77	77	125	anc	NONE	NONE	NONE	NONE	NONE	NONE	NONE	NONE	NONE	NONE	NONE	4D+380	NONE
	A1-CBRAD5	CTGCGAGGTCAGTCTA	CGGCTTACCC	4	77	77	125	anc	NONE	NONE	NONE	NONE	NONE	NONE	NONE	NONE	NONE	NONE	NONE	4D+380	NONE
	A1-CBRAD5	CTGCGAGGTCAGTCTA	TAAGTTTTTT	1	77	77	125	anc	NONE	NONE	NONE	NONE	NONE	NONE	NONE	NONE	NONE	NONE	NONE	4D+380	NONE
	A1-CBRAD5	CTGCGAGGTCAGTCTA	TTAATTTTTT	1	77	77	125	anc	NONE	NONE	NONE	NONE	NONE	NONE	NONE	NONE	NONE	NONE	NONE	4D+380	NONE
	A1-CBRAD5	CTGCGAGGTCAGTCTA	AAAAACTGAG	1	77	77	125	anc	NONE	NONE	NONE	NONE	NONE	NONE	NONE	NONE	NONE	NONE	NONE	4D+380	NONE
	A1-CBRAD5	CTGCGAGGTCAGTCTA	GCAGGGTTAA	1	77	77	125	anc	NONE	NONE	NONE	NONE	NONE	NONE	NONE	NONE	NONE	NONE	NONE	4D+380	NONE
	A1-CBRAD5	CTGCGAGGTCAGTCTA	GCCCCGTAAC	1	77	77	125	anc	NONE	NONE	NONE	NONE	NONE	NONE	NONE	NONE	NONE	NONE	NONE	4D+380	NONE
	A1-CBRAD5	CTGCGAGGTCAGTCTA	GCACTTTTTT	1	77	77	125	anc	NONE	NONE	NONE	NONE	NONE	NONE	NONE	NONE	NONE	NONE	NONE	4D+380	NONE
	A1-CBRAD5	CTGCGAGGTCAGTCTA	ACGTTCATAG	1	77	77	125	anc	NONE	NONE	NONE	NONE	NONE	NONE	NONE	NONE	NONE	NONE	NONE	4D+380	NONE
	A1-CBRAD5	CTGCGAGGTCAGTCTA	CTTAAATTTG	1	77	77	125	anc	NONE	NONE	NONE	NONE	NONE	NONE	NONE	NONE	NONE	NONE	NONE	4D+380	NONE
	A1-CBRAD5	CTGCGAGGTCAGTCTA	TTAACTGAAT	1	77	77	125	anc	NONE	NONE	NONE	NONE	NONE	NONE	NONE	NONE	NONE	NONE	NONE	4D+380	NONE
	A1-CBRAD5	CTGCGAGGTCAGTCTA	CACGTGTGCA	1	77	77	125	anc	NONE	NONE	NONE	NONE	NONE	NONE	NONE	NONE	NONE	NONE	NONE	4D+380	NONE
	A1-CBRAD5	CTGCGAGGTCAGTCTA	TTAACGAACA	1	77	77	125	anc	NONE	NONE	NONE	NONE	NONE	NONE	NONE	NONE	NONE	NONE	NONE	4D+380	NONE
	A1-CBRAD5	CTGCGAGGTCAGTCTA	TGTTCTGGAA	1	77	77	125	anc	NONE	NONE	NONE	NONE	NONE	NONE	NONE	NONE	NONE	NONE	NONE	4D+380	NONE
	A1-CBRAD5	CTGCGAGGTCAGTCTA	GCGATGGCAG	1	77	77	125	anc	NONE	NONE	NONE	NONE	NONE	NONE	NONE	NONE	NONE	NONE	NONE	4D+380	NONE
	A1-CBRAD5	CTGCGAGGTCAGTCTA	GGTAGTGTTT	1	77	77	125	anc	NONE	NONE	NONE	NONE	NONE	NONE	NONE	NONE	NONE	NONE	NONE	4D+380	NONE
	A1-CBRAD5	CTGCGAGGTCAGTCTA	CAGATCCGCG	1	77	77	125	anc	NONE	NONE	NONE	NONE	NONE	NONE	NONE	NONE	NONE	NONE	NONE	4D+380	NONE
	A1-CBRAD5	CTGCGAGGTCAGTCTA	AATAAACTCT	1	77	77	125	anc	NONE	NONE	NONE	NONE	NONE	NONE	NONE	NONE	NONE	NONE	NONE	4D+380	NONE
	A1-CBRAD5	CTGCGAGGTCAGTCTA	CCACAGTCTC	1	27	104	157	anc	NONE	NONE	NONE	NONE	NONE	NONE	NONE	NONE	NONE	NONE	NONE	4D+380	1I+411+T
	A1-CBRAD5	CTGCGAGGTCAGTCTA	TTTAATTCGC	1	77	77	125	anc	NONE	NONE	NONE	NONE	NONE	NONE	NONE	NONE	NONE	NONE	NONE	4D+380	NONE
	A1-CBRAD5	CTGCGAGGTCAGTCTA	AGCTCTAGGG	1	77	77	125	anc	NONE	NONE	NONE	NONE	NONE	NONE	NONE	NONE	NONE	NONE	NONE	4D+380	NONE
	A1-CBRAD5	CTGCGAGGTCAGTCTA	AAGTCCTTCT	1	77	77	125	anc	NONE	NONE	NONE	NONE	NONE	NONE	NONE	NONE	NONE	NONE	NONE	4D+380	NONE
	A1-CBRAD5	CTGCGAGGTCAGTCTA	AAATCGGCCC	2	77	77	125	anc	NONE	NONE	NONE	NONE	NONE	NONE	NONE	NONE	NONE	NONE	NONE	4D+380	NONE
	A1-CBRAD5	CTGCGAGGTCAGTCTA	GCTTTCACTC	1	77	77	125	anc	NONE	NONE	NONE	NONE	NONE	NONE	NONE	NONE	NONE	NONE	NONE	4D+380	NONE
	A1-CBRAD5	AACAGGGGTGGCTGAA	ACGGCAGAAT	58	84	84	103	anc	NONE	NONE	NONE	NONE	NONE	NONE	NONE	NONE	NONE	NONE	NONE	4D+380	NONE
	A1-CBRAD5	AACAGGGGTGGCTGAA	CAAAACCATA	28	84	84	103	anc	NONE	NONE	NONE	NONE	NONE	NONE	NONE	NONE	NONE	NONE	NONE	4D+380	NONE
	A1-CBRAD5	AACAGGGGTGGCTGAA	GCAGGAGCAG	34	84	84	103	anc	NONE	NONE	NONE	NONE	NONE	NONE	NONE	NONE	NONE	NONE	NONE	4D+380	NONE
	A1-CBRAD5	AACAGGGGTGGCTGAA	TCTATCTTTT	68	84	84	103	anc	NONE	NONE	NONE	NONE	NONE	NONE	NONE	NONE	NONE	NONE	NONE	4D+380	NONE
	A1-CBRAD5	AACAGGGGTGGCTGAA	GTAGAAACAA	61	84	84	103	anc	NONE	NONE	NONE	NONE	NONE	NONE	NONE	NONE	NONE	NONE	NONE	4D+380	NONE
	A1-CBRAD5	AACAGGGGTGGCTGAA	TCGGATTAAA	54	84	84	103	anc	NONE	NONE	NONE	NONE	NONE	NONE	NONE	NONE	NONE	NONE	NONE	4D+380	NONE
	A1-CBRAD5	AACAGGGGTGGCTGAA	ATCCCCGTAA	35	84	84	103	anc	NONE	NONE	NONE	NONE	NONE	NONE	NONE	NONE	NONE	NONE	NONE	4D+380	NONE
	A1-CBRAD5	AACAGGGGTGGCTGAA	ATAGCGTACT	79	84	84	103	anc	NONE	NONE	NONE	NONE	NONE	NONE	NONE	NONE	NONE	NONE	NONE	4D+380	NONE
	A1-CBRAD5	AACAGGGGTGGCTGAA	ATAGTGGTCG	89	84	84	103	anc	NONE	NONE	NONE	NONE	NONE	NONE	NONE	NONE	NONE	NONE	NONE	4D+380	NONE
	A1-CBRAD5	AACAGGGGTGGCTGAA	TCCATTACTT	73	84	84	103	anc	NONE	NONE	NONE	NONE	NONE	NONE	NONE	NONE	NONE	NONE	NONE	4D+380	NONE
	A1-CBRAD5	AACAGGGGTGGCTGAA	TTTGTCCAAC	63	84	84	103	anc	NONE	NONE	NONE	NONE	NONE	NONE	NONE	NONE	NONE	NONE	NONE	4D+380	NONE
	A1-CBRAD5	AACAGGGGTGGCTGAA	GCTCAAGGAT	66	84	84	103	anc	NONE	NONE	NONE	NONE	NONE	NONE	NONE	NONE	NONE	NONE	NONE	4D+380	NONE
	A1-CBRAD5	AACAGGGGTGGCTGAA	TTGGTGTATT	45	84	84	103	anc	NONE	NONE	NONE	NONE	NONE	NONE	NONE	NONE	NONE	NONE	NONE	4D+380	NONE
	A1-CBRAD5	AACAGGGGTGGCTGAA	CGGTGAAATC	50	84	84	103	anc	NONE	NONE	NONE	NONE	NONE	NONE	NONE	NONE	NONE	NONE	NONE	4D+380	NONE
	A1-CBRAD5	AACAGGGGTGGCTGAA	ACTCCCAGCG	46	84	84	103	anc	NONE	NONE	NONE	NONE	NONE	NONE	NONE	NONE	NONE	NONE	NONE	4D+380	NONE
	A1-CBRAD5	AACAGGGGTGGCTGAA	TCCCTAGTCT	87	84	84	103	anc	NONE	NONE	NONE	NONE	NONE	NONE	NONE	NONE	NONE	NONE	NONE	4D+380	NONE
	A1-CBRAD5	AACAGGGGTGGCTGAA	TCATAATACT	75	84	84	103	anc	NONE	NONE	NONE	NONE	NONE	NONE	NONE	NONE	NONE	NONE	NONE	4D+380	NONE
	A1-CBRAD5	AACAGGGGTGGCTGAA	TTCTCGTCCT	82	84	84	103	anc	NONE	NONE	NONE	NONE	NONE	NONE	NONE	NONE	NONE	NONE	NONE	4D+380	NONE
	A1-CBRAD5	AACAGGGGTGGCTGAA	ATAATTGTCT	73	84	84	103	anc	NONE	NONE	NONE	NONE	NONE	NONE	NONE	NONE	NONE	NONE	NONE	4D+380	NONE
	A1-CBRAD5	AACAGGGGTGGCTGAA	TTTCTAGAAT	55	84	84	103	anc	NONE	NONE	NONE	NONE	NONE	NONE	NONE	NONE	NONE	NONE	NONE	4D+380	NONE
	A1-CBRAD5	AACAGGGGTGGCTGAA	TATTCCTGCG	64	84	84	103	anc	NONE	NONE	NONE	NONE	NONE	NONE	NONE	NONE	NONE	NONE	NONE	4D+380	NONE
	A1-CBRAD5	AACAGGGGTGGCTGAA	CATTTTGAAT	63	84	84	103	anc	NONE	NONE	NONE	NONE	NONE	NONE	NONE	NONE	NONE	NONE	NONE	4D+380	NONE
	A1-CBRAD5	AACAGGGGTGGCTGAA	GGCGCAATCG	66	84	84	103	anc	NONE	NONE	NONE	NONE	NONE	NONE	NONE	NONE	NONE	NONE	NONE	4D+380	NONE
	A1-CBRAD5	AACAGGGGTGGCTGAA	TTTACGTTGG	70	84	84	103	anc	NONE	NONE	NONE	NONE	NONE	NONE	NONE	NONE	NONE	NONE	NONE	4D+380	NONE
	A1-CBRAD5	AACAGGGGTGGCTGAA	GCCTTACGCC	96	84	84	103	anc	NONE	NONE	NONE	NONE	NONE	NONE	NONE	NONE	NONE	NONE	NONE	4D+380	NONE
	A1-CBRAD5	AACAGGGGTGGCTGAA	GGCTTTGTGT	100	84	84	103	anc	NONE	NONE	NONE	NONE	NONE	NONE	NONE	NONE	NONE	NONE	NONE	4D+380	NONE
	A1-CBRAD5	AACAGGGGTGGCTGAA	ATCTTCTGAT	55	84	84	103	anc	NONE	NONE	NONE	NONE	NONE	NONE	NONE	NONE	NONE	NONE	NONE	4D+380	NONE
	A1-CBRAD5	AACAGGGGTGGCTGAA	CGAGTGTAAC	40	84	84	103	anc	NONE	NONE	NONE	NONE	NONE	NONE	NONE	NONE	NONE	NONE	NONE	4D+380	NONE
	A1-CBRAD5	AACAGGGGTGGCTGAA	CCCAACGTGA	92	84	84	103	anc	NONE	NONE	NONE	NONE	NONE	NONE	NONE	NONE	NONE	NONE	NONE	4D+380	NONE
	A1-CBRAD5	AACAGGGGTGGCTGAA	GACCAAATGC	51	84	84	103	anc	NONE	NONE	NONE	NONE	NONE	NONE	NONE	NONE	NONE	NONE	NONE	4D+380	NONE
	A1-CBRAD5	AACAGGGGTGGCTGAA	GTCCTGAATG	58	84	84	103	anc	NONE	NONE	NONE	NONE	NONE	NONE	NONE	NONE	NONE	NONE	NONE	4D+380	NONE
	A1-CBRAD5	AACAGGGGTGGCTGAA	TTTCCAATCG	47	84	84	103	anc	NONE	NONE	NONE	NONE	NONE	NONE	NONE	NONE	NONE	NONE	NONE	4D+380	NONE
	A1-CBRAD5	AACAGGGGTGGCTGAA	CTTTGTATAG	39	84	84	103	anc	NONE	NONE	NONE	NONE	NONE	NONE	NONE	NONE	NONE	NONE	NONE	4D+380	NONE
	A1-CBRAD5	AACAGGGGTGGCTGAA	CAAAAACCAT	1	84	84	103	anc	NONE	NONE	NONE	NONE	NONE	NONE	NONE	NONE	NONE	NONE	NONE	4D+380	NONE
	A1-CBRAD5	AACAGGGGTGGCTGAA	CAAGAACATC	61	84	84	103	anc	NONE	NONE	NONE	NONE	NONE	NONE	NONE	NONE	NONE	NONE	NONE	4D+380	NONE
	A1-CBRAD5	AACAGGGGTGGCTGAA	TATGGTACTC	80	84	84	103	anc	NONE	NONE	NONE	NONE	NONE	NONE	NONE	NONE	NONE	NONE	NONE	4D+380	NONE
	A1-CBRAD5	AACAGGGGTGGCTGAA	GTCGATATTT	19	84	84	103	anc	NONE	NONE	NONE	NONE	NONE	NONE	NONE	NONE	NONE	NONE	NONE	4D+380	NONE
	A1-CBRAD5	AACAGGGGTGGCTGAA	ATCTATGGTT	40	84	84	103	anc	NONE	NONE	NONE	NONE	NONE	NONE	NONE	NONE	NONE	NONE	NONE	4D+380	NONE
	A1-CBRAD5	AACAGGGGTGGCTGAA	CGTGCTTCTC	1	1	85	107	anc	1I+81+G	NONE	NONE	NONE	1I+189+G	NONE	NONE	NONE	NONE	NONE	NONE	4D+380	NONE
	A1-CBRAD5	AACAGGGGTGGCTGAA	ATTGGGCAAC	29	84	84	103	anc	NONE	NONE	NONE	NONE	NONE	NONE	NONE	NONE	NONE	NONE	NONE	4D+380	NONE
	A1-CBRAD5	AACAGGGGTGGCTGAA	TGAGTGTGAA	33	84	84	103	anc	NONE	NONE	NONE	NONE	NONE	NONE	NONE	NONE	NONE	NONE	NONE	4D+380	NONE
	A1-CBRAD5	AACAGGGGTGGCTGAA	GGTACACGTC	36	84	84	103	anc	NONE	NONE	NONE	NONE	NONE	NONE	NONE	NONE	NONE	NONE	NONE	4D+380	NONE
	A1-CBRAD5	AACAGGGGTGGCTGAA	TGGAATCCAA	16	84	84	103	anc	NONE	NONE	NONE	NONE	NONE	NONE	NONE	NONE	NONE	NONE	NONE	4D+380	NONE
	A1-CBRAD5	AACAGGGGTGGCTGAA	GGTGCCAACA	73	84	84	103	anc	NONE	NONE	NONE	NONE	NONE	NONE	NONE	NONE	NONE	NONE	NONE	4D+380	NONE
	A1-CBRAD5	AACAGGGGTGGCTGAA	ATAGAAGTTC	32	84	84	103	anc	NONE	NONE	NONE	NONE	NONE	NONE	NONE	NONE	NONE	NONE	NONE	4D+380	NONE
	A1-CBRAD5	AACAGGGGTGGCTGAA	TTTACCCCTG	28	84	84	103	anc	NONE	NONE	NONE	NONE	NONE	NONE	NONE	NONE	NONE	NONE	NONE	4D+380	NONE
	A1-CBRAD5	AACAGGGGTGGCTGAA	ATCGCTGTCG	28	84	84	103	anc	NONE	NONE	NONE	NONE	NONE	NONE	NONE	NONE	NONE	NONE	NONE	4D+380	NONE
	A1-CBRAD5	AACAGGGGTGGCTGAA	GAATACTAGC	45	84	84	103	anc	NONE	NONE	NONE	NONE	NONE	NONE	NONE	NONE	NONE	NONE	NONE	4D+380	NONE
	A1-CBRAD5	AACAGGGGTGGCTGAA	CTCGAACCGG	72	84	84	103	anc	NONE	NONE	NONE	NONE	NONE	NONE	NONE	NONE	NONE	NONE	NONE	4D+380	NONE
	A1-CBRAD5	AACAGGGGTGGCTGAA	AAGCATGCTT	46	84	84	103	anc	NONE	NONE	NONE	NONE	NONE	NONE	NONE	NONE	NONE	NONE	NONE	4D+380	NONE
	A1-CBRAD5	AACAGGGGTGGCTGAA	CGTGGGTTAC	26	84	84	103	anc	NONE	NONE	NONE	NONE	NONE	NONE	NONE	NONE	NONE	NONE	NONE	4D+380	NONE
	A1-CBRAD5	AACAGGGGTGGCTGAA	GCATTATGAC	23	84	84	103	anc	NONE	NONE	NONE	NONE	NONE	NONE	NONE	NONE	NONE	NONE	NONE	4D+380	NONE
	A1-CBRAD5	AACAGGGGTGGCTGAA	GTGTTGTCCG	8	84	84	103	anc	NONE	NONE	NONE	NONE	NONE	NONE	NONE	NONE	NONE	NONE	NONE	4D+380	NONE
	A1-CBRAD5	AACAGGGGTGGCTGAA	AGTCCTGAAT	1	84	84	103	anc	NONE	NONE	NONE	NONE	NONE	NONE	NONE	NONE	NONE	NONE	NONE	4D+380	NONE
	A1-CBRAD5	AACAGGGGTGGCTGAA	CTCATGTATG	56	84	84	103	anc	NONE	NONE	NONE	NONE	NONE	NONE	NONE	NONE	NONE	NONE	NONE	4D+380	NONE
	A1-CBRAD5	AACAGGGGTGGCTGAA	AGTAAGATAT	89	84	84	103	anc	NONE	NONE	NONE	NONE	NONE	NONE	NONE	NONE	NONE	NONE	NONE	4D+380	NONE
	A1-CBRAD5	AACAGGGGTGGCTGAA	GCGACCAATT	25	84	84	103	anc	NONE	NONE	NONE	NONE	NONE	NONE	NONE	NONE	NONE	NONE	NONE	4D+380	NONE
	A1-CBRAD5	AACAGGGGTGGCTGAA	CTGGGCATAG	23	84	84	103	anc	NONE	NONE	NONE	NONE	NONE	NONE	NONE	NONE	NONE	NONE	NONE	4D+380	NONE
	A1-CBRAD5	AACAGGGGTGGCTGAA	ATAATTCTCG	44	84	84	103	anc	NONE	NONE	NONE	NONE	NONE	NONE	NONE	NONE	NONE	NONE	NONE	4D+380	NONE
	A1-CBRAD5	AACAGGGGTGGCTGAA	CTCCAGCGCC	1	84	84	103	anc	NONE	NONE	NONE	NONE	NONE	NONE	NONE	NONE	NONE	NONE	NONE	4D+380	NONE
	A1-CBRAD5	AACAGGGGTGGCTGAA	ACACCCCCAG	1	84	84	103	anc	NONE	NONE	NONE	NONE	NONE	NONE	NONE	NONE	NONE	NONE	NONE	4D+380	NONE
	A1-CBRAD5	AACAGGGGTGGCTGAA	CGGTTGAAAT	3	84	84	103	anc	NONE	NONE	NONE	NONE	NONE	NONE	NONE	NONE	NONE	NONE	NONE	4D+380	NONE
	A1-CBRAD5	AACAGGGGTGGCTGAA	CTCTATCTGC	37	84	84	103	anc	NONE	NONE	NONE	NONE	NONE	NONE	NONE	NONE	NONE	NONE	NONE	4D+380	NONE
	A1-CBRAD5	AACAGGGGTGGCTGAA	CGAGGTGTAA	1	84	84	103	anc	NONE	NONE	NONE	NONE	NONE	NONE	NONE	NONE	NONE	NONE	NONE	4D+380	NONE
	A1-CBRAD5	AACAGGGGTGGCTGAA	TTGCAGAGTA	25	84	84	103	anc	NONE	NONE	NONE	NONE	NONE	NONE	NONE	NONE	NONE	NONE	NONE	4D+380	NONE
	A1-CBRAD5	AACAGGGGTGGCTGAA	TGTACTAGTA	10	84	84	103	anc	NONE	NONE	NONE	NONE	NONE	NONE	NONE	NONE	NONE	NONE	NONE	4D+380	NONE
	A1-CBRAD5	AACAGGGGTGGCTGAA	TTTACCCCCT	1	84	84	103	anc	NONE	NONE	NONE	NONE	NONE	NONE	NONE	NONE	NONE	NONE	NONE	4D+380	NONE
	A1-CBRAD5	AACAGGGGTGGCTGAA	TAAATGATCC	6	84	84	103	anc	NONE	NONE	NONE	NONE	NONE	NONE	NONE	NONE	NONE	NONE	NONE	4D+380	NONE
	A1-CBRAD5	AACAGGGGTGGCTGAA	ATAGATTACA	1	84	84	103	anc	NONE	NONE	NONE	NONE	NONE	NONE	NONE	NONE	NONE	NONE	NONE	4D+380	NONE
	A1-CBRAD5	AACAGGGGTGGCTGAA	CCAACGTGAC	1	84	84	103	anc	NONE	NONE	NONE	NONE	NONE	NONE	NONE	NONE	NONE	NONE	NONE	4D+380	NONE
	A1-CBRAD5	AACAGGGGTGGCTGAA	GTCAGAATAG	4	84	84	103	anc	NONE	NONE	NONE	NONE	NONE	NONE	NONE	NONE	NONE	NONE	NONE	4D+380	NONE
	A1-CBRAD5	AACAGGGGTGGCTGAA	TTGGATCACA	1	84	84	103	anc	NONE	NONE	NONE	NONE	NONE	NONE	NONE	NONE	NONE	NONE	NONE	4D+380	NONE
	A1-CBRAD5	AACAGGGGTGGCTGAA	TTTGTCCCAA	2	1	87	114	con	1I+81+G	NONE	NONE	NONE	1I+189+G	1I+227+G	1I+254+G	NONE	1I+308+G	NONE	NONE	4D+380	1I+392+G&1I+416+G
	A1-CBRAD5	AACAGGGGTGGCTGAA	TGTCCAGATC	1	84	84	103	anc	NONE	NONE	NONE	NONE	NONE	NONE	NONE	NONE	NONE	NONE	NONE	4D+380	NONE
	A1-CBRAD5	AACAGGGGTGGCTGAA	TGCGCATCGG	1	84	84	103	anc	NONE	NONE	NONE	NONE	NONE	NONE	NONE	NONE	NONE	NONE	NONE	4D+380	NONE
	A1-CBRAD5	AACAGGGGTGGCTGAA	TCCCCTAGTC	1	84	84	103	anc	NONE	NONE	NONE	NONE	NONE	NONE	NONE	NONE	NONE	NONE	NONE	4D+380	NONE
	A1-CBRAD5	AACAGGGGTGGCTGAA	GCGACCGTGA	1	84	84	103	anc	NONE	NONE	NONE	NONE	NONE	NONE	NONE	NONE	NONE	NONE	NONE	4D+380	NONE
	A1-CBRAD5	AACAGGGGTGGCTGAA	GCGACCCAAT	1	84	84	103	anc	NONE	NONE	NONE	NONE	NONE	NONE	NONE	NONE	NONE	NONE	NONE	4D+380	NONE
	A1-CBRAD5	AACAGGGGTGGCTGAA	CAAAGAACAT	1	84	84	103	anc	NONE	NONE	NONE	NONE	NONE	NONE	NONE	NONE	NONE	NONE	NONE	4D+380	NONE
	A1-CBRAD5	AACAGGGGTGGCTGAA	ATAGTGGGTC	1	84	84	103	anc	NONE	NONE	NONE	NONE	NONE	NONE	NONE	NONE	NONE	NONE	NONE	4D+380	NONE
	A1-CBRAD5	AACAGGGGTGGCTGAA	CTCGAAACCG	1	84	84	103	anc	NONE	NONE	NONE	NONE	NONE	NONE	NONE	NONE	NONE	NONE	NONE	4D+380	NONE
	A1-CBRAD5	AACAGGGGTGGCTGAA	AGCCAGCCCC	1	1	85	105	anc	NONE	NONE	NONE	NONE	NONE	NONE	NONE	NONE	1I+308+G	NONE	NONE	4D+380	NONE
	A1-CBRAD5	AACAGGGGTGGCTGAA	TTCAACTAAA	1	84	84	103	anc	NONE	NONE	NONE	NONE	NONE	NONE	NONE	NONE	NONE	NONE	NONE	4D+380	NONE
	A1-CBRAD5	AACAGGGGTGGCTGAA	GGTCCCACAC	1	84	84	103	anc	NONE	NONE	NONE	NONE	NONE	NONE	NONE	NONE	NONE	NONE	NONE	4D+380	NONE
	A1-CBRAD5	AACAGGGGTGGCTGAA	CGTGGATCCA	1	84	84	103	anc	NONE	NONE	NONE	NONE	NONE	NONE	NONE	NONE	NONE	NONE	NONE	4D+380	NONE
	A1-CBRAD5	AACAGGGGTGGCTGAA	GCTCAACCCC	1	84	84	103	anc	NONE	NONE	NONE	NONE	NONE	NONE	NONE	NONE	NONE	NONE	NONE	4D+380	NONE
	A1-CBRAD5	AACAGGGGTGGCTGAA	TTTGTCCTTC	1	84	84	103	anc	NONE	NONE	NONE	NONE	NONE	NONE	NONE	NONE	NONE	NONE	NONE	4D+380	NONE
	A1-CBRAD5	AGCCAGCGTGACGTCC	GACTCAATGC	107	2	2	2	con	380D+68	380D+68	380D+68	380D+68	380D+68	380D+68	380D+68	380D+68	380D+68	380D+68	380D+68	380D+68	380D+68
	A1-CBRAD5	AGCCAGCGTGACGTCC	ACTCAATGCT	1	2	2	2	con	380D+68	380D+68	380D+68	380D+68	380D+68	380D+68	380D+68	380D+68	380D+68	380D+68	380D+68	380D+68	380D+68
	A1-CBRAD5	AAGGAATCAGGTTCCG	GATTAAAACA	46	26	26	31	anc	NONE	NONE	NONE	NONE	NONE	NONE	NONE	NONE	NONE	NONE	NONE	4D+380	NONE
	A1-CBRAD5	AAGGAATCAGGTTCCG	TCAACGCCCA	36	26	26	31	anc	NONE	NONE	NONE	NONE	NONE	NONE	NONE	NONE	NONE	NONE	NONE	4D+380	NONE
	A1-CBRAD5	AAGGAATCAGGTTCCG	GCGGCATTAA	63	26	26	31	anc	NONE	NONE	NONE	NONE	NONE	NONE	NONE	NONE	NONE	NONE	NONE	4D+380	NONE
	A1-CBRAD5	AAGGAATCAGGTTCCG	AAATTCATGG	39	26	26	31	anc	NONE	NONE	NONE	NONE	NONE	NONE	NONE	NONE	NONE	NONE	NONE	4D+380	NONE
	A1-CBRAD5	AAGGAATCAGGTTCCG	TAAACACCAC	77	26	26	31	anc	NONE	NONE	NONE	NONE	NONE	NONE	NONE	NONE	NONE	NONE	NONE	4D+380	NONE
	A1-CBRAD5	AAGGAATCAGGTTCCG	CTGTGGCCCG	60	26	26	31	anc	NONE	NONE	NONE	NONE	NONE	NONE	NONE	NONE	NONE	NONE	NONE	4D+380	NONE
	A1-CBRAD5	AAGGAATCAGGTTCCG	AAGTATATGT	51	26	26	31	anc	NONE	NONE	NONE	NONE	NONE	NONE	NONE	NONE	NONE	NONE	NONE	4D+380	NONE
	A1-CBRAD5	AAGGAATCAGGTTCCG	ACTACAACTT	60	26	26	31	anc	NONE	NONE	NONE	NONE	NONE	NONE	NONE	NONE	NONE	NONE	NONE	4D+380	NONE
	A1-CBRAD5	AAGGAATCAGGTTCCG	TTTCGTAGCC	104	26	26	31	anc	NONE	NONE	NONE	NONE	NONE	NONE	NONE	NONE	NONE	NONE	NONE	4D+380	NONE
	A1-CBRAD5	AAGGAATCAGGTTCCG	CCAACACCTA	48	26	26	31	anc	NONE	NONE	NONE	NONE	NONE	NONE	NONE	NONE	NONE	NONE	NONE	4D+380	NONE
	A1-CBRAD5	AAGGAATCAGGTTCCG	CGTATCAAAG	43	26	26	31	anc	NONE	NONE	NONE	NONE	NONE	NONE	NONE	NONE	NONE	NONE	NONE	4D+380	NONE
	A1-CBRAD5	AAGGAATCAGGTTCCG	CGGCGGTAGC	70	26	26	31	anc	NONE	NONE	NONE	NONE	NONE	NONE	NONE	NONE	NONE	NONE	NONE	4D+380	NONE
	A1-CBRAD5	AAGGAATCAGGTTCCG	ATCAAATTTA	74	26	26	31	anc	NONE	NONE	NONE	NONE	NONE	NONE	NONE	NONE	NONE	NONE	NONE	4D+380	NONE
	A1-CBRAD5	AAGGAATCAGGTTCCG	CGTTGATATG	110	26	26	31	anc	NONE	NONE	NONE	NONE	NONE	NONE	NONE	NONE	NONE	NONE	NONE	4D+380	NONE
	A1-CBRAD5	AAGGAATCAGGTTCCG	GCCACCAACG	26	26	26	31	anc	NONE	NONE	NONE	NONE	NONE	NONE	NONE	NONE	NONE	NONE	NONE	4D+380	NONE
	A1-CBRAD5	AAGGAATCAGGTTCCG	TCAACGCAGA	2	2	28	33	con	NONE	NONE	NONE	NONE	NONE	NONE	NONE	NONE	NONE	NONE	NONE	4D+380	1I+411+T
	A1-CBRAD5	AAGGAATCAGGTTCCG	CGACTTTTTT	1	26	26	31	anc	NONE	NONE	NONE	NONE	NONE	NONE	NONE	NONE	NONE	NONE	NONE	4D+380	NONE
	A1-CBRAD5	AAGGAATCAGGTTCCG	TAATTGATCA	2	26	26	31	anc	NONE	NONE	NONE	NONE	NONE	NONE	NONE	NONE	NONE	NONE	NONE	4D+380	NONE
	A1-CBRAD5	AAGGAATCAGGTTCCG	GATTTAAAAC	3	26	26	31	anc	NONE	NONE	NONE	NONE	NONE	NONE	NONE	NONE	NONE	NONE	NONE	4D+380	NONE
	A1-CBRAD5	AAGGAATCAGGTTCCG	CGCTTTCTCA	1	26	26	31	anc	NONE	NONE	NONE	NONE	NONE	NONE	NONE	NONE	NONE	NONE	NONE	4D+380	NONE
	A1-CBRAD5	AAGGAATCAGGTTCCG	TTCGTTGTTT	2	26	26	31	anc	NONE	NONE	NONE	NONE	NONE	NONE	NONE	NONE	NONE	NONE	NONE	4D+380	NONE
	A1-CBRAD5	AAGGAATCAGGTTCCG	CACTGGAGAT	1	26	26	31	anc	NONE	NONE	NONE	NONE	NONE	NONE	NONE	NONE	NONE	NONE	NONE	4D+380	NONE
	A1-CBRAD5	AAGGAATCAGGTTCCG	TTTAAATTTT	1	2	28	33	con	NONE	NONE	NONE	NONE	NONE	NONE	NONE	NONE	NONE	NONE	NONE	4D+380	1I+411+T
	A1-CBRAD5	AAGGAATCAGGTTCCG	CGGGATTTTT	1	26	26	31	anc	NONE	NONE	NONE	NONE	NONE	NONE	NONE	NONE	NONE	NONE	NONE	4D+380	NONE
	A1-CBRAD5	AAGGAATCAGGTTCCG	CTGTGGCCGA	1	26	26	31	anc	NONE	NONE	NONE	NONE	NONE	NONE	NONE	NONE	NONE	NONE	NONE	4D+380	NONE
	A1-CBRAD5	AAGGAATCAGGTTCCG	CGCATAACTC	53	26	26	31	anc	NONE	NONE	NONE	NONE	NONE	NONE	NONE	NONE	NONE	NONE	NONE	4D+380	NONE
	A1-CBRAD5	AAGGAATCAGGTTCCG	CGCTCCTGTT	1	26	26	31	anc	NONE	NONE	NONE	NONE	NONE	NONE	NONE	NONE	NONE	NONE	NONE	4D+380	NONE
	A1-CBRAD5	AAGGAATCAGGTTCCG	AATCTCTGCC	54	26	26	31	anc	NONE	NONE	NONE	NONE	NONE	NONE	NONE	NONE	NONE	NONE	NONE	4D+380	NONE
	A1-CBRAD5	TCCATCGTCAAACGAA	GTCTATAGAG	24	59	59	79	anc	NONE	NONE	NONE	NONE	NONE	NONE	NONE	NONE	NONE	NONE	NONE	4D+380	NONE
	A1-CBRAD5	TCCATCGTCAAACGAA	ATATTATCAG	48	59	59	79	anc	NONE	NONE	NONE	NONE	NONE	NONE	NONE	NONE	NONE	NONE	NONE	4D+380	NONE
	A1-CBRAD5	TCCATCGTCAAACGAA	CACCTACTAT	64	59	59	79	anc	NONE	NONE	NONE	NONE	NONE	NONE	NONE	NONE	NONE	NONE	NONE	4D+380	NONE
	A1-CBRAD5	TCCATCGTCAAACGAA	CTCTAAACTA	53	59	59	79	anc	NONE	NONE	NONE	NONE	NONE	NONE	NONE	NONE	NONE	NONE	NONE	4D+380	NONE
	A1-CBRAD5	TCCATCGTCAAACGAA	CATCAGTTAT	1	59	59	79	anc	NONE	NONE	NONE	NONE	NONE	NONE	NONE	NONE	NONE	NONE	NONE	4D+380	NONE
	A1-CBRAD5	TCCATCGTCAAACGAA	AACATGTTTG	45	59	59	79	anc	NONE	NONE	NONE	NONE	NONE	NONE	NONE	NONE	NONE	NONE	NONE	4D+380	NONE
	A1-CBRAD5	TCCATCGTCAAACGAA	ACCGGGCAGT	63	59	59	79	anc	NONE	NONE	NONE	NONE	NONE	NONE	NONE	NONE	NONE	NONE	NONE	4D+380	NONE
	A1-CBRAD5	TCCATCGTCAAACGAA	CGCTCTTTTT	84	59	59	79	anc	NONE	NONE	NONE	NONE	NONE	NONE	NONE	NONE	NONE	NONE	NONE	4D+380	NONE
	A1-CBRAD5	TCCATCGTCAAACGAA	TTTTAGAATT	26	59	59	79	anc	NONE	NONE	NONE	NONE	NONE	NONE	NONE	NONE	NONE	NONE	NONE	4D+380	NONE
	A1-CBRAD5	TCCATCGTCAAACGAA	TAATTCCTTA	22	59	59	79	anc	NONE	NONE	NONE	NONE	NONE	NONE	NONE	NONE	NONE	NONE	NONE	4D+380	NONE
	A1-CBRAD5	TCCATCGTCAAACGAA	CGCACTTGAT	96	59	59	79	anc	NONE	NONE	NONE	NONE	NONE	NONE	NONE	NONE	NONE	NONE	NONE	4D+380	NONE
	A1-CBRAD5	TCCATCGTCAAACGAA	CCAGCAACTA	27	59	59	79	anc	NONE	NONE	NONE	NONE	NONE	NONE	NONE	NONE	NONE	NONE	NONE	4D+380	NONE
	A1-CBRAD5	TCCATCGTCAAACGAA	GCACATACTA	67	59	59	79	anc	NONE	NONE	NONE	NONE	NONE	NONE	NONE	NONE	NONE	NONE	NONE	4D+380	NONE
	A1-CBRAD5	TCCATCGTCAAACGAA	CCGTATTAGA	28	59	59	79	anc	NONE	NONE	NONE	NONE	NONE	NONE	NONE	NONE	NONE	NONE	NONE	4D+380	NONE
	A1-CBRAD5	TCCATCGTCAAACGAA	CCAGAGACGA	55	59	59	79	anc	NONE	NONE	NONE	NONE	NONE	NONE	NONE	NONE	NONE	NONE	NONE	4D+380	NONE
	A1-CBRAD5	TCCATCGTCAAACGAA	GGAATGTAGC	97	59	59	79	anc	NONE	NONE	NONE	NONE	NONE	NONE	NONE	NONE	NONE	NONE	NONE	4D+380	NONE
	A1-CBRAD5	TCCATCGTCAAACGAA	GGGTATATGT	42	59	59	79	anc	NONE	NONE	NONE	NONE	NONE	NONE	NONE	NONE	NONE	NONE	NONE	4D+380	NONE
	A1-CBRAD5	TCCATCGTCAAACGAA	CGCAACCTCC	42	59	59	79	anc	NONE	NONE	NONE	NONE	NONE	NONE	NONE	NONE	NONE	NONE	NONE	4D+380	NONE
	A1-CBRAD5	TCCATCGTCAAACGAA	GCTCATATTA	81	59	59	79	anc	NONE	NONE	NONE	NONE	NONE	NONE	NONE	NONE	NONE	NONE	NONE	4D+380	NONE
	A1-CBRAD5	TCCATCGTCAAACGAA	CTGCCCTCCG	2	59	59	79	anc	NONE	NONE	NONE	NONE	NONE	NONE	NONE	NONE	NONE	NONE	NONE	4D+380	NONE
	A1-CBRAD5	TCCATCGTCAAACGAA	TCTCTTCTGA	45	59	59	79	anc	NONE	NONE	NONE	NONE	NONE	NONE	NONE	NONE	NONE	NONE	NONE	4D+380	NONE
	A1-CBRAD5	TCCATCGTCAAACGAA	GGTATACACT	66	59	59	79	anc	NONE	NONE	NONE	NONE	NONE	NONE	NONE	NONE	NONE	NONE	NONE	4D+380	NONE
	A1-CBRAD5	TCCATCGTCAAACGAA	TTGGAGCTGT	91	59	59	79	anc	NONE	NONE	NONE	NONE	NONE	NONE	NONE	NONE	NONE	NONE	NONE	4D+380	NONE
	A1-CBRAD5	TCCATCGTCAAACGAA	CCTGGAATGG	27	59	59	79	anc	NONE	NONE	NONE	NONE	NONE	NONE	NONE	NONE	NONE	NONE	NONE	4D+380	NONE
	A1-CBRAD5	TCCATCGTCAAACGAA	CTGCCCCTTC	66	59	59	79	anc	NONE	NONE	NONE	NONE	NONE	NONE	NONE	NONE	NONE	NONE	NONE	4D+380	NONE
	A1-CBRAD5	TCCATCGTCAAACGAA	CAGCAATTGA	61	59	59	79	anc	NONE	NONE	NONE	NONE	NONE	NONE	NONE	NONE	NONE	NONE	NONE	4D+380	NONE
	A1-CBRAD5	TCCATCGTCAAACGAA	CGGTTATATA	40	59	59	79	anc	NONE	NONE	NONE	NONE	NONE	NONE	NONE	NONE	NONE	NONE	NONE	4D+380	NONE
	A1-CBRAD5	TCCATCGTCAAACGAA	CAACGATTAA	70	59	59	79	anc	NONE	NONE	NONE	NONE	NONE	NONE	NONE	NONE	NONE	NONE	NONE	4D+380	NONE
	A1-CBRAD5	TCCATCGTCAAACGAA	GCTCTCGATA	82	59	59	79	anc	NONE	NONE	NONE	NONE	NONE	NONE	NONE	NONE	NONE	NONE	NONE	4D+380	NONE
	A1-CBRAD5	TCCATCGTCAAACGAA	CGAGAGGCTT	45	59	59	79	anc	NONE	NONE	NONE	NONE	NONE	NONE	NONE	NONE	NONE	NONE	NONE	4D+380	NONE
	A1-CBRAD5	TCCATCGTCAAACGAA	TTGAGGGGCC	64	59	59	79	anc	NONE	NONE	NONE	NONE	NONE	NONE	NONE	NONE	NONE	NONE	NONE	4D+380	NONE
	A1-CBRAD5	TCCATCGTCAAACGAA	TGAGCCGTCA	53	59	59	79	anc	NONE	NONE	NONE	NONE	NONE	NONE	NONE	NONE	NONE	NONE	NONE	4D+380	NONE
	A1-CBRAD5	TCCATCGTCAAACGAA	CTAGGGCTGA	71	59	59	79	anc	NONE	NONE	NONE	NONE	NONE	NONE	NONE	NONE	NONE	NONE	NONE	4D+380	NONE
	A1-CBRAD5	TCCATCGTCAAACGAA	ATGCTTCTAT	76	59	59	79	anc	NONE	NONE	NONE	NONE	NONE	NONE	NONE	NONE	NONE	NONE	NONE	4D+380	NONE
	A1-CBRAD5	TCCATCGTCAAACGAA	TCAATTAATT	40	59	59	79	anc	NONE	NONE	NONE	NONE	NONE	NONE	NONE	NONE	NONE	NONE	NONE	4D+380	NONE
	A1-CBRAD5	TCCATCGTCAAACGAA	CATTCTTACT	59	59	59	79	anc	NONE	NONE	NONE	NONE	NONE	NONE	NONE	NONE	NONE	NONE	NONE	4D+380	NONE
	A1-CBRAD5	TCCATCGTCAAACGAA	TCTCCACTAG	23	59	59	79	anc	NONE	NONE	NONE	NONE	NONE	NONE	NONE	NONE	NONE	NONE	NONE	4D+380	NONE
	A1-CBRAD5	TCCATCGTCAAACGAA	TGCTATGCAA	73	59	59	79	anc	NONE	NONE	NONE	NONE	NONE	NONE	NONE	NONE	NONE	NONE	NONE	4D+380	NONE
	A1-CBRAD5	TCCATCGTCAAACGAA	CTCATCGCTC	34	59	59	79	anc	NONE	NONE	NONE	NONE	NONE	NONE	NONE	NONE	NONE	NONE	NONE	4D+380	NONE
	A1-CBRAD5	TCCATCGTCAAACGAA	GGACTTGACC	72	59	59	79	anc	NONE	NONE	NONE	NONE	NONE	NONE	NONE	NONE	NONE	NONE	NONE	4D+380	NONE
	A1-CBRAD5	TCCATCGTCAAACGAA	CAATGTCTTA	32	59	59	79	anc	NONE	NONE	NONE	NONE	NONE	NONE	NONE	NONE	NONE	NONE	NONE	4D+380	NONE
	A1-CBRAD5	TCCATCGTCAAACGAA	CTGACATTAT	19	59	59	79	anc	NONE	NONE	NONE	NONE	NONE	NONE	NONE	NONE	NONE	NONE	NONE	4D+380	NONE
	A1-CBRAD5	TCCATCGTCAAACGAA	GGTATAGTCG	1	59	59	79	anc	NONE	NONE	NONE	NONE	NONE	NONE	NONE	NONE	NONE	NONE	NONE	4D+380	NONE
	A1-CBRAD5	TCCATCGTCAAACGAA	TGATCTTTCA	34	59	59	79	anc	NONE	NONE	NONE	NONE	NONE	NONE	NONE	NONE	NONE	NONE	NONE	4D+380	NONE
	A1-CBRAD5	TCCATCGTCAAACGAA	GGGTATCGGC	1	59	59	79	anc	NONE	NONE	NONE	NONE	NONE	NONE	NONE	NONE	NONE	NONE	NONE	4D+380	NONE
	A1-CBRAD5	TCCATCGTCAAACGAA	CCTGGAGTCC	1	59	59	79	anc	NONE	NONE	NONE	NONE	NONE	NONE	NONE	NONE	NONE	NONE	NONE	4D+380	NONE
	A1-CBRAD5	TCCATCGTCAAACGAA	CTAGGCTGAT	1	59	59	79	anc	NONE	NONE	NONE	NONE	NONE	NONE	NONE	NONE	NONE	NONE	NONE	4D+380	NONE
	A1-CBRAD5	TCCATCGTCAAACGAA	ACCAGCCCAA	1	59	59	79	anc	NONE	NONE	NONE	NONE	NONE	NONE	NONE	NONE	NONE	NONE	NONE	4D+380	NONE
	A1-CBRAD5	TCCATCGTCAAACGAA	GAGTACATGG	1	59	59	79	anc	NONE	NONE	NONE	NONE	NONE	NONE	NONE	NONE	NONE	NONE	NONE	4D+380	NONE
	A1-CBRAD5	TCCATCGTCAAACGAA	CCAGAGAACG	1	59	59	79	anc	NONE	NONE	NONE	NONE	NONE	NONE	NONE	NONE	NONE	NONE	NONE	4D+380	NONE
	A1-CBRAD5	TCCATCGTCAAACGAA	TGCCTTTTTT	1	59	59	79	anc	NONE	NONE	NONE	NONE	NONE	NONE	NONE	NONE	NONE	NONE	NONE	4D+380	NONE
	A1-CBRAD5	TCCATCGTCAAACGAA	TATTATCAAG	71	59	59	79	anc	NONE	NONE	NONE	NONE	NONE	NONE	NONE	NONE	NONE	NONE	NONE	4D+380	NONE
	A1-CBRAD5	TCCATCGTCAAACGAA	CTCTACTAAT	1	1	61	83	con	NONE	NONE	NONE	NONE	NONE	NONE	1I+237+C&1I+254+G	NONE	NONE	NONE	NONE	4D+380	NONE
	A1-CBRAD5	TCCATCGTCAAACGAA	CCCGTATTAG	1	1	60	82	anc	NONE	NONE	NONE	NONE	NONE	NONE	1I+254+G	NONE	NONE	NONE	NONE	4D+380	NONE
	A1-CBRAD5	TCCATCGTCAAACGAA	GCACTTGATG	1	59	59	79	anc	NONE	NONE	NONE	NONE	NONE	NONE	NONE	NONE	NONE	NONE	NONE	4D+380	NONE
	A1-CBRAD5	TCCATCGTCAAACGAA	CGCAGAGTAC	1	59	59	79	anc	NONE	NONE	NONE	NONE	NONE	NONE	NONE	NONE	NONE	NONE	NONE	4D+380	NONE
	A1-CBRAD5	TCCATCGTCAAACGAA	ACCTAAAAGT	1	59	59	79	anc	NONE	NONE	NONE	NONE	NONE	NONE	NONE	NONE	NONE	NONE	NONE	4D+380	NONE
	A1-CBRAD5	TCCATCGTCAAACGAA	CCAATCGTAG	1	59	59	79	anc	NONE	NONE	NONE	NONE	NONE	NONE	NONE	NONE	NONE	NONE	NONE	4D+380	NONE
	A1-CBRAD5	TCCATCGTCAAACGAA	GGTATATGTA	1	59	59	79	anc	NONE	NONE	NONE	NONE	NONE	NONE	NONE	NONE	NONE	NONE	NONE	4D+380	NONE
	A1-CBRAD5	TCCATCGTCAAACGAA	CTAGTGCTGC	1	59	59	79	anc	NONE	NONE	NONE	NONE	NONE	NONE	NONE	NONE	NONE	NONE	NONE	4D+380	NONE
	A1-CBRAD5	TCCATCGTCAAACGAA	CCGTATAGAA	1	59	59	79	anc	NONE	NONE	NONE	NONE	NONE	NONE	NONE	NONE	NONE	NONE	NONE	4D+380	NONE
	A1-CBRAD5	AATGACCAGGTACAGC	GTCGTTTCAT	52	26	37	81	anc	NONE	NONE	NONE	NONE	NONE	NONE	NONE	NONE	NONE	NONE	NONE	4D+380	1I+411+T
	A1-CBRAD5	AATGACCAGGTACAGC	CCTGGTTATA	40	26	37	81	anc	NONE	NONE	NONE	NONE	NONE	NONE	NONE	NONE	NONE	NONE	NONE	4D+380	1I+411+T
	A1-CBRAD5	AATGACCAGGTACAGC	CCCGTAACTC	49	26	37	81	anc	NONE	NONE	NONE	NONE	NONE	NONE	NONE	NONE	NONE	NONE	NONE	4D+380	1I+411+T
	A1-CBRAD5	AATGACCAGGTACAGC	ATATGCACAT	52	26	37	81	anc	NONE	NONE	NONE	NONE	NONE	NONE	NONE	NONE	NONE	NONE	NONE	4D+380	1I+411+T
	A1-CBRAD5	AATGACCAGGTACAGC	CAACACTTCC	47	26	37	81	anc	NONE	NONE	NONE	NONE	NONE	NONE	NONE	NONE	NONE	NONE	NONE	4D+380	1I+411+T
	A1-CBRAD5	AATGACCAGGTACAGC	AGATTATGAA	43	26	37	81	anc	NONE	NONE	NONE	NONE	NONE	NONE	NONE	NONE	NONE	NONE	NONE	4D+380	1I+411+T
	A1-CBRAD5	AATGACCAGGTACAGC	CGTTTCTCTT	85	26	37	81	anc	NONE	NONE	NONE	NONE	NONE	NONE	NONE	NONE	NONE	NONE	NONE	4D+380	1I+411+T
	A1-CBRAD5	AATGACCAGGTACAGC	TTACTGATTG	101	26	37	81	anc	NONE	NONE	NONE	NONE	NONE	NONE	NONE	NONE	NONE	NONE	NONE	4D+380	1I+411+T
	A1-CBRAD5	AATGACCAGGTACAGC	ATCCGTATTA	82	26	37	81	anc	NONE	NONE	NONE	NONE	NONE	NONE	NONE	NONE	NONE	NONE	NONE	4D+380	1I+411+T
	A1-CBRAD5	AATGACCAGGTACAGC	CTAAAGATTG	100	26	37	81	anc	NONE	NONE	NONE	NONE	NONE	NONE	NONE	NONE	NONE	NONE	NONE	4D+380	1I+411+T
	A1-CBRAD5	AATGACCAGGTACAGC	AAACTAAGAC	50	26	37	81	anc	NONE	NONE	NONE	NONE	NONE	NONE	NONE	NONE	NONE	NONE	NONE	4D+380	1I+411+T
	A1-CBRAD5	AATGACCAGGTACAGC	GTATGTTTTT	1	11	11	47	anc	NONE	NONE	NONE	NONE	NONE	NONE	NONE	NONE	NONE	NONE	NONE	4D+380	NONE
	A1-CBRAD5	AATGACCAGGTACAGC	AATTACTTTT	10	26	37	81	anc	NONE	NONE	NONE	NONE	NONE	NONE	NONE	NONE	NONE	NONE	NONE	4D+380	1I+411+T
	A1-CBRAD5	AATGACCAGGTACAGC	GGATTCAGAA	90	26	37	81	anc	NONE	NONE	NONE	NONE	NONE	NONE	NONE	NONE	NONE	NONE	NONE	4D+380	1I+411+T
	A1-CBRAD5	AATGACCAGGTACAGC	CGAAGCCGGT	1	11	11	47	anc	NONE	NONE	NONE	NONE	NONE	NONE	NONE	NONE	NONE	NONE	NONE	4D+380	NONE
	A1-CBRAD5	AATGACCAGGTACAGC	ATACTGTTAG	99	26	37	81	anc	NONE	NONE	NONE	NONE	NONE	NONE	NONE	NONE	NONE	NONE	NONE	4D+380	1I+411+T
	A1-CBRAD5	AATGACCAGGTACAGC	GTAAAGTCAA	28	26	37	81	anc	NONE	NONE	NONE	NONE	NONE	NONE	NONE	NONE	NONE	NONE	NONE	4D+380	1I+411+T
	A1-CBRAD5	AATGACCAGGTACAGC	ATTATCTGAT	46	26	37	81	anc	NONE	NONE	NONE	NONE	NONE	NONE	NONE	NONE	NONE	NONE	NONE	4D+380	1I+411+T
	A1-CBRAD5	AATGACCAGGTACAGC	CGAAGCCAGG	53	26	37	81	anc	NONE	NONE	NONE	NONE	NONE	NONE	NONE	NONE	NONE	NONE	NONE	4D+380	1I+411+T
	A1-CBRAD5	AATGACCAGGTACAGC	CGAAGCCGAA	62	26	37	81	anc	NONE	NONE	NONE	NONE	NONE	NONE	NONE	NONE	NONE	NONE	NONE	4D+380	1I+411+T
	A1-CBRAD5	AATGACCAGGTACAGC	CCGTTTCTCT	2	11	11	47	anc	NONE	NONE	NONE	NONE	NONE	NONE	NONE	NONE	NONE	NONE	NONE	4D+380	NONE
	A1-CBRAD5	AATGACCAGGTACAGC	CGAGCCTAAA	20	26	37	81	anc	NONE	NONE	NONE	NONE	NONE	NONE	NONE	NONE	NONE	NONE	NONE	4D+380	1I+411+T
	A1-CBRAD5	AATGACCAGGTACAGC	AAAGACCAGA	41	26	37	81	anc	NONE	NONE	NONE	NONE	NONE	NONE	NONE	NONE	NONE	NONE	NONE	4D+380	1I+411+T
	A1-CBRAD5	AATGACCAGGTACAGC	CCGTAACTCT	2	26	37	81	anc	NONE	NONE	NONE	NONE	NONE	NONE	NONE	NONE	NONE	NONE	NONE	4D+380	1I+411+T
	A1-CBRAD5	AATGACCAGGTACAGC	AGTTTTTTAT	29	26	37	81	anc	NONE	NONE	NONE	NONE	NONE	NONE	NONE	NONE	NONE	NONE	NONE	4D+380	1I+411+T
	A1-CBRAD5	AATGACCAGGTACAGC	CTCCCGGTAA	1	11	11	47	anc	NONE	NONE	NONE	NONE	NONE	NONE	NONE	NONE	NONE	NONE	NONE	4D+380	NONE
	A1-CBRAD5	AATGACCAGGTACAGC	CGATTACGTT	1	11	11	47	anc	NONE	NONE	NONE	NONE	NONE	NONE	NONE	NONE	NONE	NONE	NONE	4D+380	NONE
	A1-CBRAD5	AATGACCAGGTACAGC	CCCCGTAACT	2	26	37	81	anc	NONE	NONE	NONE	NONE	NONE	NONE	NONE	NONE	NONE	NONE	NONE	4D+380	1I+411+T
	A1-CBRAD5	AATGACCAGGTACAGC	CGAGAGCCGA	1	11	11	47	anc	NONE	NONE	NONE	NONE	NONE	NONE	NONE	NONE	NONE	NONE	NONE	4D+380	NONE
	A1-CBRAD5	AATGACCAGGTACAGC	CGGATTCAGA	1	11	11	47	anc	NONE	NONE	NONE	NONE	NONE	NONE	NONE	NONE	NONE	NONE	NONE	4D+380	NONE
	A1-CBRAD5	AATGACCAGGTACAGC	CTATGGTATT	1	1	12	50	anc	NONE	NONE	NONE	NONE	NONE	NONE	NONE	NONE	NONE	NONE	1I+351+G	4D+380	NONE
	A1-CBRAD5	AATGACCAGGTACAGC	ATACTGGTTA	1	26	37	81	anc	NONE	NONE	NONE	NONE	NONE	NONE	NONE	NONE	NONE	NONE	NONE	4D+380	1I+411+T
	A1-CBRAD5	AATGACCAGGTACAGC	CCCTGGTTAT	1	11	11	47	anc	NONE	NONE	NONE	NONE	NONE	NONE	NONE	NONE	NONE	NONE	NONE	4D+380	NONE
	A1-CBRAD5	AATGACCAGGTACAGC	ATTATCGTTT	1	11	11	47	anc	NONE	NONE	NONE	NONE	NONE	NONE	NONE	NONE	NONE	NONE	NONE	4D+380	NONE
	A1-CBRAD5	AATGACCAGGTACAGC	CCCGGAGGTT	47	26	37	81	anc	NONE	NONE	NONE	NONE	NONE	NONE	NONE	NONE	NONE	NONE	NONE	4D+380	1I+411+T
	A1-CBRAD5	AATGACCAGGTACAGC	CGTTCTCTTG	1	26	37	81	anc	NONE	NONE	NONE	NONE	NONE	NONE	NONE	NONE	NONE	NONE	NONE	4D+380	1I+411+T
	A1-CBRAD5	AATGACCAGGTACAGC	GAATTCTGGC	2	11	11	47	anc	NONE	NONE	NONE	NONE	NONE	NONE	NONE	NONE	NONE	NONE	NONE	4D+380	NONE
	A1-CBRAD5	AATGACCAGGTACAGC	ATACGTTAGG	1	1	39	85	con	NONE	NONE	NONE	NONE	NONE	NONE	NONE	NONE	NONE	NONE	1I+351+G	4D+380	1D+394&1I+411+T
	A1-CBRAD5	AATGACCAGGTACAGC	CAGACAGTTT	1	11	11	47	anc	NONE	NONE	NONE	NONE	NONE	NONE	NONE	NONE	NONE	NONE	NONE	4D+380	NONE
	A1-CBRAD5	AGGATCTCAACCTATG	GATATCTTCT	84	33	33	46	anc	NONE	NONE	NONE	NONE	NONE	NONE	NONE	NONE	NONE	NONE	NONE	4D+380	NONE
	A1-CBRAD5	AGGATCTCAACCTATG	TGCAATTCCA	60	33	33	46	anc	NONE	NONE	NONE	NONE	NONE	NONE	NONE	NONE	NONE	NONE	NONE	4D+380	NONE
	A1-CBRAD5	AGGATCTCAACCTATG	GTAGCGCTAC	65	33	33	46	anc	NONE	NONE	NONE	NONE	NONE	NONE	NONE	NONE	NONE	NONE	NONE	4D+380	NONE
	A1-CBRAD5	AGGATCTCAACCTATG	CGTCGTGTCA	46	33	33	46	anc	NONE	NONE	NONE	NONE	NONE	NONE	NONE	NONE	NONE	NONE	NONE	4D+380	NONE
	A1-CBRAD5	AGGATCTCAACCTATG	CACAAGTAGG	83	33	33	46	anc	NONE	NONE	NONE	NONE	NONE	NONE	NONE	NONE	NONE	NONE	NONE	4D+380	NONE
	A1-CBRAD5	AGGATCTCAACCTATG	GAAGGATGCT	76	33	33	46	anc	NONE	NONE	NONE	NONE	NONE	NONE	NONE	NONE	NONE	NONE	NONE	4D+380	NONE
	A1-CBRAD5	AGGATCTCAACCTATG	CGTTCGGGTA	59	33	33	46	anc	NONE	NONE	NONE	NONE	NONE	NONE	NONE	NONE	NONE	NONE	NONE	4D+380	NONE
	A1-CBRAD5	AGGATCTCAACCTATG	TGTCACTCGC	71	33	33	46	anc	NONE	NONE	NONE	NONE	NONE	NONE	NONE	NONE	NONE	NONE	NONE	4D+380	NONE
	A1-CBRAD5	AGGATCTCAACCTATG	TTTCCATCGG	66	33	33	46	anc	NONE	NONE	NONE	NONE	NONE	NONE	NONE	NONE	NONE	NONE	NONE	4D+380	NONE
	A1-CBRAD5	AGGATCTCAACCTATG	CTTGAGAATT	22	33	33	46	anc	NONE	NONE	NONE	NONE	NONE	NONE	NONE	NONE	NONE	NONE	NONE	4D+380	NONE
	A1-CBRAD5	AGGATCTCAACCTATG	GTATGGATCC	66	33	33	46	anc	NONE	NONE	NONE	NONE	NONE	NONE	NONE	NONE	NONE	NONE	NONE	4D+380	NONE
	A1-CBRAD5	AGGATCTCAACCTATG	CCTCGAAATT	74	33	33	46	anc	NONE	NONE	NONE	NONE	NONE	NONE	NONE	NONE	NONE	NONE	NONE	4D+380	NONE
	A1-CBRAD5	AGGATCTCAACCTATG	GCAAAATTCT	38	33	33	46	anc	NONE	NONE	NONE	NONE	NONE	NONE	NONE	NONE	NONE	NONE	NONE	4D+380	NONE
	A1-CBRAD5	AGGATCTCAACCTATG	AATGCCCCGC	36	33	33	46	anc	NONE	NONE	NONE	NONE	NONE	NONE	NONE	NONE	NONE	NONE	NONE	4D+380	NONE
	A1-CBRAD5	AGGATCTCAACCTATG	CACGGGCTGC	73	33	33	46	anc	NONE	NONE	NONE	NONE	NONE	NONE	NONE	NONE	NONE	NONE	NONE	4D+380	NONE
	A1-CBRAD5	AGGATCTCAACCTATG	TCCCGATTCG	75	33	33	46	anc	NONE	NONE	NONE	NONE	NONE	NONE	NONE	NONE	NONE	NONE	NONE	4D+380	NONE
	A1-CBRAD5	AGGATCTCAACCTATG	AACGTCAGGC	81	33	33	46	anc	NONE	NONE	NONE	NONE	NONE	NONE	NONE	NONE	NONE	NONE	NONE	4D+380	NONE
	A1-CBRAD5	AGGATCTCAACCTATG	ATTGTAGCCG	40	33	33	46	anc	NONE	NONE	NONE	NONE	NONE	NONE	NONE	NONE	NONE	NONE	NONE	4D+380	NONE
	A1-CBRAD5	AGGATCTCAACCTATG	TATGCCTGAA	41	33	33	46	anc	NONE	NONE	NONE	NONE	NONE	NONE	NONE	NONE	NONE	NONE	NONE	4D+380	NONE
	A1-CBRAD5	AGGATCTCAACCTATG	GATTCAGACC	1	33	33	46	anc	NONE	NONE	NONE	NONE	NONE	NONE	NONE	NONE	NONE	NONE	NONE	4D+380	NONE
	A1-CBRAD5	AGGATCTCAACCTATG	GAAGGACCTG	1	33	33	46	anc	NONE	NONE	NONE	NONE	NONE	NONE	NONE	NONE	NONE	NONE	NONE	4D+380	NONE
	A1-CBRAD5	AGGATCTCAACCTATG	GTATGGGATC	1	33	33	46	anc	NONE	NONE	NONE	NONE	NONE	NONE	NONE	NONE	NONE	NONE	NONE	4D+380	NONE
	A1-CBRAD5	AGGATCTCAACCTATG	AAAAAGTTAA	45	33	33	46	anc	NONE	NONE	NONE	NONE	NONE	NONE	NONE	NONE	NONE	NONE	NONE	4D+380	NONE
	A1-CBRAD5	AGGATCTCAACCTATG	GTATCAACGC	1	33	33	46	anc	NONE	NONE	NONE	NONE	NONE	NONE	NONE	NONE	NONE	NONE	NONE	4D+380	NONE
	A1-CBRAD5	AGGATCTCAACCTATG	AATATTAACT	16	33	33	46	anc	NONE	NONE	NONE	NONE	NONE	NONE	NONE	NONE	NONE	NONE	NONE	4D+380	NONE
	A1-CBRAD5	AGGATCTCAACCTATG	CCTCGCGATT	1	33	33	46	anc	NONE	NONE	NONE	NONE	NONE	NONE	NONE	NONE	NONE	NONE	NONE	4D+380	NONE
	A1-CBRAD5	AGGATCTCAACCTATG	TCCCCGATTT	1	33	33	46	anc	NONE	NONE	NONE	NONE	NONE	NONE	NONE	NONE	NONE	NONE	NONE	4D+380	NONE
	A1-CBRAD5	AGGATCTCAACCTATG	CCCACGTAGA	1	33	33	46	anc	NONE	NONE	NONE	NONE	NONE	NONE	NONE	NONE	NONE	NONE	NONE	4D+380	NONE
	A1-CBRAD5	AGGATCTCAACCTATG	CGTCGTTGTC	1	33	33	46	anc	NONE	NONE	NONE	NONE	NONE	NONE	NONE	NONE	NONE	NONE	NONE	4D+380	NONE
	A1-CBRAD5	AGGATCTCAACCTATG	CGCACTACTT	1	33	33	46	anc	NONE	NONE	NONE	NONE	NONE	NONE	NONE	NONE	NONE	NONE	NONE	4D+380	NONE
	A1-CBRAD5	AGGATCTCAACCTATG	CACGGGCCTG	1	33	33	46	anc	NONE	NONE	NONE	NONE	NONE	NONE	NONE	NONE	NONE	NONE	NONE	4D+380	NONE
	A1-CBRAD5	AGGATCTCAACCTATG	GAAGGAGCTA	1	1	34	48	anc	NONE	NONE	NONE	NONE	NONE	NONE	1I+254+G	NONE	NONE	NONE	NONE	4D+380	NONE
	A1-CBRAD5	AGGATCTCAACCTATG	AAAAGTTAAT	1	33	33	46	anc	NONE	NONE	NONE	NONE	NONE	NONE	NONE	NONE	NONE	NONE	NONE	4D+380	NONE
	A1-CBRAD5	AGGATCTCAACCTATG	CCACGTAGAC	57	33	33	46	anc	NONE	NONE	NONE	NONE	NONE	NONE	NONE	NONE	NONE	NONE	NONE	4D+380	NONE
	A1-CBRAD5	AGGATCTCAACCTATG	GTCAGCGCTA	1	1	35	52	con	1I+81+G	NONE	NONE	NONE	NONE	NONE	1I+254+G	NONE	NONE	1I+312+G	NONE	4D+380	1I+410+G
	A1-CBRAD5	CGGCAGTTCTCCGATC	AACGGACCGC	76	54	54	75	anc	NONE	NONE	NONE	NONE	NONE	NONE	NONE	NONE	NONE	NONE	NONE	4D+380	NONE
	A1-CBRAD5	CGGCAGTTCTCCGATC	TGCTCGTTCC	109	54	54	75	anc	NONE	NONE	NONE	NONE	NONE	NONE	NONE	NONE	NONE	NONE	NONE	4D+380	NONE
	A1-CBRAD5	CGGCAGTTCTCCGATC	TTACTAGGCA	142	54	54	75	anc	NONE	NONE	NONE	NONE	NONE	NONE	NONE	NONE	NONE	NONE	NONE	4D+380	NONE
	A1-CBRAD5	CGGCAGTTCTCCGATC	TTACATTCGT	70	54	54	75	anc	NONE	NONE	NONE	NONE	NONE	NONE	NONE	NONE	NONE	NONE	NONE	4D+380	NONE
	A1-CBRAD5	CGGCAGTTCTCCGATC	AATATGCGCA	78	54	54	75	anc	NONE	NONE	NONE	NONE	NONE	NONE	NONE	NONE	NONE	NONE	NONE	4D+380	NONE
	A1-CBRAD5	CGGCAGTTCTCCGATC	AGAGTTTCTT	63	54	54	75	anc	NONE	NONE	NONE	NONE	NONE	NONE	NONE	NONE	NONE	NONE	NONE	4D+380	NONE
	A1-CBRAD5	CGGCAGTTCTCCGATC	CTTATAATCC	77	54	54	75	anc	NONE	NONE	NONE	NONE	NONE	NONE	NONE	NONE	NONE	NONE	NONE	4D+380	NONE
	A1-CBRAD5	CGGCAGTTCTCCGATC	ATGGTACAGT	94	54	54	75	anc	NONE	NONE	NONE	NONE	NONE	NONE	NONE	NONE	NONE	NONE	NONE	4D+380	NONE
	A1-CBRAD5	CGGCAGTTCTCCGATC	CAGGGCGACC	109	54	54	75	anc	NONE	NONE	NONE	NONE	NONE	NONE	NONE	NONE	NONE	NONE	NONE	4D+380	NONE
	A1-CBRAD5	CGGCAGTTCTCCGATC	CGTTAACCGA	68	54	54	75	anc	NONE	NONE	NONE	NONE	NONE	NONE	NONE	NONE	NONE	NONE	NONE	4D+380	NONE
	A1-CBRAD5	CGGCAGTTCTCCGATC	TTTTAAGTGC	71	54	54	75	anc	NONE	NONE	NONE	NONE	NONE	NONE	NONE	NONE	NONE	NONE	NONE	4D+380	NONE
	A1-CBRAD5	CGGCAGTTCTCCGATC	CGGGTTCGAC	41	54	54	75	anc	NONE	NONE	NONE	NONE	NONE	NONE	NONE	NONE	NONE	NONE	NONE	4D+380	NONE
	A1-CBRAD5	CGGCAGTTCTCCGATC	GGCTCATGCC	84	54	54	75	anc	NONE	NONE	NONE	NONE	NONE	NONE	NONE	NONE	NONE	NONE	NONE	4D+380	NONE
	A1-CBRAD5	CGGCAGTTCTCCGATC	TTATAACTGC	41	54	54	75	anc	NONE	NONE	NONE	NONE	NONE	NONE	NONE	NONE	NONE	NONE	NONE	4D+380	NONE
	A1-CBRAD5	CGGCAGTTCTCCGATC	CCGGTAACCC	71	54	54	75	anc	NONE	NONE	NONE	NONE	NONE	NONE	NONE	NONE	NONE	NONE	NONE	4D+380	NONE
	A1-CBRAD5	CGGCAGTTCTCCGATC	TTTTTTTTTT	9	54	54	75	anc	NONE	NONE	NONE	NONE	NONE	NONE	NONE	NONE	NONE	NONE	NONE	4D+380	NONE
	A1-CBRAD5	CGGCAGTTCTCCGATC	CCCGTTTGTA	33	54	54	75	anc	NONE	NONE	NONE	NONE	NONE	NONE	NONE	NONE	NONE	NONE	NONE	4D+380	NONE
	A1-CBRAD5	CGGCAGTTCTCCGATC	ATACCAAGTC	54	54	54	75	anc	NONE	NONE	NONE	NONE	NONE	NONE	NONE	NONE	NONE	NONE	NONE	4D+380	NONE
	A1-CBRAD5	CGGCAGTTCTCCGATC	CTAACTGACT	59	54	54	75	anc	NONE	NONE	NONE	NONE	NONE	NONE	NONE	NONE	NONE	NONE	NONE	4D+380	NONE
	A1-CBRAD5	CGGCAGTTCTCCGATC	TCTTTTGGCC	57	54	54	75	anc	NONE	NONE	NONE	NONE	NONE	NONE	NONE	NONE	NONE	NONE	NONE	4D+380	NONE
	A1-CBRAD5	CGGCAGTTCTCCGATC	CGTCAACCGT	89	54	54	75	anc	NONE	NONE	NONE	NONE	NONE	NONE	NONE	NONE	NONE	NONE	NONE	4D+380	NONE
	A1-CBRAD5	CGGCAGTTCTCCGATC	TTCTATTTAT	21	54	54	75	anc	NONE	NONE	NONE	NONE	NONE	NONE	NONE	NONE	NONE	NONE	NONE	4D+380	NONE
	A1-CBRAD5	CGGCAGTTCTCCGATC	ATGTTCCCAT	88	54	54	75	anc	NONE	NONE	NONE	NONE	NONE	NONE	NONE	NONE	NONE	NONE	NONE	4D+380	NONE
	A1-CBRAD5	CGGCAGTTCTCCGATC	ACTGATCTAA	45	54	54	75	anc	NONE	NONE	NONE	NONE	NONE	NONE	NONE	NONE	NONE	NONE	NONE	4D+380	NONE
	A1-CBRAD5	CGGCAGTTCTCCGATC	GTTTACCTGT	77	54	54	75	anc	NONE	NONE	NONE	NONE	NONE	NONE	NONE	NONE	NONE	NONE	NONE	4D+380	NONE
	A1-CBRAD5	CGGCAGTTCTCCGATC	TAGAACCTGT	61	54	54	75	anc	NONE	NONE	NONE	NONE	NONE	NONE	NONE	NONE	NONE	NONE	NONE	4D+380	NONE
	A1-CBRAD5	CGGCAGTTCTCCGATC	GGTCACGCTG	1	54	54	75	anc	NONE	NONE	NONE	NONE	NONE	NONE	NONE	NONE	NONE	NONE	NONE	4D+380	NONE
	A1-CBRAD5	CGGCAGTTCTCCGATC	GTTTGCCTGG	39	54	54	75	anc	NONE	NONE	NONE	NONE	NONE	NONE	NONE	NONE	NONE	NONE	NONE	4D+380	NONE
	A1-CBRAD5	CGGCAGTTCTCCGATC	AAATCTCTTG	21	54	54	75	anc	NONE	NONE	NONE	NONE	NONE	NONE	NONE	NONE	NONE	NONE	NONE	4D+380	NONE
	A1-CBRAD5	CGGCAGTTCTCCGATC	CCCAGCCTAT	1	54	54	75	anc	NONE	NONE	NONE	NONE	NONE	NONE	NONE	NONE	NONE	NONE	NONE	4D+380	NONE
	A1-CBRAD5	CGGCAGTTCTCCGATC	CAAATTACTA	37	54	54	75	anc	NONE	NONE	NONE	NONE	NONE	NONE	NONE	NONE	NONE	NONE	NONE	4D+380	NONE
	A1-CBRAD5	CGGCAGTTCTCCGATC	TTTGGTATGT	59	54	54	75	anc	NONE	NONE	NONE	NONE	NONE	NONE	NONE	NONE	NONE	NONE	NONE	4D+380	NONE
	A1-CBRAD5	CGGCAGTTCTCCGATC	GGTTTTGTCC	57	54	54	75	anc	NONE	NONE	NONE	NONE	NONE	NONE	NONE	NONE	NONE	NONE	NONE	4D+380	NONE
	A1-CBRAD5	CGGCAGTTCTCCGATC	CCCAGCTGTA	71	54	54	75	anc	NONE	NONE	NONE	NONE	NONE	NONE	NONE	NONE	NONE	NONE	NONE	4D+380	NONE
	A1-CBRAD5	CGGCAGTTCTCCGATC	AAACAAGTTT	1	54	54	75	anc	NONE	NONE	NONE	NONE	NONE	NONE	NONE	NONE	NONE	NONE	NONE	4D+380	NONE
	A1-CBRAD5	CGGCAGTTCTCCGATC	AAGAATTTAA	7	54	54	75	anc	NONE	NONE	NONE	NONE	NONE	NONE	NONE	NONE	NONE	NONE	NONE	4D+380	NONE
	A1-CBRAD5	CGGCAGTTCTCCGATC	ATGGTTCCCA	1	54	54	75	anc	NONE	NONE	NONE	NONE	NONE	NONE	NONE	NONE	NONE	NONE	NONE	4D+380	NONE
	A1-CBRAD5	CGGCAGTTCTCCGATC	CTGCAGGAAT	1	54	54	75	anc	NONE	NONE	NONE	NONE	NONE	NONE	NONE	NONE	NONE	NONE	NONE	4D+380	NONE
	A1-CBRAD5	CGGCAGTTCTCCGATC	AATAAGGCGT	47	54	54	75	anc	NONE	NONE	NONE	NONE	NONE	NONE	NONE	NONE	NONE	NONE	NONE	4D+380	NONE
	A1-CBRAD5	CGGCAGTTCTCCGATC	TACAACCAAG	1	3	57	80	anc	NONE	NONE	NONE	NONE	NONE	NONE	NONE	NONE	NONE	NONE	NONE	4D+380	1I+411+T
	A1-CBRAD5	CGGCAGTTCTCCGATC	TTACTAGGGC	1	54	54	75	anc	NONE	NONE	NONE	NONE	NONE	NONE	NONE	NONE	NONE	NONE	NONE	4D+380	NONE
	A1-CBRAD5	CGGCAGTTCTCCGATC	TTGTGAGTAG	1	54	54	75	anc	NONE	NONE	NONE	NONE	NONE	NONE	NONE	NONE	NONE	NONE	NONE	4D+380	NONE
	A1-CBRAD5	CGGCAGTTCTCCGATC	GGGTTTTGTC	1	54	54	75	anc	NONE	NONE	NONE	NONE	NONE	NONE	NONE	NONE	NONE	NONE	NONE	4D+380	NONE
	A1-CBRAD5	CGGCAGTTCTCCGATC	GCGGACTTGC	1	3	57	80	anc	NONE	NONE	NONE	NONE	NONE	NONE	NONE	NONE	NONE	NONE	NONE	4D+380	1I+411+T
	A1-CBRAD5	CGGCAGTTCTCCGATC	CGGTTCGACT	2	54	54	75	anc	NONE	NONE	NONE	NONE	NONE	NONE	NONE	NONE	NONE	NONE	NONE	4D+380	NONE
	A1-CBRAD5	CGGCAGTTCTCCGATC	ATGGGTACAG	1	54	54	75	anc	NONE	NONE	NONE	NONE	NONE	NONE	NONE	NONE	NONE	NONE	NONE	4D+380	NONE
	A1-CBRAD5	CGGCAGTTCTCCGATC	CGGGTGTTGA	1	54	54	75	anc	NONE	NONE	NONE	NONE	NONE	NONE	NONE	NONE	NONE	NONE	NONE	4D+380	NONE
	A1-CBRAD5	CGGCAGTTCTCCGATC	ATGTTCCTTT	1	54	54	75	anc	NONE	NONE	NONE	NONE	NONE	NONE	NONE	NONE	NONE	NONE	NONE	4D+380	NONE
	A1-CBRAD5	CGGCAGTTCTCCGATC	TCTACGCGGG	1	54	54	75	anc	NONE	NONE	NONE	NONE	NONE	NONE	NONE	NONE	NONE	NONE	NONE	4D+380	NONE
	A1-CBRAD5	CGGCAGTTCTCCGATC	TGTGTGGCCA	1	3	57	80	anc	NONE	NONE	NONE	NONE	NONE	NONE	NONE	NONE	NONE	NONE	NONE	4D+380	1I+411+T
	A1-CBRAD5	CGGCAGTTCTCCGATC	CTGATTCACT	1	54	54	75	anc	NONE	NONE	NONE	NONE	NONE	NONE	NONE	NONE	NONE	NONE	NONE	4D+380	NONE
	A1-CBRAD5	CGGCAGTTCTCCGATC	TGTAGAGGGT	1	54	54	75	anc	NONE	NONE	NONE	NONE	NONE	NONE	NONE	NONE	NONE	NONE	NONE	4D+380	NONE
	A1-CBRAD5	CGGCAGTTCTCCGATC	ATGATTTTTT	1	54	54	75	anc	NONE	NONE	NONE	NONE	NONE	NONE	NONE	NONE	NONE	NONE	NONE	4D+380	NONE
	A1-CBRAD5	CGGCAGTTCTCCGATC	TGATGCTATC	1	54	54	75	anc	NONE	NONE	NONE	NONE	NONE	NONE	NONE	NONE	NONE	NONE	NONE	4D+380	NONE
	A1-CBRAD5	CGGCAGTTCTCCGATC	GCTCATGCCT	1	1	58	81	con	1D+69	NONE	NONE	NONE	NONE	NONE	NONE	NONE	NONE	NONE	NONE	4D+380	1I+411+T
	A1-CBRAD5	CGGCAGTTCTCCGATC	TTTGGTATCA	1	54	54	75	anc	NONE	NONE	NONE	NONE	NONE	NONE	NONE	NONE	NONE	NONE	NONE	4D+380	NONE
	A1-CBRAD5	CGGCAGTTCTCCGATC	AAGAAAAAAA	1	54	54	75	anc	NONE	NONE	NONE	NONE	NONE	NONE	NONE	NONE	NONE	NONE	NONE	4D+380	NONE
	A1-CBRAD5	CGGCAGTTCTCCGATC	TTACATAGCT	1	54	54	75	anc	NONE	NONE	NONE	NONE	NONE	NONE	NONE	NONE	NONE	NONE	NONE	4D+380	NONE
	A1-CBRAD5	CGATCGGAGACGTCCC	GCTTCACCCC	52	26	26	0	anc	NONE	NONE	NONE	NONE	NONE	NONE	NONE	NONE	NONE	NONE	NONE	NONE	NONE
	A1-CBRAD5	CGATCGGAGACGTCCC	ACAAAGCTCG	65	26	26	0	anc	NONE	NONE	NONE	NONE	NONE	NONE	NONE	NONE	NONE	NONE	NONE	NONE	NONE
	A1-CBRAD5	CGATCGGAGACGTCCC	CGGACCTCAT	63	26	26	0	anc	NONE	NONE	NONE	NONE	NONE	NONE	NONE	NONE	NONE	NONE	NONE	NONE	NONE
	A1-CBRAD5	CGATCGGAGACGTCCC	TTAGTCCCGA	63	26	26	0	anc	NONE	NONE	NONE	NONE	NONE	NONE	NONE	NONE	NONE	NONE	NONE	NONE	NONE
	A1-CBRAD5	CGATCGGAGACGTCCC	TTGGAATTAG	70	26	26	0	anc	NONE	NONE	NONE	NONE	NONE	NONE	NONE	NONE	NONE	NONE	NONE	NONE	NONE
	A1-CBRAD5	CGATCGGAGACGTCCC	TGTCAAGTTA	1	1	35	17	con	NONE	NONE	NONE	NONE	NONE	NONE	NONE	NONE	1I+303+A	NONE	NONE	4D+380	1I+411+T
	A1-CBRAD5	CGATCGGAGACGTCCC	TTTCAGATGA	55	26	26	0	anc	NONE	NONE	NONE	NONE	NONE	NONE	NONE	NONE	NONE	NONE	NONE	NONE	NONE
	A1-CBRAD5	CGATCGGAGACGTCCC	GCCAATACAA	21	26	26	0	anc	NONE	NONE	NONE	NONE	NONE	NONE	NONE	NONE	NONE	NONE	NONE	NONE	NONE
	A1-CBRAD5	CGATCGGAGACGTCCC	GGTGCTTGCA	83	26	26	0	anc	NONE	NONE	NONE	NONE	NONE	NONE	NONE	NONE	NONE	NONE	NONE	NONE	NONE
	A1-CBRAD5	CGATCGGAGACGTCCC	TTCCCGCTTT	81	26	26	0	anc	NONE	NONE	NONE	NONE	NONE	NONE	NONE	NONE	NONE	NONE	NONE	NONE	NONE
	A1-CBRAD5	CGATCGGAGACGTCCC	AACCTTTACA	55	26	26	0	anc	NONE	NONE	NONE	NONE	NONE	NONE	NONE	NONE	NONE	NONE	NONE	NONE	NONE
	A1-CBRAD5	CGATCGGAGACGTCCC	TTCCATGCAC	64	26	26	0	anc	NONE	NONE	NONE	NONE	NONE	NONE	NONE	NONE	NONE	NONE	NONE	NONE	NONE
	A1-CBRAD5	CGATCGGAGACGTCCC	CAGACTGTTC	69	26	26	0	anc	NONE	NONE	NONE	NONE	NONE	NONE	NONE	NONE	NONE	NONE	NONE	NONE	NONE
	A1-CBRAD5	CGATCGGAGACGTCCC	GGACCTCATC	2	26	26	0	anc	NONE	NONE	NONE	NONE	NONE	NONE	NONE	NONE	NONE	NONE	NONE	NONE	NONE
	A1-CBRAD5	CGATCGGAGACGTCCC	CGCAAAAGGA	60	26	26	0	anc	NONE	NONE	NONE	NONE	NONE	NONE	NONE	NONE	NONE	NONE	NONE	NONE	NONE
	A1-CBRAD5	CGATCGGAGACGTCCC	TGCCCTTAGG	55	26	26	0	anc	NONE	NONE	NONE	NONE	NONE	NONE	NONE	NONE	NONE	NONE	NONE	NONE	NONE
	A1-CBRAD5	CGATCGGAGACGTCCC	ACTTTTAGAT	36	7	33	14	anc	NONE	NONE	NONE	NONE	NONE	NONE	NONE	NONE	NONE	NONE	NONE	4D+380	NONE
	A1-CBRAD5	CGATCGGAGACGTCCC	GATGCTATGA	75	26	26	0	anc	NONE	NONE	NONE	NONE	NONE	NONE	NONE	NONE	NONE	NONE	NONE	NONE	NONE
	A1-CBRAD5	CGATCGGAGACGTCCC	TATTAGCCAA	44	26	26	0	anc	NONE	NONE	NONE	NONE	NONE	NONE	NONE	NONE	NONE	NONE	NONE	NONE	NONE
	A1-CBRAD5	CGATCGGAGACGTCCC	CTTCCATGCA	6	26	26	0	anc	NONE	NONE	NONE	NONE	NONE	NONE	NONE	NONE	NONE	NONE	NONE	NONE	NONE
	A1-CBRAD5	CGATCGGAGACGTCCC	GGCATGGTCT	3	7	33	14	anc	NONE	NONE	NONE	NONE	NONE	NONE	NONE	NONE	NONE	NONE	NONE	4D+380	NONE
	A1-CBRAD5	CGATCGGAGACGTCCC	CTTTCAGATG	1	26	26	0	anc	NONE	NONE	NONE	NONE	NONE	NONE	NONE	NONE	NONE	NONE	NONE	NONE	NONE
	A1-CBRAD5	CGATCGGAGACGTCCC	CAACCCTTTA	1	26	26	0	anc	NONE	NONE	NONE	NONE	NONE	NONE	NONE	NONE	NONE	NONE	NONE	NONE	NONE
	A1-CBRAD5	CGATCGGAGACGTCCC	TTTTTACTTG	64	26	26	0	anc	NONE	NONE	NONE	NONE	NONE	NONE	NONE	NONE	NONE	NONE	NONE	NONE	NONE
	A1-CBRAD5	CGATCGGAGACGTCCC	ATACTAACAC	3	7	33	14	anc	NONE	NONE	NONE	NONE	NONE	NONE	NONE	NONE	NONE	NONE	NONE	4D+380	NONE
	A1-CBRAD5	CGATCGGAGACGTCCC	CAGCGCTAAT	1	7	33	14	anc	NONE	NONE	NONE	NONE	NONE	NONE	NONE	NONE	NONE	NONE	NONE	4D+380	NONE
	A1-CBRAD5	CGATCGGAGACGTCCC	CGCTTCAACC	1	26	26	0	anc	NONE	NONE	NONE	NONE	NONE	NONE	NONE	NONE	NONE	NONE	NONE	NONE	NONE
	A1-CBRAD5	CGATCGGAGACGTCCC	GATCTTAGGT	66	26	26	0	anc	NONE	NONE	NONE	NONE	NONE	NONE	NONE	NONE	NONE	NONE	NONE	NONE	NONE
	A1-CBRAD5	CGATCGGAGACGTCCC	TTCCCCGCCT	1	7	33	14	anc	NONE	NONE	NONE	NONE	NONE	NONE	NONE	NONE	NONE	NONE	NONE	4D+380	NONE
	A1-CBRAD5	CGATCGGAGACGTCCC	TGTCCCTGCT	1	26	26	0	anc	NONE	NONE	NONE	NONE	NONE	NONE	NONE	NONE	NONE	NONE	NONE	NONE	NONE
	A1-CBRAD5	CGATCGGAGACGTCCC	TTTTACTTGA	1	7	33	14	anc	NONE	NONE	NONE	NONE	NONE	NONE	NONE	NONE	NONE	NONE	NONE	4D+380	NONE
	A1-CBRAD5	CGATCGGAGACGTCCC	AGACTGTTCA	1	26	26	0	anc	NONE	NONE	NONE	NONE	NONE	NONE	NONE	NONE	NONE	NONE	NONE	NONE	NONE
	A1-CBRAD5	CGATCGGAGACGTCCC	CCAGACTGTT	2	26	26	0	anc	NONE	NONE	NONE	NONE	NONE	NONE	NONE	NONE	NONE	NONE	NONE	NONE	NONE
	A1-CBRAD5	CGATCGGAGACGTCCC	TTTCAGCGTG	1	7	33	14	anc	NONE	NONE	NONE	NONE	NONE	NONE	NONE	NONE	NONE	NONE	NONE	4D+380	NONE
	A1-CBRAD5	CGATCGGAGACGTCCC	CGCAAAAAAA	1	1	34	16	anc	NONE	NONE	NONE	NONE	NONE	NONE	NONE	NONE	NONE	NONE	NONE	4D+380	1I+411+T
	A1-CBRAD5	GAATCGTAGAGTTGAT	CACAGTCGCA	50	31	31	40	anc	NONE	NONE	NONE	NONE	NONE	NONE	NONE	NONE	NONE	NONE	NONE	4D+380	NONE
	A1-CBRAD5	GAATCGTAGAGTTGAT	AGATCTTTAA	73	31	31	40	anc	NONE	NONE	NONE	NONE	NONE	NONE	NONE	NONE	NONE	NONE	NONE	4D+380	NONE
	A1-CBRAD5	GAATCGTAGAGTTGAT	AGCAGCGAAG	56	31	31	40	anc	NONE	NONE	NONE	NONE	NONE	NONE	NONE	NONE	NONE	NONE	NONE	4D+380	NONE
	A1-CBRAD5	GAATCGTAGAGTTGAT	ATGCGGGATT	45	31	31	40	anc	NONE	NONE	NONE	NONE	NONE	NONE	NONE	NONE	NONE	NONE	NONE	4D+380	NONE
	A1-CBRAD5	GAATCGTAGAGTTGAT	TTAGCACTGA	69	31	31	40	anc	NONE	NONE	NONE	NONE	NONE	NONE	NONE	NONE	NONE	NONE	NONE	4D+380	NONE
	A1-CBRAD5	GAATCGTAGAGTTGAT	ATTTGCGCTT	64	31	31	40	anc	NONE	NONE	NONE	NONE	NONE	NONE	NONE	NONE	NONE	NONE	NONE	4D+380	NONE
	A1-CBRAD5	GAATCGTAGAGTTGAT	TCCGATCCGC	40	31	31	40	anc	NONE	NONE	NONE	NONE	NONE	NONE	NONE	NONE	NONE	NONE	NONE	4D+380	NONE
	A1-CBRAD5	GAATCGTAGAGTTGAT	ACATAGACTG	60	31	31	40	anc	NONE	NONE	NONE	NONE	NONE	NONE	NONE	NONE	NONE	NONE	NONE	4D+380	NONE
	A1-CBRAD5	GAATCGTAGAGTTGAT	AGATAGCTCA	48	31	31	40	anc	NONE	NONE	NONE	NONE	NONE	NONE	NONE	NONE	NONE	NONE	NONE	4D+380	NONE
	A1-CBRAD5	GAATCGTAGAGTTGAT	TTATGCTACT	37	31	31	40	anc	NONE	NONE	NONE	NONE	NONE	NONE	NONE	NONE	NONE	NONE	NONE	4D+380	NONE
	A1-CBRAD5	GAATCGTAGAGTTGAT	CGACCATAAC	84	31	31	40	anc	NONE	NONE	NONE	NONE	NONE	NONE	NONE	NONE	NONE	NONE	NONE	4D+380	NONE
	A1-CBRAD5	GAATCGTAGAGTTGAT	GCTAGGTGAC	70	31	31	40	anc	NONE	NONE	NONE	NONE	NONE	NONE	NONE	NONE	NONE	NONE	NONE	4D+380	NONE
	A1-CBRAD5	GAATCGTAGAGTTGAT	TCTGATGGCA	1	1	33	49	con	1I+73+T&1I+87+T	1I+110+T	NONE	1I+151+G	NONE	NONE	1I+237+C&1I+254+G	NONE	NONE	NONE	NONE	4D+380	NONE
	A1-CBRAD5	GAATCGTAGAGTTGAT	ATTCCAATGC	41	31	31	40	anc	NONE	NONE	NONE	NONE	NONE	NONE	NONE	NONE	NONE	NONE	NONE	4D+380	NONE
	A1-CBRAD5	GAATCGTAGAGTTGAT	AAATAGGTTT	78	31	31	40	anc	NONE	NONE	NONE	NONE	NONE	NONE	NONE	NONE	NONE	NONE	NONE	4D+380	NONE
	A1-CBRAD5	GAATCGTAGAGTTGAT	AGGATGCACG	4	31	31	40	anc	NONE	NONE	NONE	NONE	NONE	NONE	NONE	NONE	NONE	NONE	NONE	4D+380	NONE
	A1-CBRAD5	GAATCGTAGAGTTGAT	TCTATGGCAA	21	31	31	40	anc	NONE	NONE	NONE	NONE	NONE	NONE	NONE	NONE	NONE	NONE	NONE	4D+380	NONE
	A1-CBRAD5	GAATCGTAGAGTTGAT	TCAGTACCAA	133	31	31	40	anc	NONE	NONE	NONE	NONE	NONE	NONE	NONE	NONE	NONE	NONE	NONE	4D+380	NONE
	A1-CBRAD5	GAATCGTAGAGTTGAT	ATTAATATGA	6	31	31	40	anc	NONE	NONE	NONE	NONE	NONE	NONE	NONE	NONE	NONE	NONE	NONE	4D+380	NONE
	A1-CBRAD5	GAATCGTAGAGTTGAT	TGTTCAAGTT	57	31	31	40	anc	NONE	NONE	NONE	NONE	NONE	NONE	NONE	NONE	NONE	NONE	NONE	4D+380	NONE
	A1-CBRAD5	GAATCGTAGAGTTGAT	ACAAGGCCTG	66	31	31	40	anc	NONE	NONE	NONE	NONE	NONE	NONE	NONE	NONE	NONE	NONE	NONE	4D+380	NONE
	A1-CBRAD5	GAATCGTAGAGTTGAT	AGCTTGTATG	26	31	31	40	anc	NONE	NONE	NONE	NONE	NONE	NONE	NONE	NONE	NONE	NONE	NONE	4D+380	NONE
	A1-CBRAD5	GAATCGTAGAGTTGAT	AGCATCCCGT	46	31	31	40	anc	NONE	NONE	NONE	NONE	NONE	NONE	NONE	NONE	NONE	NONE	NONE	4D+380	NONE
	A1-CBRAD5	GAATCGTAGAGTTGAT	AGGGGCGCGT	1	31	31	40	anc	NONE	NONE	NONE	NONE	NONE	NONE	NONE	NONE	NONE	NONE	NONE	4D+380	NONE
	A1-CBRAD5	GAATCGTAGAGTTGAT	CAATTACTTT	58	31	31	40	anc	NONE	NONE	NONE	NONE	NONE	NONE	NONE	NONE	NONE	NONE	NONE	4D+380	NONE
	A1-CBRAD5	GAATCGTAGAGTTGAT	ATCAACGCAG	1	31	31	40	anc	NONE	NONE	NONE	NONE	NONE	NONE	NONE	NONE	NONE	NONE	NONE	4D+380	NONE
	A1-CBRAD5	GAATCGTAGAGTTGAT	TGTTACTTTC	9	31	31	40	anc	NONE	NONE	NONE	NONE	NONE	NONE	NONE	NONE	NONE	NONE	NONE	4D+380	NONE
	A1-CBRAD5	GAATCGTAGAGTTGAT	GCCGTTAAGT	1	31	31	40	anc	NONE	NONE	NONE	NONE	NONE	NONE	NONE	NONE	NONE	NONE	NONE	4D+380	NONE
	A1-CBRAD5	GAATCGTAGAGTTGAT	TAGCAAAGCT	1	31	31	40	anc	NONE	NONE	NONE	NONE	NONE	NONE	NONE	NONE	NONE	NONE	NONE	4D+380	NONE
	A1-CBRAD5	GAATCGTAGAGTTGAT	AGCATCCGTG	1	1	32	43	anc	NONE	NONE	NONE	NONE	NONE	NONE	1I+254+G	NONE	NONE	NONE	NONE	4D+380	NONE
	A1-CBRAD5	GAATCGTAGAGTTGAT	GCTAGTGACT	1	31	31	40	anc	NONE	NONE	NONE	NONE	NONE	NONE	NONE	NONE	NONE	NONE	NONE	4D+380	NONE
	A1-CBRAD5	GAATCGTAGAGTTGAT	TCGCTTAATC	43	31	31	40	anc	NONE	NONE	NONE	NONE	NONE	NONE	NONE	NONE	NONE	NONE	NONE	4D+380	NONE
	A1-CBRAD5	GAATCGTAGAGTTGAT	CAGTGGATTA	2	31	31	40	anc	NONE	NONE	NONE	NONE	NONE	NONE	NONE	NONE	NONE	NONE	NONE	4D+380	NONE
	A1-CBRAD5	CAGAGCCTCGATACTG	TAAGCTGTGC	42	4	4	7	anc	NONE	NONE	NONE	NONE	NONE	NONE	NONE	NONE	NONE	NONE	NONE	4D+380	NONE
	A1-CBRAD5	CAGAGCCTCGATACTG	TCCTTGATGT	2	4	4	7	anc	NONE	NONE	NONE	NONE	NONE	NONE	NONE	NONE	NONE	NONE	NONE	4D+380	NONE
	A1-CBRAD5	CAGAGCCTCGATACTG	GTAAGGCTGT	1	1	5	13	con	NONE	NONE	NONE	NONE	1I+178+C	NONE	1I+237+C	1I+263+C	1I+296+C	NONE	NONE	4D+380	13D+402&1I+421+C
	A1-CBRAD5	CAGAGCCTCGATACTG	ACGTACTACT	64	4	4	7	anc	NONE	NONE	NONE	NONE	NONE	NONE	NONE	NONE	NONE	NONE	NONE	4D+380	NONE
	A1-CBRAD5	CAGAGCCTCGATACTG	AGATTGGCTG	63	4	4	7	anc	NONE	NONE	NONE	NONE	NONE	NONE	NONE	NONE	NONE	NONE	NONE	4D+380	NONE
	A1-CBRAD5	GACGTTACAGGTCCCA	ACGTACGCGC	2	6	6	8	anc	NONE	NONE	NONE	NONE	NONE	NONE	NONE	NONE	NONE	NONE	NONE	4D+380	NONE
	A1-CBRAD5	GACGTTACAGGTCCCA	GCTGTGGCTT	34	6	6	8	anc	NONE	NONE	NONE	NONE	NONE	NONE	NONE	NONE	NONE	NONE	NONE	4D+380	NONE
	A1-CBRAD5	GACGTTACAGGTCCCA	AAGCACAACC	56	6	6	8	anc	NONE	NONE	NONE	NONE	NONE	NONE	NONE	NONE	NONE	NONE	NONE	4D+380	NONE
	A1-CBRAD5	GACGTTACAGGTCCCA	GACTGCAAAA	54	6	6	8	anc	NONE	NONE	NONE	NONE	NONE	NONE	NONE	NONE	NONE	NONE	NONE	4D+380	NONE
	A1-CBRAD5	GACGTTACAGGTCCCA	AAAGCACAAC	1	1	7	12	con	NONE	NONE	NONE	NONE	NONE	NONE	NONE	1I+270+G	NONE	NONE	2I+350+GC	4D+380	1I+392+G&1I+416+G
	A1-CBRAD5	GACGTTACAGGTCCCA	CGTACCATCT	1	6	6	8	anc	NONE	NONE	NONE	NONE	NONE	NONE	NONE	NONE	NONE	NONE	NONE	4D+380	NONE
	A1-CBRAD5	GACGTTACAGGTCCCA	CGTACGCGCC	98	6	6	8	anc	NONE	NONE	NONE	NONE	NONE	NONE	NONE	NONE	NONE	NONE	NONE	4D+380	NONE
	A1-CBRAD5	AGTAGCTAGCTCCACG	CGCTTACGGT	55	10	10	14	anc	NONE	NONE	NONE	NONE	NONE	NONE	NONE	NONE	NONE	NONE	NONE	4D+380	NONE
	A1-CBRAD5	AGTAGCTAGCTCCACG	TGGTCGGCCC	51	10	10	14	anc	NONE	NONE	NONE	NONE	NONE	NONE	NONE	NONE	NONE	NONE	NONE	4D+380	NONE
	A1-CBRAD5	AGTAGCTAGCTCCACG	TTTGTGATCG	59	10	10	14	anc	NONE	NONE	NONE	NONE	NONE	NONE	NONE	NONE	NONE	NONE	NONE	4D+380	NONE
	A1-CBRAD5	AGTAGCTAGCTCCACG	ACGCTCAATT	52	10	10	14	anc	NONE	NONE	NONE	NONE	NONE	NONE	NONE	NONE	NONE	NONE	NONE	4D+380	NONE
	A1-CBRAD5	AGTAGCTAGCTCCACG	TTGAGCAGGC	70	10	10	14	anc	NONE	NONE	NONE	NONE	NONE	NONE	NONE	NONE	NONE	NONE	NONE	4D+380	NONE
	A1-CBRAD5	AGTAGCTAGCTCCACG	CCCCTGAGTA	8	10	10	14	anc	NONE	NONE	NONE	NONE	NONE	NONE	NONE	NONE	NONE	NONE	NONE	4D+380	NONE
	A1-CBRAD5	AGTAGCTAGCTCCACG	GGATTTAATG	64	10	10	14	anc	NONE	NONE	NONE	NONE	NONE	NONE	NONE	NONE	NONE	NONE	NONE	4D+380	NONE
	A1-CBRAD5	AGTAGCTAGCTCCACG	TGTTCGGCGT	1	10	10	14	anc	NONE	NONE	NONE	NONE	NONE	NONE	NONE	NONE	NONE	NONE	NONE	4D+380	NONE
	A1-CBRAD5	AGTAGCTAGCTCCACG	AAGCCAGGTT	45	10	10	14	anc	NONE	NONE	NONE	NONE	NONE	NONE	NONE	NONE	NONE	NONE	NONE	4D+380	NONE
	A1-CBRAD5	AGTAGCTAGCTCCACG	TTTGTGCATC	1	1	11	28	con	1I+71+G&1I+76+G&1I+81+G	NONE	1I+132+G	2I+151+GG	NONE	NONE	1I+254+G	NONE	1I+297+G	1I+335+G	1I+340+G&1I+351+G	4D+380	1I+392+G&3D+408&1I+416+G&1I+422+G
	A1-CBRAD5	AGTAGCTAGCTCCACG	CCCTGAGTAG	79	10	10	14	anc	NONE	NONE	NONE	NONE	NONE	NONE	NONE	NONE	NONE	NONE	NONE	4D+380	NONE
	A1-CBRAD5	CTACATTAGGCATGCA	CTTCTTTCCA	65	74	74	96	anc	NONE	NONE	NONE	NONE	NONE	NONE	NONE	NONE	NONE	NONE	NONE	4D+380	NONE
	A1-CBRAD5	CTACATTAGGCATGCA	AAGTCGTTCT	62	74	74	96	anc	NONE	NONE	NONE	NONE	NONE	NONE	NONE	NONE	NONE	NONE	NONE	4D+380	NONE
	A1-CBRAD5	CTACATTAGGCATGCA	TGGCGTAGCG	90	74	74	96	anc	NONE	NONE	NONE	NONE	NONE	NONE	NONE	NONE	NONE	NONE	NONE	4D+380	NONE
	A1-CBRAD5	CTACATTAGGCATGCA	CGTTAAATCG	78	74	74	96	anc	NONE	NONE	NONE	NONE	NONE	NONE	NONE	NONE	NONE	NONE	NONE	4D+380	NONE
	A1-CBRAD5	CTACATTAGGCATGCA	GGGATTCAAC	69	74	74	96	anc	NONE	NONE	NONE	NONE	NONE	NONE	NONE	NONE	NONE	NONE	NONE	4D+380	NONE
	A1-CBRAD5	CTACATTAGGCATGCA	TCGTATACGT	90	74	74	96	anc	NONE	NONE	NONE	NONE	NONE	NONE	NONE	NONE	NONE	NONE	NONE	4D+380	NONE
	A1-CBRAD5	CTACATTAGGCATGCA	AAACATACTA	52	74	74	96	anc	NONE	NONE	NONE	NONE	NONE	NONE	NONE	NONE	NONE	NONE	NONE	4D+380	NONE
	A1-CBRAD5	CTACATTAGGCATGCA	ACTATCCACC	56	74	74	96	anc	NONE	NONE	NONE	NONE	NONE	NONE	NONE	NONE	NONE	NONE	NONE	4D+380	NONE
	A1-CBRAD5	CTACATTAGGCATGCA	TAAAACACGT	46	74	74	96	anc	NONE	NONE	NONE	NONE	NONE	NONE	NONE	NONE	NONE	NONE	NONE	4D+380	NONE
	A1-CBRAD5	CTACATTAGGCATGCA	TTTCAAGTTA	54	74	74	96	anc	NONE	NONE	NONE	NONE	NONE	NONE	NONE	NONE	NONE	NONE	NONE	4D+380	NONE
	A1-CBRAD5	CTACATTAGGCATGCA	ATATTAATTT	51	74	74	96	anc	NONE	NONE	NONE	NONE	NONE	NONE	NONE	NONE	NONE	NONE	NONE	4D+380	NONE
	A1-CBRAD5	CTACATTAGGCATGCA	ATATGAACCA	89	74	74	96	anc	NONE	NONE	NONE	NONE	NONE	NONE	NONE	NONE	NONE	NONE	NONE	4D+380	NONE
	A1-CBRAD5	CTACATTAGGCATGCA	ATTTGATGAG	30	74	74	96	anc	NONE	NONE	NONE	NONE	NONE	NONE	NONE	NONE	NONE	NONE	NONE	4D+380	NONE
	A1-CBRAD5	CTACATTAGGCATGCA	AGTTCGATCC	103	74	74	96	anc	NONE	NONE	NONE	NONE	NONE	NONE	NONE	NONE	NONE	NONE	NONE	4D+380	NONE
	A1-CBRAD5	CTACATTAGGCATGCA	TCACATAAAT	70	74	74	96	anc	NONE	NONE	NONE	NONE	NONE	NONE	NONE	NONE	NONE	NONE	NONE	4D+380	NONE
	A1-CBRAD5	CTACATTAGGCATGCA	GCTGCACGTC	40	74	74	96	anc	NONE	NONE	NONE	NONE	NONE	NONE	NONE	NONE	NONE	NONE	NONE	4D+380	NONE
	A1-CBRAD5	CTACATTAGGCATGCA	AACATACCAA	87	74	74	96	anc	NONE	NONE	NONE	NONE	NONE	NONE	NONE	NONE	NONE	NONE	NONE	4D+380	NONE
	A1-CBRAD5	CTACATTAGGCATGCA	ATTTGTCTGT	59	74	74	96	anc	NONE	NONE	NONE	NONE	NONE	NONE	NONE	NONE	NONE	NONE	NONE	4D+380	NONE
	A1-CBRAD5	CTACATTAGGCATGCA	TACCCTATTC	47	74	74	96	anc	NONE	NONE	NONE	NONE	NONE	NONE	NONE	NONE	NONE	NONE	NONE	4D+380	NONE
	A1-CBRAD5	CTACATTAGGCATGCA	TCCCCTAGAG	35	74	74	96	anc	NONE	NONE	NONE	NONE	NONE	NONE	NONE	NONE	NONE	NONE	NONE	4D+380	NONE
	A1-CBRAD5	CTACATTAGGCATGCA	GATAACAAAC	54	74	74	96	anc	NONE	NONE	NONE	NONE	NONE	NONE	NONE	NONE	NONE	NONE	NONE	4D+380	NONE
	A1-CBRAD5	CTACATTAGGCATGCA	CCAAAGGACC	82	74	74	96	anc	NONE	NONE	NONE	NONE	NONE	NONE	NONE	NONE	NONE	NONE	NONE	4D+380	NONE
	A1-CBRAD5	CTACATTAGGCATGCA	TATATATTCT	36	74	74	96	anc	NONE	NONE	NONE	NONE	NONE	NONE	NONE	NONE	NONE	NONE	NONE	4D+380	NONE
	A1-CBRAD5	CTACATTAGGCATGCA	GTAATCCTCA	35	74	74	96	anc	NONE	NONE	NONE	NONE	NONE	NONE	NONE	NONE	NONE	NONE	NONE	4D+380	NONE
	A1-CBRAD5	CTACATTAGGCATGCA	CCAAATCATT	42	74	74	96	anc	NONE	NONE	NONE	NONE	NONE	NONE	NONE	NONE	NONE	NONE	NONE	4D+380	NONE
	A1-CBRAD5	CTACATTAGGCATGCA	AAGGATATGC	48	74	74	96	anc	NONE	NONE	NONE	NONE	NONE	NONE	NONE	NONE	NONE	NONE	NONE	4D+380	NONE
	A1-CBRAD5	CTACATTAGGCATGCA	TTGTGTCACT	93	74	74	96	anc	NONE	NONE	NONE	NONE	NONE	NONE	NONE	NONE	NONE	NONE	NONE	4D+380	NONE
	A1-CBRAD5	CTACATTAGGCATGCA	CTTATCGAAT	5	74	74	96	anc	NONE	NONE	NONE	NONE	NONE	NONE	NONE	NONE	NONE	NONE	NONE	4D+380	NONE
	A1-CBRAD5	CTACATTAGGCATGCA	AGCGGCCTGC	100	74	74	96	anc	NONE	NONE	NONE	NONE	NONE	NONE	NONE	NONE	NONE	NONE	NONE	4D+380	NONE
	A1-CBRAD5	CTACATTAGGCATGCA	GATGTTTATT	64	74	74	96	anc	NONE	NONE	NONE	NONE	NONE	NONE	NONE	NONE	NONE	NONE	NONE	4D+380	NONE
	A1-CBRAD5	CTACATTAGGCATGCA	CGCAGTAGTT	71	74	74	96	anc	NONE	NONE	NONE	NONE	NONE	NONE	NONE	NONE	NONE	NONE	NONE	4D+380	NONE
	A1-CBRAD5	CTACATTAGGCATGCA	TTTATACTCT	61	74	74	96	anc	NONE	NONE	NONE	NONE	NONE	NONE	NONE	NONE	NONE	NONE	NONE	4D+380	NONE
	A1-CBRAD5	CTACATTAGGCATGCA	TTACCTATGT	74	74	74	96	anc	NONE	NONE	NONE	NONE	NONE	NONE	NONE	NONE	NONE	NONE	NONE	4D+380	NONE
	A1-CBRAD5	CTACATTAGGCATGCA	GGAATATGCA	46	74	74	96	anc	NONE	NONE	NONE	NONE	NONE	NONE	NONE	NONE	NONE	NONE	NONE	4D+380	NONE
	A1-CBRAD5	CTACATTAGGCATGCA	TCGTATACCG	1	74	74	96	anc	NONE	NONE	NONE	NONE	NONE	NONE	NONE	NONE	NONE	NONE	NONE	4D+380	NONE
	A1-CBRAD5	CTACATTAGGCATGCA	CCTCCTGGAA	58	74	74	96	anc	NONE	NONE	NONE	NONE	NONE	NONE	NONE	NONE	NONE	NONE	NONE	4D+380	NONE
	A1-CBRAD5	CTACATTAGGCATGCA	ACTTTCCAGG	54	74	74	96	anc	NONE	NONE	NONE	NONE	NONE	NONE	NONE	NONE	NONE	NONE	NONE	4D+380	NONE
	A1-CBRAD5	CTACATTAGGCATGCA	CTAACAGACG	47	74	74	96	anc	NONE	NONE	NONE	NONE	NONE	NONE	NONE	NONE	NONE	NONE	NONE	4D+380	NONE
	A1-CBRAD5	CTACATTAGGCATGCA	TCGTTCTTTC	78	74	74	96	anc	NONE	NONE	NONE	NONE	NONE	NONE	NONE	NONE	NONE	NONE	NONE	4D+380	NONE
	A1-CBRAD5	CTACATTAGGCATGCA	AGGAACACTA	46	74	74	96	anc	NONE	NONE	NONE	NONE	NONE	NONE	NONE	NONE	NONE	NONE	NONE	4D+380	NONE
	A1-CBRAD5	CTACATTAGGCATGCA	GAATTATTCT	12	74	74	96	anc	NONE	NONE	NONE	NONE	NONE	NONE	NONE	NONE	NONE	NONE	NONE	4D+380	NONE
	A1-CBRAD5	CTACATTAGGCATGCA	CCTTTCCAAG	53	74	74	96	anc	NONE	NONE	NONE	NONE	NONE	NONE	NONE	NONE	NONE	NONE	NONE	4D+380	NONE
	A1-CBRAD5	CTACATTAGGCATGCA	TTTCTGATTT	44	74	74	96	anc	NONE	NONE	NONE	NONE	NONE	NONE	NONE	NONE	NONE	NONE	NONE	4D+380	NONE
	A1-CBRAD5	CTACATTAGGCATGCA	CGTTACAAGT	29	74	74	96	anc	NONE	NONE	NONE	NONE	NONE	NONE	NONE	NONE	NONE	NONE	NONE	4D+380	NONE
	A1-CBRAD5	CTACATTAGGCATGCA	ATTGCTAATA	44	74	74	96	anc	NONE	NONE	NONE	NONE	NONE	NONE	NONE	NONE	NONE	NONE	NONE	4D+380	NONE
	A1-CBRAD5	CTACATTAGGCATGCA	ACGGATTTCA	20	74	74	96	anc	NONE	NONE	NONE	NONE	NONE	NONE	NONE	NONE	NONE	NONE	NONE	4D+380	NONE
	A1-CBRAD5	CTACATTAGGCATGCA	TCCCCCTAGA	1	74	74	96	anc	NONE	NONE	NONE	NONE	NONE	NONE	NONE	NONE	NONE	NONE	NONE	4D+380	NONE
	A1-CBRAD5	CTACATTAGGCATGCA	ATTGGATACA	12	74	74	96	anc	NONE	NONE	NONE	NONE	NONE	NONE	NONE	NONE	NONE	NONE	NONE	4D+380	NONE
	A1-CBRAD5	CTACATTAGGCATGCA	ACTTTCCAAC	1	74	74	96	anc	NONE	NONE	NONE	NONE	NONE	NONE	NONE	NONE	NONE	NONE	NONE	4D+380	NONE
	A1-CBRAD5	CTACATTAGGCATGCA	GTGTAAAAGT	23	74	74	96	anc	NONE	NONE	NONE	NONE	NONE	NONE	NONE	NONE	NONE	NONE	NONE	4D+380	NONE
	A1-CBRAD5	CTACATTAGGCATGCA	CGTTAATCGA	1	1	75	99	anc	NONE	NONE	NONE	NONE	NONE	NONE	NONE	1I+270+G	NONE	NONE	NONE	4D+380	NONE
	A1-CBRAD5	CTACATTAGGCATGCA	AGTCCCCCGC	1	74	74	96	anc	NONE	NONE	NONE	NONE	NONE	NONE	NONE	NONE	NONE	NONE	NONE	4D+380	NONE
	A1-CBRAD5	CTACATTAGGCATGCA	ATTGTCTAAC	3	74	74	96	anc	NONE	NONE	NONE	NONE	NONE	NONE	NONE	NONE	NONE	NONE	NONE	4D+380	NONE
	A1-CBRAD5	CTACATTAGGCATGCA	AGAGCTTGTA	2	74	74	96	anc	NONE	NONE	NONE	NONE	NONE	NONE	NONE	NONE	NONE	NONE	NONE	4D+380	NONE
	A1-CBRAD5	CTACATTAGGCATGCA	TACCCCTATT	1	74	74	96	anc	NONE	NONE	NONE	NONE	NONE	NONE	NONE	NONE	NONE	NONE	NONE	4D+380	NONE
	A1-CBRAD5	CTACATTAGGCATGCA	CGCAGAGTAC	2	74	74	96	anc	NONE	NONE	NONE	NONE	NONE	NONE	NONE	NONE	NONE	NONE	NONE	4D+380	NONE
	A1-CBRAD5	CTACATTAGGCATGCA	CCTTTCAAGG	1	74	74	96	anc	NONE	NONE	NONE	NONE	NONE	NONE	NONE	NONE	NONE	NONE	NONE	4D+380	NONE
	A1-CBRAD5	CTACATTAGGCATGCA	CGTTAATTCT	1	74	74	96	anc	NONE	NONE	NONE	NONE	NONE	NONE	NONE	NONE	NONE	NONE	NONE	4D+380	NONE
	A1-CBRAD5	CTACATTAGGCATGCA	TAAATACATC	1	74	74	96	anc	NONE	NONE	NONE	NONE	NONE	NONE	NONE	NONE	NONE	NONE	NONE	4D+380	NONE
	A1-CBRAD5	CTACATTAGGCATGCA	AAGATCGGAA	1	74	74	96	anc	NONE	NONE	NONE	NONE	NONE	NONE	NONE	NONE	NONE	NONE	NONE	4D+380	NONE
	A1-CBRAD5	CTACATTAGGCATGCA	AAACAAACTC	1	74	74	96	anc	NONE	NONE	NONE	NONE	NONE	NONE	NONE	NONE	NONE	NONE	NONE	4D+380	NONE
	A1-CBRAD5	CTACATTAGGCATGCA	CCCTTTCCCA	1	1	76	106	con	NONE	NONE	NONE	NONE	NONE	1I+216+G	1I+243+G&1I+254+G	1I+270+G	NONE	1I+324+G	2I+350+GC	4D+380	NONE
	A1-CBRAD5	CTACATTAGGCATGCA	AAGCTGAGAC	78	74	74	96	anc	NONE	NONE	NONE	NONE	NONE	NONE	NONE	NONE	NONE	NONE	NONE	4D+380	NONE
	A1-CBRAD5	CTACATTAGGCATGCA	AACTTACGGA	1	74	74	96	anc	NONE	NONE	NONE	NONE	NONE	NONE	NONE	NONE	NONE	NONE	NONE	4D+380	NONE
	A1-CBRAD5	CTACATTAGGCATGCA	ACTGTTCCAG	1	74	74	96	anc	NONE	NONE	NONE	NONE	NONE	NONE	NONE	NONE	NONE	NONE	NONE	4D+380	NONE
	A1-CBRAD5	CTACATTAGGCATGCA	GTTGTAAAAG	1	74	74	96	anc	NONE	NONE	NONE	NONE	NONE	NONE	NONE	NONE	NONE	NONE	NONE	4D+380	NONE
	A1-CBRAD5	CTACATTAGGCATGCA	AAACATACAT	1	74	74	96	anc	NONE	NONE	NONE	NONE	NONE	NONE	NONE	NONE	NONE	NONE	NONE	4D+380	NONE
	A1-CBRAD5	CTACATTAGGCATGCA	AGCGGCCCTG	1	74	74	96	anc	NONE	NONE	NONE	NONE	NONE	NONE	NONE	NONE	NONE	NONE	NONE	4D+380	NONE
	A1-CBRAD5	CTACATTAGGCATGCA	ATTTGTCTAA	1	74	74	96	anc	NONE	NONE	NONE	NONE	NONE	NONE	NONE	NONE	NONE	NONE	NONE	4D+380	NONE
	A1-CBRAD5	CTACATTAGGCATGCA	GGTAATCCTC	1	74	74	96	anc	NONE	NONE	NONE	NONE	NONE	NONE	NONE	NONE	NONE	NONE	NONE	4D+380	NONE
	A1-CBRAD5	CTACATTAGGCATGCA	GATGTTGTTT	1	74	74	96	anc	NONE	NONE	NONE	NONE	NONE	NONE	NONE	NONE	NONE	NONE	NONE	4D+380	NONE
	A1-CBRAD5	CTACATTAGGCATGCA	TCGTACAGAT	1	74	74	96	anc	NONE	NONE	NONE	NONE	NONE	NONE	NONE	NONE	NONE	NONE	NONE	4D+380	NONE
	A1-CBRAD5	CTACATTAGGCATGCA	GTAAATCCTC	1	74	74	96	anc	NONE	NONE	NONE	NONE	NONE	NONE	NONE	NONE	NONE	NONE	NONE	4D+380	NONE
	A1-CBRAD5	CTACATTAGGCATGCA	AGCGGCTTTT	1	74	74	96	anc	NONE	NONE	NONE	NONE	NONE	NONE	NONE	NONE	NONE	NONE	NONE	4D+380	NONE
	A1-CBRAD5	CTACATTAGGCATGCA	GGATTCTTTT	1	74	74	96	anc	NONE	NONE	NONE	NONE	NONE	NONE	NONE	NONE	NONE	NONE	NONE	4D+380	NONE
	A1-CBRAD5	CTACATTAGGCATGCA	TGACGAAAGA	1	74	74	96	anc	NONE	NONE	NONE	NONE	NONE	NONE	NONE	NONE	NONE	NONE	NONE	4D+380	NONE
	A1-CBRAD5	ACATTTCGTTGTACGT	ATTTTCTTAG	39	12	12	13	anc	NONE	NONE	NONE	NONE	NONE	NONE	NONE	NONE	NONE	NONE	NONE	4D+380	NONE
	A1-CBRAD5	ACATTTCGTTGTACGT	TGATCGCAGC	88	12	12	13	anc	NONE	NONE	NONE	NONE	NONE	NONE	NONE	NONE	NONE	NONE	NONE	4D+380	NONE
	A1-CBRAD5	ACATTTCGTTGTACGT	CGTATGGGCT	76	12	12	13	anc	NONE	NONE	NONE	NONE	NONE	NONE	NONE	NONE	NONE	NONE	NONE	4D+380	NONE
	A1-CBRAD5	ACATTTCGTTGTACGT	CTTGCTTAAG	61	12	12	13	anc	NONE	NONE	NONE	NONE	NONE	NONE	NONE	NONE	NONE	NONE	NONE	4D+380	NONE
	A1-CBRAD5	ACATTTCGTTGTACGT	TTTGGAACTA	1	12	12	13	anc	NONE	NONE	NONE	NONE	NONE	NONE	NONE	NONE	NONE	NONE	NONE	4D+380	NONE
	A1-CBRAD5	ACATTTCGTTGTACGT	TAGCATCCCT	4	12	12	13	anc	NONE	NONE	NONE	NONE	NONE	NONE	NONE	NONE	NONE	NONE	NONE	4D+380	NONE
	A1-CBRAD5	ACATTTCGTTGTACGT	ATTTCTTAGA	1	12	12	13	anc	NONE	NONE	NONE	NONE	NONE	NONE	NONE	NONE	NONE	NONE	NONE	4D+380	NONE
	A1-CBRAD5	ACATTTCGTTGTACGT	TTTGGAATTT	3	12	12	13	anc	NONE	NONE	NONE	NONE	NONE	NONE	NONE	NONE	NONE	NONE	NONE	4D+380	NONE
	A1-CBRAD5	ACATTTCGTTGTACGT	CGTATGGGGC	1	1	13	14	con	1I+78+A	NONE	NONE	NONE	NONE	NONE	NONE	NONE	NONE	NONE	NONE	4D+380	NONE
	A1-CBRAD5	ACATTTCGTTGTACGT	TTATTTCGGG	1	12	12	13	anc	NONE	NONE	NONE	NONE	NONE	NONE	NONE	NONE	NONE	NONE	NONE	4D+380	NONE
	A1-CBRAD5	ACATTTCGTTGTACGT	TTTGGATTTA	61	12	12	13	anc	NONE	NONE	NONE	NONE	NONE	NONE	NONE	NONE	NONE	NONE	NONE	4D+380	NONE
	A1-CBRAD5	ACATTTCGTTGTACGT	TATCTGGGTG	87	12	12	13	anc	NONE	NONE	NONE	NONE	NONE	NONE	NONE	NONE	NONE	NONE	NONE	4D+380	NONE
	A1-CBRAD5	ACATTTCGTTGTACGT	ATATATCTTA	1	12	12	13	anc	NONE	NONE	NONE	NONE	NONE	NONE	NONE	NONE	NONE	NONE	NONE	4D+380	NONE
	A1-CBRAD5	CGGAACCTCTGTAACG	TGTTATGTTA	27	25	37	92	anc	NONE	NONE	NONE	NONE	NONE	NONE	NONE	NONE	NONE	NONE	NONE	4D+380	1I+411+T
	A1-CBRAD5	CGGAACCTCTGTAACG	TGTAATTGTC	92	25	37	92	anc	NONE	NONE	NONE	NONE	NONE	NONE	NONE	NONE	NONE	NONE	NONE	4D+380	1I+411+T
	A1-CBRAD5	CGGAACCTCTGTAACG	TTAGAGCATT	26	25	37	92	anc	NONE	NONE	NONE	NONE	NONE	NONE	NONE	NONE	NONE	NONE	NONE	4D+380	1I+411+T
	A1-CBRAD5	CGGAACCTCTGTAACG	TACTCACATA	46	25	37	92	anc	NONE	NONE	NONE	NONE	NONE	NONE	NONE	NONE	NONE	NONE	NONE	4D+380	1I+411+T
	A1-CBRAD5	CGGAACCTCTGTAACG	GTCGGCTACG	72	25	37	92	anc	NONE	NONE	NONE	NONE	NONE	NONE	NONE	NONE	NONE	NONE	NONE	4D+380	1I+411+T
	A1-CBRAD5	CGGAACCTCTGTAACG	AGTCTATATA	22	25	37	92	anc	NONE	NONE	NONE	NONE	NONE	NONE	NONE	NONE	NONE	NONE	NONE	4D+380	1I+411+T
	A1-CBRAD5	CGGAACCTCTGTAACG	GAATCTCTAG	34	6	43	103	anc	NONE	NONE	NONE	1I+168+T	NONE	NONE	NONE	NONE	NONE	NONE	NONE	4D+380	1I+411+T
	A1-CBRAD5	CGGAACCTCTGTAACG	GTATATATGC	57	25	37	92	anc	NONE	NONE	NONE	NONE	NONE	NONE	NONE	NONE	NONE	NONE	NONE	4D+380	1I+411+T
	A1-CBRAD5	CGGAACCTCTGTAACG	TCTTGTATAT	109	25	37	92	anc	NONE	NONE	NONE	NONE	NONE	NONE	NONE	NONE	NONE	NONE	NONE	4D+380	1I+411+T
	A1-CBRAD5	CGGAACCTCTGTAACG	TCGGACGTCA	95	12	12	55	anc	NONE	NONE	NONE	NONE	NONE	NONE	NONE	NONE	NONE	NONE	NONE	4D+380	NONE
	A1-CBRAD5	CGGAACCTCTGTAACG	AGAGCGGATG	112	25	37	92	anc	NONE	NONE	NONE	NONE	NONE	NONE	NONE	NONE	NONE	NONE	NONE	4D+380	1I+411+T
	A1-CBRAD5	CGGAACCTCTGTAACG	ATCGCAGATT	32	6	43	103	anc	NONE	NONE	NONE	1I+168+T	NONE	NONE	NONE	NONE	NONE	NONE	NONE	4D+380	1I+411+T
	A1-CBRAD5	CGGAACCTCTGTAACG	GAATCATTTC	55	25	37	92	anc	NONE	NONE	NONE	NONE	NONE	NONE	NONE	NONE	NONE	NONE	NONE	4D+380	1I+411+T
	A1-CBRAD5	CGGAACCTCTGTAACG	CTCTTCCGAT	74	25	37	92	anc	NONE	NONE	NONE	NONE	NONE	NONE	NONE	NONE	NONE	NONE	NONE	4D+380	1I+411+T
	A1-CBRAD5	CGGAACCTCTGTAACG	GGTCCAGATG	36	25	37	92	anc	NONE	NONE	NONE	NONE	NONE	NONE	NONE	NONE	NONE	NONE	NONE	4D+380	1I+411+T
	A1-CBRAD5	CGGAACCTCTGTAACG	GATATTGTTC	42	25	37	92	anc	NONE	NONE	NONE	NONE	NONE	NONE	NONE	NONE	NONE	NONE	NONE	4D+380	1I+411+T
	A1-CBRAD5	CGGAACCTCTGTAACG	CTTCAGTCAT	67	25	37	92	anc	NONE	NONE	NONE	NONE	NONE	NONE	NONE	NONE	NONE	NONE	NONE	4D+380	1I+411+T
	A1-CBRAD5	CGGAACCTCTGTAACG	CACTGTTTTC	31	25	37	92	anc	NONE	NONE	NONE	NONE	NONE	NONE	NONE	NONE	NONE	NONE	NONE	4D+380	1I+411+T
	A1-CBRAD5	CGGAACCTCTGTAACG	ATCCATAGCG	74	25	37	92	anc	NONE	NONE	NONE	NONE	NONE	NONE	NONE	NONE	NONE	NONE	NONE	4D+380	1I+411+T
	A1-CBRAD5	CGGAACCTCTGTAACG	TTTCATGAAG	14	25	37	92	anc	NONE	NONE	NONE	NONE	NONE	NONE	NONE	NONE	NONE	NONE	NONE	4D+380	1I+411+T
	A1-CBRAD5	CGGAACCTCTGTAACG	GGGGCTCAAT	46	25	37	92	anc	NONE	NONE	NONE	NONE	NONE	NONE	NONE	NONE	NONE	NONE	NONE	4D+380	1I+411+T
	A1-CBRAD5	CGGAACCTCTGTAACG	TGAGCCAAAA	86	25	37	92	anc	NONE	NONE	NONE	NONE	NONE	NONE	NONE	NONE	NONE	NONE	NONE	4D+380	1I+411+T
	A1-CBRAD5	CGGAACCTCTGTAACG	TCGAGTTGGC	46	25	37	92	anc	NONE	NONE	NONE	NONE	NONE	NONE	NONE	NONE	NONE	NONE	NONE	4D+380	1I+411+T
	A1-CBRAD5	CGGAACCTCTGTAACG	ACTCTTCTTT	25	6	43	103	anc	NONE	NONE	NONE	1I+168+T	NONE	NONE	NONE	NONE	NONE	NONE	NONE	4D+380	1I+411+T
	A1-CBRAD5	CGGAACCTCTGTAACG	AAGTAAATAC	80	25	37	92	anc	NONE	NONE	NONE	NONE	NONE	NONE	NONE	NONE	NONE	NONE	NONE	4D+380	1I+411+T
	A1-CBRAD5	CGGAACCTCTGTAACG	CTCAATTCTA	43	12	12	55	anc	NONE	NONE	NONE	NONE	NONE	NONE	NONE	NONE	NONE	NONE	NONE	4D+380	NONE
	A1-CBRAD5	CGGAACCTCTGTAACG	ATAGAGCTAA	22	6	43	103	anc	NONE	NONE	NONE	1I+168+T	NONE	NONE	NONE	NONE	NONE	NONE	NONE	4D+380	1I+411+T
	A1-CBRAD5	CGGAACCTCTGTAACG	GTATATATTG	1	6	43	103	anc	NONE	NONE	NONE	1I+168+T	NONE	NONE	NONE	NONE	NONE	NONE	NONE	4D+380	1I+411+T
	A1-CBRAD5	CGGAACCTCTGTAACG	TCTAGAGCAT	3	12	12	55	anc	NONE	NONE	NONE	NONE	NONE	NONE	NONE	NONE	NONE	NONE	NONE	4D+380	NONE
	A1-CBRAD5	CGGAACCTCTGTAACG	ACCGGCGCTT	25	25	37	92	anc	NONE	NONE	NONE	NONE	NONE	NONE	NONE	NONE	NONE	NONE	NONE	4D+380	1I+411+T
	A1-CBRAD5	CGGAACCTCTGTAACG	TTGGATTGCT	56	25	37	92	anc	NONE	NONE	NONE	NONE	NONE	NONE	NONE	NONE	NONE	NONE	NONE	4D+380	1I+411+T
	A1-CBRAD5	CGGAACCTCTGTAACG	GGGGGCTCAA	1	6	43	103	anc	NONE	NONE	NONE	1I+168+T	NONE	NONE	NONE	NONE	NONE	NONE	NONE	4D+380	1I+411+T
	A1-CBRAD5	CGGAACCTCTGTAACG	TATTGCTAAA	3	12	12	55	anc	NONE	NONE	NONE	NONE	NONE	NONE	NONE	NONE	NONE	NONE	NONE	4D+380	NONE
	A1-CBRAD5	CGGAACCTCTGTAACG	CCTCTTCCGA	1	1	44	109	con	NONE	NONE	NONE	1I+168+T	NONE	NONE	1I+243+G&1I+254+G	1I+270+G&1I+281+G	NONE	1I+324+G	NONE	4D+380	1I+392+G&1I+411+T
	A1-CBRAD5	CGGAACCTCTGTAACG	GTGCGTCGGT	67	25	37	92	anc	NONE	NONE	NONE	NONE	NONE	NONE	NONE	NONE	NONE	NONE	NONE	4D+380	1I+411+T
	A1-CBRAD5	CGGAACCTCTGTAACG	CACGATCACG	1	12	12	55	anc	NONE	NONE	NONE	NONE	NONE	NONE	NONE	NONE	NONE	NONE	NONE	4D+380	NONE
	A1-CBRAD5	CGGAACCTCTGTAACG	GATATTGGTT	1	25	37	92	anc	NONE	NONE	NONE	NONE	NONE	NONE	NONE	NONE	NONE	NONE	NONE	4D+380	1I+411+T
	A1-CBRAD5	CGGAACCTCTGTAACG	TTGGATGCCC	1	12	12	55	anc	NONE	NONE	NONE	NONE	NONE	NONE	NONE	NONE	NONE	NONE	NONE	4D+380	NONE
	A1-CBRAD5	CGGAACCTCTGTAACG	ATAACGTAGA	2	12	12	55	anc	NONE	NONE	NONE	NONE	NONE	NONE	NONE	NONE	NONE	NONE	NONE	4D+380	NONE
	A1-CBRAD5	CGGAACCTCTGTAACG	CAGAGTACAT	2	12	12	55	anc	NONE	NONE	NONE	NONE	NONE	NONE	NONE	NONE	NONE	NONE	NONE	4D+380	NONE
	A1-CBRAD5	CGGAACCTCTGTAACG	ACTCTTCTAG	1	12	12	55	anc	NONE	NONE	NONE	NONE	NONE	NONE	NONE	NONE	NONE	NONE	NONE	4D+380	NONE
	A1-CBRAD5	CGGAACCTCTGTAACG	TGTCCTGTCC	1	12	12	55	anc	NONE	NONE	NONE	NONE	NONE	NONE	NONE	NONE	NONE	NONE	NONE	4D+380	NONE
	A1-CBRAD5	CGGAACCTCTGTAACG	ATCATAGCGG	1	12	12	55	anc	NONE	NONE	NONE	NONE	NONE	NONE	NONE	NONE	NONE	NONE	NONE	4D+380	NONE
	A1-CBRAD5	CGGAACCTCTGTAACG	TACTCCTATG	1	12	12	55	anc	NONE	NONE	NONE	NONE	NONE	NONE	NONE	NONE	NONE	NONE	NONE	4D+380	NONE
	A1-CBRAD5	CCTATCGCAAGTGCAG	CTAGTGATTC	44	34	34	45	anc	NONE	NONE	NONE	NONE	NONE	NONE	NONE	NONE	NONE	NONE	NONE	4D+380	NONE
	A1-CBRAD5	CCTATCGCAAGTGCAG	TTGGACTTCT	101	34	34	45	anc	NONE	NONE	NONE	NONE	NONE	NONE	NONE	NONE	NONE	NONE	NONE	4D+380	NONE
	A1-CBRAD5	CCTATCGCAAGTGCAG	GCGATCCATC	50	34	34	45	anc	NONE	NONE	NONE	NONE	NONE	NONE	NONE	NONE	NONE	NONE	NONE	4D+380	NONE
	A1-CBRAD5	CCTATCGCAAGTGCAG	CTCGGTTTTT	64	34	34	45	anc	NONE	NONE	NONE	NONE	NONE	NONE	NONE	NONE	NONE	NONE	NONE	4D+380	NONE
	A1-CBRAD5	CCTATCGCAAGTGCAG	TAACAAGTCC	109	34	34	45	anc	NONE	NONE	NONE	NONE	NONE	NONE	NONE	NONE	NONE	NONE	NONE	4D+380	NONE
	A1-CBRAD5	CCTATCGCAAGTGCAG	CAAGCTTGCT	41	34	34	45	anc	NONE	NONE	NONE	NONE	NONE	NONE	NONE	NONE	NONE	NONE	NONE	4D+380	NONE
	A1-CBRAD5	CCTATCGCAAGTGCAG	AGAAATAAGC	46	34	34	45	anc	NONE	NONE	NONE	NONE	NONE	NONE	NONE	NONE	NONE	NONE	NONE	4D+380	NONE
	A1-CBRAD5	CCTATCGCAAGTGCAG	GATAAACAGC	77	34	34	45	anc	NONE	NONE	NONE	NONE	NONE	NONE	NONE	NONE	NONE	NONE	NONE	4D+380	NONE
	A1-CBRAD5	CCTATCGCAAGTGCAG	ATACGCATTG	100	34	34	45	anc	NONE	NONE	NONE	NONE	NONE	NONE	NONE	NONE	NONE	NONE	NONE	4D+380	NONE
	A1-CBRAD5	CCTATCGCAAGTGCAG	ATATTCGACA	67	34	34	45	anc	NONE	NONE	NONE	NONE	NONE	NONE	NONE	NONE	NONE	NONE	NONE	4D+380	NONE
	A1-CBRAD5	CCTATCGCAAGTGCAG	TATTCAAATC	45	34	34	45	anc	NONE	NONE	NONE	NONE	NONE	NONE	NONE	NONE	NONE	NONE	NONE	4D+380	NONE
	A1-CBRAD5	CCTATCGCAAGTGCAG	GCGGCCTTTT	90	34	34	45	anc	NONE	NONE	NONE	NONE	NONE	NONE	NONE	NONE	NONE	NONE	NONE	4D+380	NONE
	A1-CBRAD5	CCTATCGCAAGTGCAG	TAATTCACAT	62	34	34	45	anc	NONE	NONE	NONE	NONE	NONE	NONE	NONE	NONE	NONE	NONE	NONE	4D+380	NONE
	A1-CBRAD5	CCTATCGCAAGTGCAG	GAAGGTTCCA	87	34	34	45	anc	NONE	NONE	NONE	NONE	NONE	NONE	NONE	NONE	NONE	NONE	NONE	4D+380	NONE
	A1-CBRAD5	CCTATCGCAAGTGCAG	GGTGACTAAC	59	34	34	45	anc	NONE	NONE	NONE	NONE	NONE	NONE	NONE	NONE	NONE	NONE	NONE	4D+380	NONE
	A1-CBRAD5	CCTATCGCAAGTGCAG	TCTAGTCATC	94	34	34	45	anc	NONE	NONE	NONE	NONE	NONE	NONE	NONE	NONE	NONE	NONE	NONE	4D+380	NONE
	A1-CBRAD5	CCTATCGCAAGTGCAG	GGAATACGGT	50	34	34	45	anc	NONE	NONE	NONE	NONE	NONE	NONE	NONE	NONE	NONE	NONE	NONE	4D+380	NONE
	A1-CBRAD5	CCTATCGCAAGTGCAG	ATGTCGGACC	2	34	34	45	anc	NONE	NONE	NONE	NONE	NONE	NONE	NONE	NONE	NONE	NONE	NONE	4D+380	NONE
	A1-CBRAD5	CCTATCGCAAGTGCAG	GCTGCCTGGT	126	34	34	45	anc	NONE	NONE	NONE	NONE	NONE	NONE	NONE	NONE	NONE	NONE	NONE	4D+380	NONE
	A1-CBRAD5	CCTATCGCAAGTGCAG	TAAAAGAGCA	86	34	34	45	anc	NONE	NONE	NONE	NONE	NONE	NONE	NONE	NONE	NONE	NONE	NONE	4D+380	NONE
	A1-CBRAD5	CCTATCGCAAGTGCAG	GTAAAAGAGC	1	34	34	45	anc	NONE	NONE	NONE	NONE	NONE	NONE	NONE	NONE	NONE	NONE	NONE	4D+380	NONE
	A1-CBRAD5	CCTATCGCAAGTGCAG	TCTACGTTGT	22	34	34	45	anc	NONE	NONE	NONE	NONE	NONE	NONE	NONE	NONE	NONE	NONE	NONE	4D+380	NONE
	A1-CBRAD5	CCTATCGCAAGTGCAG	TTTTCTTGAC	94	34	34	45	anc	NONE	NONE	NONE	NONE	NONE	NONE	NONE	NONE	NONE	NONE	NONE	4D+380	NONE
	A1-CBRAD5	CCTATCGCAAGTGCAG	TTATAGGGCC	11	34	34	45	anc	NONE	NONE	NONE	NONE	NONE	NONE	NONE	NONE	NONE	NONE	NONE	4D+380	NONE
	A1-CBRAD5	CCTATCGCAAGTGCAG	AGAATCTATC	39	34	34	45	anc	NONE	NONE	NONE	NONE	NONE	NONE	NONE	NONE	NONE	NONE	NONE	4D+380	NONE
	A1-CBRAD5	CCTATCGCAAGTGCAG	TTTTAGAAAT	28	34	34	45	anc	NONE	NONE	NONE	NONE	NONE	NONE	NONE	NONE	NONE	NONE	NONE	4D+380	NONE
	A1-CBRAD5	CCTATCGCAAGTGCAG	AGCGATGCAA	62	34	34	45	anc	NONE	NONE	NONE	NONE	NONE	NONE	NONE	NONE	NONE	NONE	NONE	4D+380	NONE
	A1-CBRAD5	CCTATCGCAAGTGCAG	TTGTCAGATA	48	34	34	45	anc	NONE	NONE	NONE	NONE	NONE	NONE	NONE	NONE	NONE	NONE	NONE	4D+380	NONE
	A1-CBRAD5	CCTATCGCAAGTGCAG	GGCGGCCTTT	3	34	34	45	anc	NONE	NONE	NONE	NONE	NONE	NONE	NONE	NONE	NONE	NONE	NONE	4D+380	NONE
	A1-CBRAD5	CCTATCGCAAGTGCAG	CAGGTAACAC	1	34	34	45	anc	NONE	NONE	NONE	NONE	NONE	NONE	NONE	NONE	NONE	NONE	NONE	4D+380	NONE
	A1-CBRAD5	CCTATCGCAAGTGCAG	TGGTATCAAC	1	1	35	47	anc	NONE	NONE	NONE	NONE	NONE	NONE	NONE	NONE	NONE	NONE	NONE	4D+380	1I+411+T
	A1-CBRAD5	CCTATCGCAAGTGCAG	GATCTACAAT	15	34	34	45	anc	NONE	NONE	NONE	NONE	NONE	NONE	NONE	NONE	NONE	NONE	NONE	4D+380	NONE
	A1-CBRAD5	CCTATCGCAAGTGCAG	AGCTGGGATT	1	1	36	48	con	61D+1	NONE	NONE	NONE	NONE	NONE	NONE	NONE	NONE	NONE	NONE	4D+380	1I+411+T
	A1-CBRAD5	CCTATCGCAAGTGCAG	TCTAGGTCAT	1	34	34	45	anc	NONE	NONE	NONE	NONE	NONE	NONE	NONE	NONE	NONE	NONE	NONE	4D+380	NONE
	A1-CBRAD5	CCTATCGCAAGTGCAG	TAGCGATGCA	1	34	34	45	anc	NONE	NONE	NONE	NONE	NONE	NONE	NONE	NONE	NONE	NONE	NONE	4D+380	NONE
	A1-CBRAD5	CCTATCGCAAGTGCAG	GTAACAAGTC	1	34	34	45	anc	NONE	NONE	NONE	NONE	NONE	NONE	NONE	NONE	NONE	NONE	NONE	4D+380	NONE
	A1-CBRAD5	TTAGTCTAGCTAAACA	CGTTCTCGAC	48	37	37	48	anc	NONE	NONE	NONE	NONE	NONE	NONE	NONE	NONE	NONE	NONE	NONE	4D+380	NONE
	A1-CBRAD5	TTAGTCTAGCTAAACA	TTAAGTATCA	49	37	37	48	anc	NONE	NONE	NONE	NONE	NONE	NONE	NONE	NONE	NONE	NONE	NONE	4D+380	NONE
	A1-CBRAD5	TTAGTCTAGCTAAACA	CCGTATTACG	67	37	37	48	anc	NONE	NONE	NONE	NONE	NONE	NONE	NONE	NONE	NONE	NONE	NONE	4D+380	NONE
	A1-CBRAD5	TTAGTCTAGCTAAACA	CTTGGATCCA	69	37	37	48	anc	NONE	NONE	NONE	NONE	NONE	NONE	NONE	NONE	NONE	NONE	NONE	4D+380	NONE
	A1-CBRAD5	TTAGTCTAGCTAAACA	GTTAGAACAT	54	37	37	48	anc	NONE	NONE	NONE	NONE	NONE	NONE	NONE	NONE	NONE	NONE	NONE	4D+380	NONE
	A1-CBRAD5	TTAGTCTAGCTAAACA	CATGATTATT	52	37	37	48	anc	NONE	NONE	NONE	NONE	NONE	NONE	NONE	NONE	NONE	NONE	NONE	4D+380	NONE
	A1-CBRAD5	TTAGTCTAGCTAAACA	AACTTTTAGG	37	37	37	48	anc	NONE	NONE	NONE	NONE	NONE	NONE	NONE	NONE	NONE	NONE	NONE	4D+380	NONE
	A1-CBRAD5	TTAGTCTAGCTAAACA	TAGAATATTT	60	37	37	48	anc	NONE	NONE	NONE	NONE	NONE	NONE	NONE	NONE	NONE	NONE	NONE	4D+380	NONE
	A1-CBRAD5	TTAGTCTAGCTAAACA	CGTCCCGGTA	39	37	37	48	anc	NONE	NONE	NONE	NONE	NONE	NONE	NONE	NONE	NONE	NONE	NONE	4D+380	NONE
	A1-CBRAD5	TTAGTCTAGCTAAACA	CATCCATATC	83	37	37	48	anc	NONE	NONE	NONE	NONE	NONE	NONE	NONE	NONE	NONE	NONE	NONE	4D+380	NONE
	A1-CBRAD5	TTAGTCTAGCTAAACA	TGCACATTAA	24	37	37	48	anc	NONE	NONE	NONE	NONE	NONE	NONE	NONE	NONE	NONE	NONE	NONE	4D+380	NONE
	A1-CBRAD5	TTAGTCTAGCTAAACA	TATTCTATCT	49	37	37	48	anc	NONE	NONE	NONE	NONE	NONE	NONE	NONE	NONE	NONE	NONE	NONE	4D+380	NONE
	A1-CBRAD5	TTAGTCTAGCTAAACA	GTTAAACGAG	42	37	37	48	anc	NONE	NONE	NONE	NONE	NONE	NONE	NONE	NONE	NONE	NONE	NONE	4D+380	NONE
	A1-CBRAD5	TTAGTCTAGCTAAACA	TGTTACACAC	63	37	37	48	anc	NONE	NONE	NONE	NONE	NONE	NONE	NONE	NONE	NONE	NONE	NONE	4D+380	NONE
	A1-CBRAD5	TTAGTCTAGCTAAACA	ACTAACTAGT	60	37	37	48	anc	NONE	NONE	NONE	NONE	NONE	NONE	NONE	NONE	NONE	NONE	NONE	4D+380	NONE
	A1-CBRAD5	TTAGTCTAGCTAAACA	CTCAACCTCC	59	37	37	48	anc	NONE	NONE	NONE	NONE	NONE	NONE	NONE	NONE	NONE	NONE	NONE	4D+380	NONE
	A1-CBRAD5	TTAGTCTAGCTAAACA	AGGATATGAA	97	37	37	48	anc	NONE	NONE	NONE	NONE	NONE	NONE	NONE	NONE	NONE	NONE	NONE	4D+380	NONE
	A1-CBRAD5	TTAGTCTAGCTAAACA	CAACCGGATA	43	37	37	48	anc	NONE	NONE	NONE	NONE	NONE	NONE	NONE	NONE	NONE	NONE	NONE	4D+380	NONE
	A1-CBRAD5	TTAGTCTAGCTAAACA	CTGGGTTGTA	26	37	37	48	anc	NONE	NONE	NONE	NONE	NONE	NONE	NONE	NONE	NONE	NONE	NONE	4D+380	NONE
	A1-CBRAD5	TTAGTCTAGCTAAACA	ACATTAAATG	45	37	37	48	anc	NONE	NONE	NONE	NONE	NONE	NONE	NONE	NONE	NONE	NONE	NONE	4D+380	NONE
	A1-CBRAD5	TTAGTCTAGCTAAACA	ACCAGGTGTC	82	37	37	48	anc	NONE	NONE	NONE	NONE	NONE	NONE	NONE	NONE	NONE	NONE	NONE	4D+380	NONE
	A1-CBRAD5	TTAGTCTAGCTAAACA	GTGACTTAGA	28	37	37	48	anc	NONE	NONE	NONE	NONE	NONE	NONE	NONE	NONE	NONE	NONE	NONE	4D+380	NONE
	A1-CBRAD5	TTAGTCTAGCTAAACA	TACGTCACTT	36	37	37	48	anc	NONE	NONE	NONE	NONE	NONE	NONE	NONE	NONE	NONE	NONE	NONE	4D+380	NONE
	A1-CBRAD5	TTAGTCTAGCTAAACA	ATTTGCCCAC	21	37	37	48	anc	NONE	NONE	NONE	NONE	NONE	NONE	NONE	NONE	NONE	NONE	NONE	4D+380	NONE
	A1-CBRAD5	TTAGTCTAGCTAAACA	TTCGCACGCT	54	37	37	48	anc	NONE	NONE	NONE	NONE	NONE	NONE	NONE	NONE	NONE	NONE	NONE	4D+380	NONE
	A1-CBRAD5	TTAGTCTAGCTAAACA	GTGTACGGGT	12	37	37	48	anc	NONE	NONE	NONE	NONE	NONE	NONE	NONE	NONE	NONE	NONE	NONE	4D+380	NONE
	A1-CBRAD5	TTAGTCTAGCTAAACA	GATTACCATT	32	37	37	48	anc	NONE	NONE	NONE	NONE	NONE	NONE	NONE	NONE	NONE	NONE	NONE	4D+380	NONE
	A1-CBRAD5	TTAGTCTAGCTAAACA	ATTTCAATAG	3	37	37	48	anc	NONE	NONE	NONE	NONE	NONE	NONE	NONE	NONE	NONE	NONE	NONE	4D+380	NONE
	A1-CBRAD5	TTAGTCTAGCTAAACA	CTAGACGTCA	50	37	37	48	anc	NONE	NONE	NONE	NONE	NONE	NONE	NONE	NONE	NONE	NONE	NONE	4D+380	NONE
	A1-CBRAD5	TTAGTCTAGCTAAACA	ATGTTCTCAG	1	37	37	48	anc	NONE	NONE	NONE	NONE	NONE	NONE	NONE	NONE	NONE	NONE	NONE	4D+380	NONE
	A1-CBRAD5	TTAGTCTAGCTAAACA	CACAGGTGTC	1	37	37	48	anc	NONE	NONE	NONE	NONE	NONE	NONE	NONE	NONE	NONE	NONE	NONE	4D+380	NONE
	A1-CBRAD5	TTAGTCTAGCTAAACA	TCCTCACCCC	80	37	37	48	anc	NONE	NONE	NONE	NONE	NONE	NONE	NONE	NONE	NONE	NONE	NONE	4D+380	NONE
	A1-CBRAD5	TTAGTCTAGCTAAACA	ATGTTCCACA	25	37	37	48	anc	NONE	NONE	NONE	NONE	NONE	NONE	NONE	NONE	NONE	NONE	NONE	4D+380	NONE
	A1-CBRAD5	TTAGTCTAGCTAAACA	AGGGATATGA	1	1	38	50	anc	NONE	NONE	NONE	NONE	NONE	NONE	NONE	1I+263+C	NONE	NONE	NONE	4D+380	NONE
	A1-CBRAD5	TTAGTCTAGCTAAACA	TGACGTTTTT	1	37	37	48	anc	NONE	NONE	NONE	NONE	NONE	NONE	NONE	NONE	NONE	NONE	NONE	4D+380	NONE
	A1-CBRAD5	TTAGTCTAGCTAAACA	CTCAACCCTC	1	37	37	48	anc	NONE	NONE	NONE	NONE	NONE	NONE	NONE	NONE	NONE	NONE	NONE	4D+380	NONE
	A1-CBRAD5	TTAGTCTAGCTAAACA	GTTAGAGACA	1	37	37	48	anc	NONE	NONE	NONE	NONE	NONE	NONE	NONE	NONE	NONE	NONE	NONE	4D+380	NONE
	A1-CBRAD5	TTAGTCTAGCTAAACA	CTTGGGATCC	1	1	39	51	con	NONE	NONE	NONE	1I+173+T	NONE	NONE	NONE	1I+263+C	NONE	NONE	NONE	4D+380	NONE
	A1-CBRAD5	TTAGTCTAGCTAAACA	AATTTTTTTT	1	37	37	48	anc	NONE	NONE	NONE	NONE	NONE	NONE	NONE	NONE	NONE	NONE	NONE	4D+380	NONE
	A1-CBRAD5	TGCTCGTAGCATGGGT	AAGCTCAAAG	67	9	9	14	anc	NONE	NONE	NONE	NONE	NONE	NONE	NONE	NONE	NONE	NONE	NONE	4D+380	NONE
	A1-CBRAD5	TGCTCGTAGCATGGGT	CTCTTGATTA	74	9	9	14	anc	NONE	NONE	NONE	NONE	NONE	NONE	NONE	NONE	NONE	NONE	NONE	4D+380	NONE
	A1-CBRAD5	TGCTCGTAGCATGGGT	TTCCTTTTTT	1	9	9	14	anc	NONE	NONE	NONE	NONE	NONE	NONE	NONE	NONE	NONE	NONE	NONE	4D+380	NONE
	A1-CBRAD5	TGCTCGTAGCATGGGT	TAATAACATA	2	9	9	14	anc	NONE	NONE	NONE	NONE	NONE	NONE	NONE	NONE	NONE	NONE	NONE	4D+380	NONE
	A1-CBRAD5	TGCTCGTAGCATGGGT	CTCTCGTAAG	1	9	9	14	anc	NONE	NONE	NONE	NONE	NONE	NONE	NONE	NONE	NONE	NONE	NONE	4D+380	NONE
	A1-CBRAD5	TGCTCGTAGCATGGGT	GGGCGAAGAA	65	9	9	14	anc	NONE	NONE	NONE	NONE	NONE	NONE	NONE	NONE	NONE	NONE	NONE	4D+380	NONE
	A1-CBRAD5	TGCTCGTAGCATGGGT	ATACTTTATG	20	9	9	14	anc	NONE	NONE	NONE	NONE	NONE	NONE	NONE	NONE	NONE	NONE	NONE	4D+380	NONE
	A1-CBRAD5	TGCTCGTAGCATGGGT	ATACCTTTAT	1	1	10	22	con	1I+84+G	1I+119+G	NONE	NONE	1I+189+G	1I+227+G	1I+254+G	NONE	1I+308+G	NONE	NONE	4D+380	1I+392+G&2I+415+GA
	A1-CBRAD5	TGCTCGTAGCATGGGT	CATGGGGAAA	1	9	9	14	anc	NONE	NONE	NONE	NONE	NONE	NONE	NONE	NONE	NONE	NONE	NONE	4D+380	NONE
	A1-CBRAD5	TGCTCGTAGCATGGGT	CATGGGCCTT	1	9	9	14	anc	NONE	NONE	NONE	NONE	NONE	NONE	NONE	NONE	NONE	NONE	NONE	4D+380	NONE
	A1-CBRAD5	CAACAGTTCCCAATAG	ACTTTTTCAT	41	8	8	10	anc	NONE	NONE	NONE	NONE	NONE	NONE	NONE	NONE	NONE	NONE	NONE	4D+380	NONE
	A1-CBRAD5	CAACAGTTCCCAATAG	GTGCACACGG	41	8	8	10	anc	NONE	NONE	NONE	NONE	NONE	NONE	NONE	NONE	NONE	NONE	NONE	4D+380	NONE
	A1-CBRAD5	CAACAGTTCCCAATAG	GCGTCCCTCC	78	8	8	10	anc	NONE	NONE	NONE	NONE	NONE	NONE	NONE	NONE	NONE	NONE	NONE	4D+380	NONE
	A1-CBRAD5	CAACAGTTCCCAATAG	AGTCCAATGT	51	8	8	10	anc	NONE	NONE	NONE	NONE	NONE	NONE	NONE	NONE	NONE	NONE	NONE	4D+380	NONE
	A1-CBRAD5	CAACAGTTCCCAATAG	GCGTCCCCTC	2	1	9	11	con	NONE	NONE	NONE	NONE	NONE	NONE	NONE	NONE	1I+297+G	NONE	NONE	4D+380	NONE
	A1-CBRAD5	CAACAGTTCCCAATAG	TCTGACAGTG	2	8	8	10	anc	NONE	NONE	NONE	NONE	NONE	NONE	NONE	NONE	NONE	NONE	NONE	4D+380	NONE
	A1-CBRAD5	CAACAGTTCCCAATAG	GTAACCTCGT	48	8	8	10	anc	NONE	NONE	NONE	NONE	NONE	NONE	NONE	NONE	NONE	NONE	NONE	4D+380	NONE
	A1-CBRAD5	CAACAGTTCCCAATAG	TTGTATCCTT	58	8	8	10	anc	NONE	NONE	NONE	NONE	NONE	NONE	NONE	NONE	NONE	NONE	NONE	4D+380	NONE
	A1-CBRAD5	CAACAGTTCCCAATAG	ATAATTCGGT	40	8	8	10	anc	NONE	NONE	NONE	NONE	NONE	NONE	NONE	NONE	NONE	NONE	NONE	4D+380	NONE
	A1-CBRAD5	AGGCATTTCTACACAG	ATTTAGTCCT	47	81	81	99	anc	NONE	NONE	NONE	NONE	NONE	NONE	NONE	NONE	NONE	NONE	NONE	4D+380	NONE
	A1-CBRAD5	AGGCATTTCTACACAG	GAACCGGAGC	60	81	81	99	anc	NONE	NONE	NONE	NONE	NONE	NONE	NONE	NONE	NONE	NONE	NONE	4D+380	NONE
	A1-CBRAD5	AGGCATTTCTACACAG	ATCAAAGGAC	63	81	81	99	anc	NONE	NONE	NONE	NONE	NONE	NONE	NONE	NONE	NONE	NONE	NONE	4D+380	NONE
	A1-CBRAD5	AGGCATTTCTACACAG	AATACTGACG	48	81	81	99	anc	NONE	NONE	NONE	NONE	NONE	NONE	NONE	NONE	NONE	NONE	NONE	4D+380	NONE
	A1-CBRAD5	AGGCATTTCTACACAG	TTCCAAGTCT	71	81	81	99	anc	NONE	NONE	NONE	NONE	NONE	NONE	NONE	NONE	NONE	NONE	NONE	4D+380	NONE
	A1-CBRAD5	AGGCATTTCTACACAG	TTAGTACGAC	69	81	81	99	anc	NONE	NONE	NONE	NONE	NONE	NONE	NONE	NONE	NONE	NONE	NONE	4D+380	NONE
	A1-CBRAD5	AGGCATTTCTACACAG	AATGCTATTC	70	81	81	99	anc	NONE	NONE	NONE	NONE	NONE	NONE	NONE	NONE	NONE	NONE	NONE	4D+380	NONE
	A1-CBRAD5	AGGCATTTCTACACAG	GTCTAATCGT	59	81	81	99	anc	NONE	NONE	NONE	NONE	NONE	NONE	NONE	NONE	NONE	NONE	NONE	4D+380	NONE
	A1-CBRAD5	AGGCATTTCTACACAG	ATGCGTCTGC	64	81	81	99	anc	NONE	NONE	NONE	NONE	NONE	NONE	NONE	NONE	NONE	NONE	NONE	4D+380	NONE
	A1-CBRAD5	AGGCATTTCTACACAG	CGCTTACATA	90	81	81	99	anc	NONE	NONE	NONE	NONE	NONE	NONE	NONE	NONE	NONE	NONE	NONE	4D+380	NONE
	A1-CBRAD5	AGGCATTTCTACACAG	AAACCATCGG	27	81	81	99	anc	NONE	NONE	NONE	NONE	NONE	NONE	NONE	NONE	NONE	NONE	NONE	4D+380	NONE
	A1-CBRAD5	AGGCATTTCTACACAG	TACTATTTTG	41	81	81	99	anc	NONE	NONE	NONE	NONE	NONE	NONE	NONE	NONE	NONE	NONE	NONE	4D+380	NONE
	A1-CBRAD5	AGGCATTTCTACACAG	CACGTATGAC	64	81	81	99	anc	NONE	NONE	NONE	NONE	NONE	NONE	NONE	NONE	NONE	NONE	NONE	4D+380	NONE
	A1-CBRAD5	AGGCATTTCTACACAG	GTATCTGCGA	58	81	81	99	anc	NONE	NONE	NONE	NONE	NONE	NONE	NONE	NONE	NONE	NONE	NONE	4D+380	NONE
	A1-CBRAD5	AGGCATTTCTACACAG	GGCACTTTGA	72	81	81	99	anc	NONE	NONE	NONE	NONE	NONE	NONE	NONE	NONE	NONE	NONE	NONE	4D+380	NONE
	A1-CBRAD5	AGGCATTTCTACACAG	GCTACAAACG	47	81	81	99	anc	NONE	NONE	NONE	NONE	NONE	NONE	NONE	NONE	NONE	NONE	NONE	4D+380	NONE
	A1-CBRAD5	AGGCATTTCTACACAG	TCAATGCCTA	49	81	81	99	anc	NONE	NONE	NONE	NONE	NONE	NONE	NONE	NONE	NONE	NONE	NONE	4D+380	NONE
	A1-CBRAD5	AGGCATTTCTACACAG	TCTCCGCGGT	33	81	81	99	anc	NONE	NONE	NONE	NONE	NONE	NONE	NONE	NONE	NONE	NONE	NONE	4D+380	NONE
	A1-CBRAD5	AGGCATTTCTACACAG	CCTGCCTCAA	61	81	81	99	anc	NONE	NONE	NONE	NONE	NONE	NONE	NONE	NONE	NONE	NONE	NONE	4D+380	NONE
	A1-CBRAD5	AGGCATTTCTACACAG	GATATAAAGC	12	81	81	99	anc	NONE	NONE	NONE	NONE	NONE	NONE	NONE	NONE	NONE	NONE	NONE	4D+380	NONE
	A1-CBRAD5	AGGCATTTCTACACAG	AATTGTATTG	41	81	81	99	anc	NONE	NONE	NONE	NONE	NONE	NONE	NONE	NONE	NONE	NONE	NONE	4D+380	NONE
	A1-CBRAD5	AGGCATTTCTACACAG	ATTGTCACGT	56	81	81	99	anc	NONE	NONE	NONE	NONE	NONE	NONE	NONE	NONE	NONE	NONE	NONE	4D+380	NONE
	A1-CBRAD5	AGGCATTTCTACACAG	TAATCGCTTT	64	81	81	99	anc	NONE	NONE	NONE	NONE	NONE	NONE	NONE	NONE	NONE	NONE	NONE	4D+380	NONE
	A1-CBRAD5	AGGCATTTCTACACAG	TTAAAAGGAC	17	81	81	99	anc	NONE	NONE	NONE	NONE	NONE	NONE	NONE	NONE	NONE	NONE	NONE	4D+380	NONE
	A1-CBRAD5	AGGCATTTCTACACAG	TGGGCTGCGA	96	81	81	99	anc	NONE	NONE	NONE	NONE	NONE	NONE	NONE	NONE	NONE	NONE	NONE	4D+380	NONE
	A1-CBRAD5	AGGCATTTCTACACAG	TCCAATGTTT	59	81	81	99	anc	NONE	NONE	NONE	NONE	NONE	NONE	NONE	NONE	NONE	NONE	NONE	4D+380	NONE
	A1-CBRAD5	AGGCATTTCTACACAG	TGCAATCAGC	73	81	81	99	anc	NONE	NONE	NONE	NONE	NONE	NONE	NONE	NONE	NONE	NONE	NONE	4D+380	NONE
	A1-CBRAD5	AGGCATTTCTACACAG	CTAGCAGAGG	47	81	81	99	anc	NONE	NONE	NONE	NONE	NONE	NONE	NONE	NONE	NONE	NONE	NONE	4D+380	NONE
	A1-CBRAD5	AGGCATTTCTACACAG	TTTTAAACTT	24	81	81	99	anc	NONE	NONE	NONE	NONE	NONE	NONE	NONE	NONE	NONE	NONE	NONE	4D+380	NONE
	A1-CBRAD5	AGGCATTTCTACACAG	AGATAATCTA	34	81	81	99	anc	NONE	NONE	NONE	NONE	NONE	NONE	NONE	NONE	NONE	NONE	NONE	4D+380	NONE
	A1-CBRAD5	AGGCATTTCTACACAG	CGGTACCTTC	70	81	81	99	anc	NONE	NONE	NONE	NONE	NONE	NONE	NONE	NONE	NONE	NONE	NONE	4D+380	NONE
	A1-CBRAD5	AGGCATTTCTACACAG	TGCTTCTTAG	53	81	81	99	anc	NONE	NONE	NONE	NONE	NONE	NONE	NONE	NONE	NONE	NONE	NONE	4D+380	NONE
	A1-CBRAD5	AGGCATTTCTACACAG	ACCTCTGGTT	50	81	81	99	anc	NONE	NONE	NONE	NONE	NONE	NONE	NONE	NONE	NONE	NONE	NONE	4D+380	NONE
	A1-CBRAD5	AGGCATTTCTACACAG	TTACGTTTAT	38	81	81	99	anc	NONE	NONE	NONE	NONE	NONE	NONE	NONE	NONE	NONE	NONE	NONE	4D+380	NONE
	A1-CBRAD5	AGGCATTTCTACACAG	CTGGATAGTT	55	81	81	99	anc	NONE	NONE	NONE	NONE	NONE	NONE	NONE	NONE	NONE	NONE	NONE	4D+380	NONE
	A1-CBRAD5	AGGCATTTCTACACAG	GTGCCCGAAG	5	81	81	99	anc	NONE	NONE	NONE	NONE	NONE	NONE	NONE	NONE	NONE	NONE	NONE	4D+380	NONE
	A1-CBRAD5	AGGCATTTCTACACAG	GAACCCCACA	3	81	81	99	anc	NONE	NONE	NONE	NONE	NONE	NONE	NONE	NONE	NONE	NONE	NONE	4D+380	NONE
	A1-CBRAD5	AGGCATTTCTACACAG	ACCGGTCGCG	42	81	81	99	anc	NONE	NONE	NONE	NONE	NONE	NONE	NONE	NONE	NONE	NONE	NONE	4D+380	NONE
	A1-CBRAD5	AGGCATTTCTACACAG	CTATCTGATT	28	81	81	99	anc	NONE	NONE	NONE	NONE	NONE	NONE	NONE	NONE	NONE	NONE	NONE	4D+380	NONE
	A1-CBRAD5	AGGCATTTCTACACAG	TTCTAGCTTA	16	81	81	99	anc	NONE	NONE	NONE	NONE	NONE	NONE	NONE	NONE	NONE	NONE	NONE	4D+380	NONE
	A1-CBRAD5	AGGCATTTCTACACAG	GACGCGCTTG	75	81	81	99	anc	NONE	NONE	NONE	NONE	NONE	NONE	NONE	NONE	NONE	NONE	NONE	4D+380	NONE
	A1-CBRAD5	AGGCATTTCTACACAG	AGTTCACCTA	37	81	81	99	anc	NONE	NONE	NONE	NONE	NONE	NONE	NONE	NONE	NONE	NONE	NONE	4D+380	NONE
	A1-CBRAD5	AGGCATTTCTACACAG	AAAATTCACG	23	81	81	99	anc	NONE	NONE	NONE	NONE	NONE	NONE	NONE	NONE	NONE	NONE	NONE	4D+380	NONE
	A1-CBRAD5	AGGCATTTCTACACAG	CGATTCTGAC	39	81	81	99	anc	NONE	NONE	NONE	NONE	NONE	NONE	NONE	NONE	NONE	NONE	NONE	4D+380	NONE
	A1-CBRAD5	AGGCATTTCTACACAG	AGATCTTTAC	31	81	81	99	anc	NONE	NONE	NONE	NONE	NONE	NONE	NONE	NONE	NONE	NONE	NONE	4D+380	NONE
	A1-CBRAD5	AGGCATTTCTACACAG	CCCACTCCTA	65	81	81	99	anc	NONE	NONE	NONE	NONE	NONE	NONE	NONE	NONE	NONE	NONE	NONE	4D+380	NONE
	A1-CBRAD5	AGGCATTTCTACACAG	TTTCTCACAT	29	81	81	99	anc	NONE	NONE	NONE	NONE	NONE	NONE	NONE	NONE	NONE	NONE	NONE	4D+380	NONE
	A1-CBRAD5	AGGCATTTCTACACAG	GTATCAACGC	3	81	81	99	anc	NONE	NONE	NONE	NONE	NONE	NONE	NONE	NONE	NONE	NONE	NONE	4D+380	NONE
	A1-CBRAD5	AGGCATTTCTACACAG	TTCGAGATTG	56	81	81	99	anc	NONE	NONE	NONE	NONE	NONE	NONE	NONE	NONE	NONE	NONE	NONE	4D+380	NONE
	A1-CBRAD5	AGGCATTTCTACACAG	GAACCCACAC	30	81	81	99	anc	NONE	NONE	NONE	NONE	NONE	NONE	NONE	NONE	NONE	NONE	NONE	4D+380	NONE
	A1-CBRAD5	AGGCATTTCTACACAG	AGCCAGTTTC	39	81	81	99	anc	NONE	NONE	NONE	NONE	NONE	NONE	NONE	NONE	NONE	NONE	NONE	4D+380	NONE
	A1-CBRAD5	AGGCATTTCTACACAG	CGGGTACCTT	3	81	81	99	anc	NONE	NONE	NONE	NONE	NONE	NONE	NONE	NONE	NONE	NONE	NONE	4D+380	NONE
	A1-CBRAD5	AGGCATTTCTACACAG	CACTATCATT	1	81	81	99	anc	NONE	NONE	NONE	NONE	NONE	NONE	NONE	NONE	NONE	NONE	NONE	4D+380	NONE
	A1-CBRAD5	AGGCATTTCTACACAG	AAAATCGTAA	26	81	81	99	anc	NONE	NONE	NONE	NONE	NONE	NONE	NONE	NONE	NONE	NONE	NONE	4D+380	NONE
	A1-CBRAD5	AGGCATTTCTACACAG	AATTCACCGG	39	81	81	99	anc	NONE	NONE	NONE	NONE	NONE	NONE	NONE	NONE	NONE	NONE	NONE	4D+380	NONE
	A1-CBRAD5	AGGCATTTCTACACAG	TAGGACGGGG	1	81	81	99	anc	NONE	NONE	NONE	NONE	NONE	NONE	NONE	NONE	NONE	NONE	NONE	4D+380	NONE
	A1-CBRAD5	AGGCATTTCTACACAG	ACCATTCCTG	50	81	81	99	anc	NONE	NONE	NONE	NONE	NONE	NONE	NONE	NONE	NONE	NONE	NONE	4D+380	NONE
	A1-CBRAD5	AGGCATTTCTACACAG	TTGATTTATG	1	81	81	99	anc	NONE	NONE	NONE	NONE	NONE	NONE	NONE	NONE	NONE	NONE	NONE	4D+380	NONE
	A1-CBRAD5	AGGCATTTCTACACAG	CGCAATTTTT	1	81	81	99	anc	NONE	NONE	NONE	NONE	NONE	NONE	NONE	NONE	NONE	NONE	NONE	4D+380	NONE
	A1-CBRAD5	AGGCATTTCTACACAG	GACTTCACAT	21	81	81	99	anc	NONE	NONE	NONE	NONE	NONE	NONE	NONE	NONE	NONE	NONE	NONE	4D+380	NONE
	A1-CBRAD5	AGGCATTTCTACACAG	TAATTAACAA	40	81	81	99	anc	NONE	NONE	NONE	NONE	NONE	NONE	NONE	NONE	NONE	NONE	NONE	4D+380	NONE
	A1-CBRAD5	AGGCATTTCTACACAG	TTGTAATAGT	1	81	81	99	anc	NONE	NONE	NONE	NONE	NONE	NONE	NONE	NONE	NONE	NONE	NONE	4D+380	NONE
	A1-CBRAD5	AGGCATTTCTACACAG	ACCCCAGCTT	1	81	81	99	anc	NONE	NONE	NONE	NONE	NONE	NONE	NONE	NONE	NONE	NONE	NONE	4D+380	NONE
	A1-CBRAD5	AGGCATTTCTACACAG	TTGATATTAT	47	81	81	99	anc	NONE	NONE	NONE	NONE	NONE	NONE	NONE	NONE	NONE	NONE	NONE	4D+380	NONE
	A1-CBRAD5	AGGCATTTCTACACAG	GTCACCTCTT	1	81	81	99	anc	NONE	NONE	NONE	NONE	NONE	NONE	NONE	NONE	NONE	NONE	NONE	4D+380	NONE
	A1-CBRAD5	AGGCATTTCTACACAG	TACTGGGACT	1	81	81	99	anc	NONE	NONE	NONE	NONE	NONE	NONE	NONE	NONE	NONE	NONE	NONE	4D+380	NONE
	A1-CBRAD5	AGGCATTTCTACACAG	TGGGCTGCTT	1	81	81	99	anc	NONE	NONE	NONE	NONE	NONE	NONE	NONE	NONE	NONE	NONE	NONE	4D+380	NONE
	A1-CBRAD5	AGGCATTTCTACACAG	GGCCATGTTT	2	81	81	99	anc	NONE	NONE	NONE	NONE	NONE	NONE	NONE	NONE	NONE	NONE	NONE	4D+380	NONE
	A1-CBRAD5	AGGCATTTCTACACAG	TCGCGCTTTT	1	81	81	99	anc	NONE	NONE	NONE	NONE	NONE	NONE	NONE	NONE	NONE	NONE	NONE	4D+380	NONE
	A1-CBRAD5	AGGCATTTCTACACAG	CCCGTCATTA	3	81	81	99	anc	NONE	NONE	NONE	NONE	NONE	NONE	NONE	NONE	NONE	NONE	NONE	4D+380	NONE
	A1-CBRAD5	AGGCATTTCTACACAG	GGCCCATGTT	50	81	81	99	anc	NONE	NONE	NONE	NONE	NONE	NONE	NONE	NONE	NONE	NONE	NONE	4D+380	NONE
	A1-CBRAD5	AGGCATTTCTACACAG	CGTTTACTTT	1	81	81	99	anc	NONE	NONE	NONE	NONE	NONE	NONE	NONE	NONE	NONE	NONE	NONE	4D+380	NONE
	A1-CBRAD5	AGGCATTTCTACACAG	TACTGGGTTT	1	81	81	99	anc	NONE	NONE	NONE	NONE	NONE	NONE	NONE	NONE	NONE	NONE	NONE	4D+380	NONE
	A1-CBRAD5	AGGCATTTCTACACAG	ATTCCGCCCT	1	1	83	105	con	NONE	NONE	NONE	1I+173+G	NONE	NONE	NONE	NONE	NONE	NONE	1I+351+T	4D+380	NONE
	A1-CBRAD5	AGGCATTTCTACACAG	CGCTTAGAGT	1	81	81	99	anc	NONE	NONE	NONE	NONE	NONE	NONE	NONE	NONE	NONE	NONE	NONE	4D+380	NONE
	A1-CBRAD5	AGGCATTTCTACACAG	GACGGCGCTT	1	1	82	101	anc	NONE	NONE	NONE	NONE	NONE	NONE	NONE	NONE	NONE	NONE	1I+351+T	4D+380	NONE
	A1-CBRAD5	AGGCATTTCTACACAG	GGGCCCATGT	1	81	81	99	anc	NONE	NONE	NONE	NONE	NONE	NONE	NONE	NONE	NONE	NONE	NONE	4D+380	NONE
	A1-CBRAD5	AGGCATTTCTACACAG	CCCTGCCTCA	1	81	81	99	anc	NONE	NONE	NONE	NONE	NONE	NONE	NONE	NONE	NONE	NONE	NONE	4D+380	NONE
	A1-CBRAD5	AGGCATTTCTACACAG	GGAACCGGAG	1	81	81	99	anc	NONE	NONE	NONE	NONE	NONE	NONE	NONE	NONE	NONE	NONE	NONE	4D+380	NONE
	A1-CBRAD5	AGGCATTTCTACACAG	TAAAATTTTT	1	81	81	99	anc	NONE	NONE	NONE	NONE	NONE	NONE	NONE	NONE	NONE	NONE	NONE	4D+380	NONE
	A1-CBRAD5	AGGCATTTCTACACAG	CCATGTCATT	1	81	81	99	anc	NONE	NONE	NONE	NONE	NONE	NONE	NONE	NONE	NONE	NONE	NONE	4D+380	NONE
	A1-CBRAD5	AGGCATTTCTACACAG	TGCAATCATA	1	81	81	99	anc	NONE	NONE	NONE	NONE	NONE	NONE	NONE	NONE	NONE	NONE	NONE	4D+380	NONE
	A1-CBRAD5	AGGCATTTCTACACAG	TCAATGCCCT	1	81	81	99	anc	NONE	NONE	NONE	NONE	NONE	NONE	NONE	NONE	NONE	NONE	NONE	4D+380	NONE
	A1-CBRAD5	GGGCTACTCCGACGGT	TTACAAAGTC	30	68	68	90	anc	NONE	NONE	NONE	NONE	NONE	NONE	NONE	NONE	NONE	NONE	NONE	4D+380	NONE
	A1-CBRAD5	GGGCTACTCCGACGGT	AGCGCTTAAG	46	68	68	90	anc	NONE	NONE	NONE	NONE	NONE	NONE	NONE	NONE	NONE	NONE	NONE	4D+380	NONE
	A1-CBRAD5	GGGCTACTCCGACGGT	AATACTTCCC	58	68	68	90	anc	NONE	NONE	NONE	NONE	NONE	NONE	NONE	NONE	NONE	NONE	NONE	4D+380	NONE
	A1-CBRAD5	GGGCTACTCCGACGGT	CCCTTATGGC	65	68	68	90	anc	NONE	NONE	NONE	NONE	NONE	NONE	NONE	NONE	NONE	NONE	NONE	4D+380	NONE
	A1-CBRAD5	GGGCTACTCCGACGGT	CGCGGCTTTT	62	68	68	90	anc	NONE	NONE	NONE	NONE	NONE	NONE	NONE	NONE	NONE	NONE	NONE	4D+380	NONE
	A1-CBRAD5	GGGCTACTCCGACGGT	CGTTTGGCCC	69	68	68	90	anc	NONE	NONE	NONE	NONE	NONE	NONE	NONE	NONE	NONE	NONE	NONE	4D+380	NONE
	A1-CBRAD5	GGGCTACTCCGACGGT	GGTTTAATCC	56	68	68	90	anc	NONE	NONE	NONE	NONE	NONE	NONE	NONE	NONE	NONE	NONE	NONE	4D+380	NONE
	A1-CBRAD5	GGGCTACTCCGACGGT	GTACAAACCT	65	68	68	90	anc	NONE	NONE	NONE	NONE	NONE	NONE	NONE	NONE	NONE	NONE	NONE	4D+380	NONE
	A1-CBRAD5	GGGCTACTCCGACGGT	ATAACTAGCT	72	68	68	90	anc	NONE	NONE	NONE	NONE	NONE	NONE	NONE	NONE	NONE	NONE	NONE	4D+380	NONE
	A1-CBRAD5	GGGCTACTCCGACGGT	TTAGGCTGGC	71	68	68	90	anc	NONE	NONE	NONE	NONE	NONE	NONE	NONE	NONE	NONE	NONE	NONE	4D+380	NONE
	A1-CBRAD5	GGGCTACTCCGACGGT	TAACAATGGG	97	68	68	90	anc	NONE	NONE	NONE	NONE	NONE	NONE	NONE	NONE	NONE	NONE	NONE	4D+380	NONE
	A1-CBRAD5	GGGCTACTCCGACGGT	AATTAAAAAA	44	68	68	90	anc	NONE	NONE	NONE	NONE	NONE	NONE	NONE	NONE	NONE	NONE	NONE	4D+380	NONE
	A1-CBRAD5	GGGCTACTCCGACGGT	TTGTAAGGGA	79	68	68	90	anc	NONE	NONE	NONE	NONE	NONE	NONE	NONE	NONE	NONE	NONE	NONE	4D+380	NONE
	A1-CBRAD5	GGGCTACTCCGACGGT	TACATGGGAA	1	68	68	90	anc	NONE	NONE	NONE	NONE	NONE	NONE	NONE	NONE	NONE	NONE	NONE	4D+380	NONE
	A1-CBRAD5	GGGCTACTCCGACGGT	TACATGCAAA	68	68	68	90	anc	NONE	NONE	NONE	NONE	NONE	NONE	NONE	NONE	NONE	NONE	NONE	4D+380	NONE
	A1-CBRAD5	GGGCTACTCCGACGGT	CTACGAATAC	91	68	68	90	anc	NONE	NONE	NONE	NONE	NONE	NONE	NONE	NONE	NONE	NONE	NONE	4D+380	NONE
	A1-CBRAD5	GGGCTACTCCGACGGT	TTGATTTAGC	55	68	68	90	anc	NONE	NONE	NONE	NONE	NONE	NONE	NONE	NONE	NONE	NONE	NONE	4D+380	NONE
	A1-CBRAD5	GGGCTACTCCGACGGT	GTGTGCCCCC	28	68	68	90	anc	NONE	NONE	NONE	NONE	NONE	NONE	NONE	NONE	NONE	NONE	NONE	4D+380	NONE
	A1-CBRAD5	GGGCTACTCCGACGGT	GTTTCCTCCC	68	68	68	90	anc	NONE	NONE	NONE	NONE	NONE	NONE	NONE	NONE	NONE	NONE	NONE	4D+380	NONE
	A1-CBRAD5	GGGCTACTCCGACGGT	AACAACTAGC	79	68	68	90	anc	NONE	NONE	NONE	NONE	NONE	NONE	NONE	NONE	NONE	NONE	NONE	4D+380	NONE
	A1-CBRAD5	GGGCTACTCCGACGGT	TTATAATCTC	26	68	68	90	anc	NONE	NONE	NONE	NONE	NONE	NONE	NONE	NONE	NONE	NONE	NONE	4D+380	NONE
	A1-CBRAD5	GGGCTACTCCGACGGT	CCTCCCAAAC	71	68	68	90	anc	NONE	NONE	NONE	NONE	NONE	NONE	NONE	NONE	NONE	NONE	NONE	4D+380	NONE
	A1-CBRAD5	GGGCTACTCCGACGGT	CATCTCCTGG	91	68	68	90	anc	NONE	NONE	NONE	NONE	NONE	NONE	NONE	NONE	NONE	NONE	NONE	4D+380	NONE
	A1-CBRAD5	GGGCTACTCCGACGGT	CATAGGATAA	67	68	68	90	anc	NONE	NONE	NONE	NONE	NONE	NONE	NONE	NONE	NONE	NONE	NONE	4D+380	NONE
	A1-CBRAD5	GGGCTACTCCGACGGT	GTCAAACTAA	70	68	68	90	anc	NONE	NONE	NONE	NONE	NONE	NONE	NONE	NONE	NONE	NONE	NONE	4D+380	NONE
	A1-CBRAD5	GGGCTACTCCGACGGT	AGCCTGTCAG	83	68	68	90	anc	NONE	NONE	NONE	NONE	NONE	NONE	NONE	NONE	NONE	NONE	NONE	4D+380	NONE
	A1-CBRAD5	GGGCTACTCCGACGGT	TACGACTTTA	20	68	68	90	anc	NONE	NONE	NONE	NONE	NONE	NONE	NONE	NONE	NONE	NONE	NONE	4D+380	NONE
	A1-CBRAD5	GGGCTACTCCGACGGT	AGCGGTAGCA	66	68	68	90	anc	NONE	NONE	NONE	NONE	NONE	NONE	NONE	NONE	NONE	NONE	NONE	4D+380	NONE
	A1-CBRAD5	GGGCTACTCCGACGGT	TCTTAAGCTG	38	68	68	90	anc	NONE	NONE	NONE	NONE	NONE	NONE	NONE	NONE	NONE	NONE	NONE	4D+380	NONE
	A1-CBRAD5	GGGCTACTCCGACGGT	TATAACTAGC	1	68	68	90	anc	NONE	NONE	NONE	NONE	NONE	NONE	NONE	NONE	NONE	NONE	NONE	4D+380	NONE
	A1-CBRAD5	GGGCTACTCCGACGGT	CTAGTTATAA	99	68	68	90	anc	NONE	NONE	NONE	NONE	NONE	NONE	NONE	NONE	NONE	NONE	NONE	4D+380	NONE
	A1-CBRAD5	GGGCTACTCCGACGGT	ATGAGCCTCG	76	68	68	90	anc	NONE	NONE	NONE	NONE	NONE	NONE	NONE	NONE	NONE	NONE	NONE	4D+380	NONE
	A1-CBRAD5	GGGCTACTCCGACGGT	AACCGTGCAA	89	68	68	90	anc	NONE	NONE	NONE	NONE	NONE	NONE	NONE	NONE	NONE	NONE	NONE	4D+380	NONE
	A1-CBRAD5	GGGCTACTCCGACGGT	AATTGGTATC	54	68	68	90	anc	NONE	NONE	NONE	NONE	NONE	NONE	NONE	NONE	NONE	NONE	NONE	4D+380	NONE
	A1-CBRAD5	GGGCTACTCCGACGGT	TCATCACTTG	93	68	68	90	anc	NONE	NONE	NONE	NONE	NONE	NONE	NONE	NONE	NONE	NONE	NONE	4D+380	NONE
	A1-CBRAD5	GGGCTACTCCGACGGT	CCGGGTTCTG	69	68	68	90	anc	NONE	NONE	NONE	NONE	NONE	NONE	NONE	NONE	NONE	NONE	NONE	4D+380	NONE
	A1-CBRAD5	GGGCTACTCCGACGGT	ATAAGGTACG	26	68	68	90	anc	NONE	NONE	NONE	NONE	NONE	NONE	NONE	NONE	NONE	NONE	NONE	4D+380	NONE
	A1-CBRAD5	GGGCTACTCCGACGGT	GATCTGAGTA	72	68	68	90	anc	NONE	NONE	NONE	NONE	NONE	NONE	NONE	NONE	NONE	NONE	NONE	4D+380	NONE
	A1-CBRAD5	GGGCTACTCCGACGGT	ATGACTCTGC	85	68	68	90	anc	NONE	NONE	NONE	NONE	NONE	NONE	NONE	NONE	NONE	NONE	NONE	4D+380	NONE
	A1-CBRAD5	GGGCTACTCCGACGGT	CGCAGTAGAA	68	68	68	90	anc	NONE	NONE	NONE	NONE	NONE	NONE	NONE	NONE	NONE	NONE	NONE	4D+380	NONE
	A1-CBRAD5	GGGCTACTCCGACGGT	GCAGAAATAC	98	68	68	90	anc	NONE	NONE	NONE	NONE	NONE	NONE	NONE	NONE	NONE	NONE	NONE	4D+380	NONE
	A1-CBRAD5	GGGCTACTCCGACGGT	TCATATATGA	19	68	68	90	anc	NONE	NONE	NONE	NONE	NONE	NONE	NONE	NONE	NONE	NONE	NONE	4D+380	NONE
	A1-CBRAD5	GGGCTACTCCGACGGT	TTACGACTTT	1	1	69	92	anc	NONE	NONE	NONE	NONE	NONE	NONE	1I+243+G	NONE	NONE	NONE	NONE	4D+380	NONE
	A1-CBRAD5	GGGCTACTCCGACGGT	AGCTGGTAGC	1	68	68	90	anc	NONE	NONE	NONE	NONE	NONE	NONE	NONE	NONE	NONE	NONE	NONE	4D+380	NONE
	A1-CBRAD5	GGGCTACTCCGACGGT	ACATTTTTTA	41	68	68	90	anc	NONE	NONE	NONE	NONE	NONE	NONE	NONE	NONE	NONE	NONE	NONE	4D+380	NONE
	A1-CBRAD5	GGGCTACTCCGACGGT	CAGTCAACGC	101	68	68	90	anc	NONE	NONE	NONE	NONE	NONE	NONE	NONE	NONE	NONE	NONE	NONE	4D+380	NONE
	A1-CBRAD5	GGGCTACTCCGACGGT	ATGACCTCGA	1	68	68	90	anc	NONE	NONE	NONE	NONE	NONE	NONE	NONE	NONE	NONE	NONE	NONE	4D+380	NONE
	A1-CBRAD5	GGGCTACTCCGACGGT	CATTATATAG	41	68	68	90	anc	NONE	NONE	NONE	NONE	NONE	NONE	NONE	NONE	NONE	NONE	NONE	4D+380	NONE
	A1-CBRAD5	GGGCTACTCCGACGGT	ACATCTAGGT	54	68	68	90	anc	NONE	NONE	NONE	NONE	NONE	NONE	NONE	NONE	NONE	NONE	NONE	4D+380	NONE
	A1-CBRAD5	GGGCTACTCCGACGGT	CGCATAGATT	1	68	68	90	anc	NONE	NONE	NONE	NONE	NONE	NONE	NONE	NONE	NONE	NONE	NONE	4D+380	NONE
	A1-CBRAD5	GGGCTACTCCGACGGT	ATAACGCGAC	60	68	68	90	anc	NONE	NONE	NONE	NONE	NONE	NONE	NONE	NONE	NONE	NONE	NONE	4D+380	NONE
	A1-CBRAD5	GGGCTACTCCGACGGT	ACTTTAGATG	43	68	68	90	anc	NONE	NONE	NONE	NONE	NONE	NONE	NONE	NONE	NONE	NONE	NONE	4D+380	NONE
	A1-CBRAD5	GGGCTACTCCGACGGT	CGTATATTTT	27	68	68	90	anc	NONE	NONE	NONE	NONE	NONE	NONE	NONE	NONE	NONE	NONE	NONE	4D+380	NONE
	A1-CBRAD5	GGGCTACTCCGACGGT	AAACCGTGCA	1	68	68	90	anc	NONE	NONE	NONE	NONE	NONE	NONE	NONE	NONE	NONE	NONE	NONE	4D+380	NONE
	A1-CBRAD5	GGGCTACTCCGACGGT	CCGGTTCTGC	1	68	68	90	anc	NONE	NONE	NONE	NONE	NONE	NONE	NONE	NONE	NONE	NONE	NONE	4D+380	NONE
	A1-CBRAD5	GGGCTACTCCGACGGT	TCGAGTCTCA	90	68	68	90	anc	NONE	NONE	NONE	NONE	NONE	NONE	NONE	NONE	NONE	NONE	NONE	4D+380	NONE
	A1-CBRAD5	GGGCTACTCCGACGGT	GTTTAATCCT	1	68	68	90	anc	NONE	NONE	NONE	NONE	NONE	NONE	NONE	NONE	NONE	NONE	NONE	4D+380	NONE
	A1-CBRAD5	GGGCTACTCCGACGGT	TGTGCCCGAT	2	68	68	90	anc	NONE	NONE	NONE	NONE	NONE	NONE	NONE	NONE	NONE	NONE	NONE	4D+380	NONE
	A1-CBRAD5	GGGCTACTCCGACGGT	ACTTTACAAC	1	68	68	90	anc	NONE	NONE	NONE	NONE	NONE	NONE	NONE	NONE	NONE	NONE	NONE	4D+380	NONE
	A1-CBRAD5	GGGCTACTCCGACGGT	CTAGTTTTTT	1	68	68	90	anc	NONE	NONE	NONE	NONE	NONE	NONE	NONE	NONE	NONE	NONE	NONE	4D+380	NONE
	A1-CBRAD5	GGGCTACTCCGACGGT	TTTTTTTTTT	1	68	68	90	anc	NONE	NONE	NONE	NONE	NONE	NONE	NONE	NONE	NONE	NONE	NONE	4D+380	NONE
	A1-CBRAD5	GGGCTACTCCGACGGT	CCCCTTATGG	2	1	70	99	con	NONE	NONE	NONE	NONE	NONE	NONE	1I+237+C&1I+243+G	NONE	1I+308+G	NONE	1I+344+G	4D+380	1I+408+G
	A1-CBRAD5	GGGCTACTCCGACGGT	CGTTGGCCCA	1	68	68	90	anc	NONE	NONE	NONE	NONE	NONE	NONE	NONE	NONE	NONE	NONE	NONE	4D+380	NONE
	A1-CBRAD5	GGGCTACTCCGACGGT	GTACAAAACC	1	68	68	90	anc	NONE	NONE	NONE	NONE	NONE	NONE	NONE	NONE	NONE	NONE	NONE	4D+380	NONE
	A1-CBRAD5	GGGCTACTCCGACGGT	GCTCGTTTTT	1	68	68	90	anc	NONE	NONE	NONE	NONE	NONE	NONE	NONE	NONE	NONE	NONE	NONE	4D+380	NONE
	A1-CBRAD5	GGGCTACTCCGACGGT	TATGACTCTG	1	68	68	90	anc	NONE	NONE	NONE	NONE	NONE	NONE	NONE	NONE	NONE	NONE	NONE	4D+380	NONE
	A1-CBRAD5	GGGCTACTCCGACGGT	GGTTTTAATC	1	68	68	90	anc	NONE	NONE	NONE	NONE	NONE	NONE	NONE	NONE	NONE	NONE	NONE	4D+380	NONE
	A1-CBRAD5	GGGCTACTCCGACGGT	GCAAATTATA	1	68	68	90	anc	NONE	NONE	NONE	NONE	NONE	NONE	NONE	NONE	NONE	NONE	NONE	4D+380	NONE
	A1-CBRAD5	GGGCTACTCCGACGGT	TGTCAAACTA	1	68	68	90	anc	NONE	NONE	NONE	NONE	NONE	NONE	NONE	NONE	NONE	NONE	NONE	4D+380	NONE
	A1-CBRAD5	GGGCTACTCCGACGGT	ATTACGTTTT	1	68	68	90	anc	NONE	NONE	NONE	NONE	NONE	NONE	NONE	NONE	NONE	NONE	NONE	4D+380	NONE
	A1-CBRAD5	CTGCCATCAGCGCTTG	ATCCCCGCGG	1	3	3	5	anc	NONE	NONE	NONE	NONE	NONE	NONE	NONE	NONE	NONE	NONE	NONE	4D+380	NONE
	A1-CBRAD5	CTGCCATCAGCGCTTG	TCTTTAGGTA	1	1	4	7	con	NONE	NONE	NONE	1I+172+C	NONE	NONE	NONE	NONE	NONE	NONE	1I+350+C	4D+380	NONE
	A1-CBRAD5	CTGCCATCAGCGCTTG	TCATTAGTCA	62	3	3	5	anc	NONE	NONE	NONE	NONE	NONE	NONE	NONE	NONE	NONE	NONE	NONE	4D+380	NONE
	A1-CBRAD5	CTGCCATCAGCGCTTG	ATCCAGACAG	22	3	3	5	anc	NONE	NONE	NONE	NONE	NONE	NONE	NONE	NONE	NONE	NONE	NONE	4D+380	NONE
	A1-CBRAD5	TTTCACAGTTGCCTAA	CGGTTCTTTG	51	28	28	36	anc	NONE	NONE	NONE	NONE	NONE	NONE	NONE	NONE	NONE	NONE	NONE	4D+380	NONE
	A1-CBRAD5	TTTCACAGTTGCCTAA	ACTTATCATT	46	28	28	36	anc	NONE	NONE	NONE	NONE	NONE	NONE	NONE	NONE	NONE	NONE	NONE	4D+380	NONE
	A1-CBRAD5	TTTCACAGTTGCCTAA	TCGTCACTCG	44	28	28	36	anc	NONE	NONE	NONE	NONE	NONE	NONE	NONE	NONE	NONE	NONE	NONE	4D+380	NONE
	A1-CBRAD5	TTTCACAGTTGCCTAA	ACATCTATGT	51	28	28	36	anc	NONE	NONE	NONE	NONE	NONE	NONE	NONE	NONE	NONE	NONE	NONE	4D+380	NONE
	A1-CBRAD5	TTTCACAGTTGCCTAA	GACGTCCATG	59	28	28	36	anc	NONE	NONE	NONE	NONE	NONE	NONE	NONE	NONE	NONE	NONE	NONE	4D+380	NONE
	A1-CBRAD5	TTTCACAGTTGCCTAA	TAGCCCAGAT	52	28	28	36	anc	NONE	NONE	NONE	NONE	NONE	NONE	NONE	NONE	NONE	NONE	NONE	4D+380	NONE
	A1-CBRAD5	TTTCACAGTTGCCTAA	AAATGTTTCT	44	28	28	36	anc	NONE	NONE	NONE	NONE	NONE	NONE	NONE	NONE	NONE	NONE	NONE	4D+380	NONE
	A1-CBRAD5	TTTCACAGTTGCCTAA	CCCTGTCGAG	72	28	28	36	anc	NONE	NONE	NONE	NONE	NONE	NONE	NONE	NONE	NONE	NONE	NONE	4D+380	NONE
	A1-CBRAD5	TTTCACAGTTGCCTAA	ATTCCCGCCT	46	28	28	36	anc	NONE	NONE	NONE	NONE	NONE	NONE	NONE	NONE	NONE	NONE	NONE	4D+380	NONE
	A1-CBRAD5	TTTCACAGTTGCCTAA	TGACATGTAC	58	28	28	36	anc	NONE	NONE	NONE	NONE	NONE	NONE	NONE	NONE	NONE	NONE	NONE	4D+380	NONE
	A1-CBRAD5	TTTCACAGTTGCCTAA	TTGCCACTCA	30	28	28	36	anc	NONE	NONE	NONE	NONE	NONE	NONE	NONE	NONE	NONE	NONE	NONE	4D+380	NONE
	A1-CBRAD5	TTTCACAGTTGCCTAA	AATGGGAGCT	20	28	28	36	anc	NONE	NONE	NONE	NONE	NONE	NONE	NONE	NONE	NONE	NONE	NONE	4D+380	NONE
	A1-CBRAD5	TTTCACAGTTGCCTAA	CGGTTTCTTT	1	28	28	36	anc	NONE	NONE	NONE	NONE	NONE	NONE	NONE	NONE	NONE	NONE	NONE	4D+380	NONE
	A1-CBRAD5	TTTCACAGTTGCCTAA	TAGGCCCAGA	1	1	29	39	con	NONE	NONE	NONE	2I+173+TG	1I+200+C	1D+208	NONE	NONE	NONE	NONE	NONE	4D+380	NONE
	A1-CBRAD5	TTTCACAGTTGCCTAA	TATACGCTGG	48	28	28	36	anc	NONE	NONE	NONE	NONE	NONE	NONE	NONE	NONE	NONE	NONE	NONE	4D+380	NONE
	A1-CBRAD5	TTTCACAGTTGCCTAA	GGTAATATAG	65	28	28	36	anc	NONE	NONE	NONE	NONE	NONE	NONE	NONE	NONE	NONE	NONE	NONE	4D+380	NONE
	A1-CBRAD5	TTTCACAGTTGCCTAA	AATCGTTTTG	59	28	28	36	anc	NONE	NONE	NONE	NONE	NONE	NONE	NONE	NONE	NONE	NONE	NONE	4D+380	NONE
	A1-CBRAD5	TTTCACAGTTGCCTAA	CCTCGATTTG	35	28	28	36	anc	NONE	NONE	NONE	NONE	NONE	NONE	NONE	NONE	NONE	NONE	NONE	4D+380	NONE
	A1-CBRAD5	TTTCACAGTTGCCTAA	TGTCCTCCCA	29	28	28	36	anc	NONE	NONE	NONE	NONE	NONE	NONE	NONE	NONE	NONE	NONE	NONE	4D+380	NONE
	A1-CBRAD5	TTTCACAGTTGCCTAA	CTACGATTAG	21	28	28	36	anc	NONE	NONE	NONE	NONE	NONE	NONE	NONE	NONE	NONE	NONE	NONE	4D+380	NONE
	A1-CBRAD5	TTTCACAGTTGCCTAA	TACCGTGAAC	33	28	28	36	anc	NONE	NONE	NONE	NONE	NONE	NONE	NONE	NONE	NONE	NONE	NONE	4D+380	NONE
	A1-CBRAD5	TTTCACAGTTGCCTAA	TGTCCTCGCC	3	28	28	36	anc	NONE	NONE	NONE	NONE	NONE	NONE	NONE	NONE	NONE	NONE	NONE	4D+380	NONE
	A1-CBRAD5	TTTCACAGTTGCCTAA	GTATTTTTTT	1	28	28	36	anc	NONE	NONE	NONE	NONE	NONE	NONE	NONE	NONE	NONE	NONE	NONE	4D+380	NONE
	A1-CBRAD5	TTTCACAGTTGCCTAA	AATGTTTCTT	3	28	28	36	anc	NONE	NONE	NONE	NONE	NONE	NONE	NONE	NONE	NONE	NONE	NONE	4D+380	NONE
	A1-CBRAD5	TTTCACAGTTGCCTAA	AAATGGTTTC	1	28	28	36	anc	NONE	NONE	NONE	NONE	NONE	NONE	NONE	NONE	NONE	NONE	NONE	4D+380	NONE
	A1-CBRAD5	TTTCACAGTTGCCTAA	CCCGAACTGA	1	28	28	36	anc	NONE	NONE	NONE	NONE	NONE	NONE	NONE	NONE	NONE	NONE	NONE	4D+380	NONE
	A1-CBRAD5	TTTCACAGTTGCCTAA	AATGGGGAGC	1	28	28	36	anc	NONE	NONE	NONE	NONE	NONE	NONE	NONE	NONE	NONE	NONE	NONE	4D+380	NONE
	A1-CBRAD5	TTTCACAGTTGCCTAA	CTACGCATCA	2	28	28	36	anc	NONE	NONE	NONE	NONE	NONE	NONE	NONE	NONE	NONE	NONE	NONE	4D+380	NONE
	A1-CBRAD5	TTTCACAGTTGCCTAA	CTAGTTACGC	69	28	28	36	anc	NONE	NONE	NONE	NONE	NONE	NONE	NONE	NONE	NONE	NONE	NONE	4D+380	NONE
	A1-CBRAD5	GCGATCGAGCTTGTTG	AATTCCTCTT	37	17	17	21	anc	NONE	NONE	NONE	NONE	NONE	NONE	NONE	NONE	NONE	NONE	NONE	4D+380	NONE
	A1-CBRAD5	GCGATCGAGCTTGTTG	CCCTAATCTG	43	17	17	21	anc	NONE	NONE	NONE	NONE	NONE	NONE	NONE	NONE	NONE	NONE	NONE	4D+380	NONE
	A1-CBRAD5	GCGATCGAGCTTGTTG	GGCAGTCTAA	39	17	17	21	anc	NONE	NONE	NONE	NONE	NONE	NONE	NONE	NONE	NONE	NONE	NONE	4D+380	NONE
	A1-CBRAD5	GCGATCGAGCTTGTTG	TTGTCATATG	104	17	17	21	anc	NONE	NONE	NONE	NONE	NONE	NONE	NONE	NONE	NONE	NONE	NONE	4D+380	NONE
	A1-CBRAD5	GCGATCGAGCTTGTTG	GATGCTTGGG	75	17	17	21	anc	NONE	NONE	NONE	NONE	NONE	NONE	NONE	NONE	NONE	NONE	NONE	4D+380	NONE
	A1-CBRAD5	GCGATCGAGCTTGTTG	TAGGTTCTAT	37	17	17	21	anc	NONE	NONE	NONE	NONE	NONE	NONE	NONE	NONE	NONE	NONE	NONE	4D+380	NONE
	A1-CBRAD5	GCGATCGAGCTTGTTG	ATCATTTGGA	62	17	17	21	anc	NONE	NONE	NONE	NONE	NONE	NONE	NONE	NONE	NONE	NONE	NONE	4D+380	NONE
	A1-CBRAD5	GCGATCGAGCTTGTTG	TACGTCCCCC	41	17	17	21	anc	NONE	NONE	NONE	NONE	NONE	NONE	NONE	NONE	NONE	NONE	NONE	4D+380	NONE
	A1-CBRAD5	GCGATCGAGCTTGTTG	CAACAATTTT	1	17	17	21	anc	NONE	NONE	NONE	NONE	NONE	NONE	NONE	NONE	NONE	NONE	NONE	4D+380	NONE
	A1-CBRAD5	GCGATCGAGCTTGTTG	GATGCAAGGT	1	17	17	21	anc	NONE	NONE	NONE	NONE	NONE	NONE	NONE	NONE	NONE	NONE	NONE	4D+380	NONE
	A1-CBRAD5	GCGATCGAGCTTGTTG	TACGGGTTGT	1	17	17	21	anc	NONE	NONE	NONE	NONE	NONE	NONE	NONE	NONE	NONE	NONE	NONE	4D+380	NONE
	A1-CBRAD5	GCGATCGAGCTTGTTG	TCCTACAACC	1	17	17	21	anc	NONE	NONE	NONE	NONE	NONE	NONE	NONE	NONE	NONE	NONE	NONE	4D+380	NONE
	A1-CBRAD5	GCGATCGAGCTTGTTG	TTGTCTAACT	1	17	17	21	anc	NONE	NONE	NONE	NONE	NONE	NONE	NONE	NONE	NONE	NONE	NONE	4D+380	NONE
	A1-CBRAD5	GCGATCGAGCTTGTTG	CCCCTAATCT	3	17	17	21	anc	NONE	NONE	NONE	NONE	NONE	NONE	NONE	NONE	NONE	NONE	NONE	4D+380	NONE
	A1-CBRAD5	GCGATCGAGCTTGTTG	GGGCAGTCTA	1	17	17	21	anc	NONE	NONE	NONE	NONE	NONE	NONE	NONE	NONE	NONE	NONE	NONE	4D+380	NONE
	A1-CBRAD5	GCGATCGAGCTTGTTG	TAGGGTGTAA	1	1	18	23	con	NONE	NONE	NONE	NONE	1I+189+G	1D+227	NONE	NONE	NONE	NONE	NONE	4D+380	NONE
	A1-CBRAD5	GCGATCGAGCTTGTTG	AATAAGTGAG	116	17	17	21	anc	NONE	NONE	NONE	NONE	NONE	NONE	NONE	NONE	NONE	NONE	NONE	4D+380	NONE
	A1-CBRAD5	GCGATCGAGCTTGTTG	TACGGGTGTA	150	17	17	21	anc	NONE	NONE	NONE	NONE	NONE	NONE	NONE	NONE	NONE	NONE	NONE	4D+380	NONE
	A1-CBRAD5	TCACAAGGTTTCCATT	TCAAGCAAGT	22	102	102	125	anc	NONE	NONE	NONE	NONE	NONE	NONE	NONE	NONE	NONE	NONE	NONE	4D+380	NONE
	A1-CBRAD5	TCACAAGGTTTCCATT	ATTGCTCGAT	62	102	102	125	anc	NONE	NONE	NONE	NONE	NONE	NONE	NONE	NONE	NONE	NONE	NONE	4D+380	NONE
	A1-CBRAD5	TCACAAGGTTTCCATT	CATTTTCTCT	45	102	102	125	anc	NONE	NONE	NONE	NONE	NONE	NONE	NONE	NONE	NONE	NONE	NONE	4D+380	NONE
	A1-CBRAD5	TCACAAGGTTTCCATT	GTGCAACCGG	58	102	102	125	anc	NONE	NONE	NONE	NONE	NONE	NONE	NONE	NONE	NONE	NONE	NONE	4D+380	NONE
	A1-CBRAD5	TCACAAGGTTTCCATT	AGCACCCCTG	68	102	102	125	anc	NONE	NONE	NONE	NONE	NONE	NONE	NONE	NONE	NONE	NONE	NONE	4D+380	NONE
	A1-CBRAD5	TCACAAGGTTTCCATT	AAACTGATGC	59	102	102	125	anc	NONE	NONE	NONE	NONE	NONE	NONE	NONE	NONE	NONE	NONE	NONE	4D+380	NONE
	A1-CBRAD5	TCACAAGGTTTCCATT	CGTTCATGAT	80	102	102	125	anc	NONE	NONE	NONE	NONE	NONE	NONE	NONE	NONE	NONE	NONE	NONE	4D+380	NONE
	A1-CBRAD5	TCACAAGGTTTCCATT	TTGCCCACCT	58	102	102	125	anc	NONE	NONE	NONE	NONE	NONE	NONE	NONE	NONE	NONE	NONE	NONE	4D+380	NONE
	A1-CBRAD5	TCACAAGGTTTCCATT	GCTGATTAGC	51	102	102	125	anc	NONE	NONE	NONE	NONE	NONE	NONE	NONE	NONE	NONE	NONE	NONE	4D+380	NONE
	A1-CBRAD5	TCACAAGGTTTCCATT	ATCGTAACAC	54	102	102	125	anc	NONE	NONE	NONE	NONE	NONE	NONE	NONE	NONE	NONE	NONE	NONE	4D+380	NONE
	A1-CBRAD5	TCACAAGGTTTCCATT	GGCCGTACTA	75	102	102	125	anc	NONE	NONE	NONE	NONE	NONE	NONE	NONE	NONE	NONE	NONE	NONE	4D+380	NONE
	A1-CBRAD5	TCACAAGGTTTCCATT	ATAAGCCATC	36	102	102	125	anc	NONE	NONE	NONE	NONE	NONE	NONE	NONE	NONE	NONE	NONE	NONE	4D+380	NONE
	A1-CBRAD5	TCACAAGGTTTCCATT	GGTTCTGATC	75	102	102	125	anc	NONE	NONE	NONE	NONE	NONE	NONE	NONE	NONE	NONE	NONE	NONE	4D+380	NONE
	A1-CBRAD5	TCACAAGGTTTCCATT	TGGCATCATA	71	102	102	125	anc	NONE	NONE	NONE	NONE	NONE	NONE	NONE	NONE	NONE	NONE	NONE	4D+380	NONE
	A1-CBRAD5	TCACAAGGTTTCCATT	GAGTGATTTC	66	102	102	125	anc	NONE	NONE	NONE	NONE	NONE	NONE	NONE	NONE	NONE	NONE	NONE	4D+380	NONE
	A1-CBRAD5	TCACAAGGTTTCCATT	AAAGTGTTTG	59	102	102	125	anc	NONE	NONE	NONE	NONE	NONE	NONE	NONE	NONE	NONE	NONE	NONE	4D+380	NONE
	A1-CBRAD5	TCACAAGGTTTCCATT	ATGCTACCCA	34	102	102	125	anc	NONE	NONE	NONE	NONE	NONE	NONE	NONE	NONE	NONE	NONE	NONE	4D+380	NONE
	A1-CBRAD5	TCACAAGGTTTCCATT	ACCAGACTGG	67	102	102	125	anc	NONE	NONE	NONE	NONE	NONE	NONE	NONE	NONE	NONE	NONE	NONE	4D+380	NONE
	A1-CBRAD5	TCACAAGGTTTCCATT	TAGTCAGGAC	70	102	102	125	anc	NONE	NONE	NONE	NONE	NONE	NONE	NONE	NONE	NONE	NONE	NONE	4D+380	NONE
	A1-CBRAD5	TCACAAGGTTTCCATT	TTGTTAATCA	45	102	102	125	anc	NONE	NONE	NONE	NONE	NONE	NONE	NONE	NONE	NONE	NONE	NONE	4D+380	NONE
	A1-CBRAD5	TCACAAGGTTTCCATT	TGTTTGTTAC	39	102	102	125	anc	NONE	NONE	NONE	NONE	NONE	NONE	NONE	NONE	NONE	NONE	NONE	4D+380	NONE
	A1-CBRAD5	TCACAAGGTTTCCATT	GTACGGCTCG	27	102	102	125	anc	NONE	NONE	NONE	NONE	NONE	NONE	NONE	NONE	NONE	NONE	NONE	4D+380	NONE
	A1-CBRAD5	TCACAAGGTTTCCATT	TGCCTGCCTC	35	102	102	125	anc	NONE	NONE	NONE	NONE	NONE	NONE	NONE	NONE	NONE	NONE	NONE	4D+380	NONE
	A1-CBRAD5	TCACAAGGTTTCCATT	ACCCAGGGAT	74	102	102	125	anc	NONE	NONE	NONE	NONE	NONE	NONE	NONE	NONE	NONE	NONE	NONE	4D+380	NONE
	A1-CBRAD5	TCACAAGGTTTCCATT	ACTTGACAGA	71	102	102	125	anc	NONE	NONE	NONE	NONE	NONE	NONE	NONE	NONE	NONE	NONE	NONE	4D+380	NONE
	A1-CBRAD5	TCACAAGGTTTCCATT	GTGCGTTAAT	46	102	102	125	anc	NONE	NONE	NONE	NONE	NONE	NONE	NONE	NONE	NONE	NONE	NONE	4D+380	NONE
	A1-CBRAD5	TCACAAGGTTTCCATT	AATGACTGCA	90	102	102	125	anc	NONE	NONE	NONE	NONE	NONE	NONE	NONE	NONE	NONE	NONE	NONE	4D+380	NONE
	A1-CBRAD5	TCACAAGGTTTCCATT	TTATCCTATC	62	102	102	125	anc	NONE	NONE	NONE	NONE	NONE	NONE	NONE	NONE	NONE	NONE	NONE	4D+380	NONE
	A1-CBRAD5	TCACAAGGTTTCCATT	CGTTTCATGA	1	1	104	130	con	NONE	NONE	1D+142	1I+173+T	1I+197+C	NONE	NONE	NONE	NONE	NONE	1I+351+A	4D+380	NONE
	A1-CBRAD5	TCACAAGGTTTCCATT	ATAATCTACC	43	102	102	125	anc	NONE	NONE	NONE	NONE	NONE	NONE	NONE	NONE	NONE	NONE	NONE	4D+380	NONE
	A1-CBRAD5	TCACAAGGTTTCCATT	TACTTTTATG	24	102	102	125	anc	NONE	NONE	NONE	NONE	NONE	NONE	NONE	NONE	NONE	NONE	NONE	4D+380	NONE
	A1-CBRAD5	TCACAAGGTTTCCATT	CTCAGATATG	54	102	102	125	anc	NONE	NONE	NONE	NONE	NONE	NONE	NONE	NONE	NONE	NONE	NONE	4D+380	NONE
	A1-CBRAD5	TCACAAGGTTTCCATT	GAAATAGATC	48	102	102	125	anc	NONE	NONE	NONE	NONE	NONE	NONE	NONE	NONE	NONE	NONE	NONE	4D+380	NONE
	A1-CBRAD5	TCACAAGGTTTCCATT	CAAGTACATT	47	102	102	125	anc	NONE	NONE	NONE	NONE	NONE	NONE	NONE	NONE	NONE	NONE	NONE	4D+380	NONE
	A1-CBRAD5	TCACAAGGTTTCCATT	CTTAGCGATA	58	102	102	125	anc	NONE	NONE	NONE	NONE	NONE	NONE	NONE	NONE	NONE	NONE	NONE	4D+380	NONE
	A1-CBRAD5	TCACAAGGTTTCCATT	ACGGGCTACG	78	102	102	125	anc	NONE	NONE	NONE	NONE	NONE	NONE	NONE	NONE	NONE	NONE	NONE	4D+380	NONE
	A1-CBRAD5	TCACAAGGTTTCCATT	CCACCATACG	67	102	102	125	anc	NONE	NONE	NONE	NONE	NONE	NONE	NONE	NONE	NONE	NONE	NONE	4D+380	NONE
	A1-CBRAD5	TCACAAGGTTTCCATT	GCAGCACGAA	80	102	102	125	anc	NONE	NONE	NONE	NONE	NONE	NONE	NONE	NONE	NONE	NONE	NONE	4D+380	NONE
	A1-CBRAD5	TCACAAGGTTTCCATT	TTATACTGGT	41	102	102	125	anc	NONE	NONE	NONE	NONE	NONE	NONE	NONE	NONE	NONE	NONE	NONE	4D+380	NONE
	A1-CBRAD5	TCACAAGGTTTCCATT	CTAAGCAATT	66	102	102	125	anc	NONE	NONE	NONE	NONE	NONE	NONE	NONE	NONE	NONE	NONE	NONE	4D+380	NONE
	A1-CBRAD5	TCACAAGGTTTCCATT	ATTCCAATAC	57	102	102	125	anc	NONE	NONE	NONE	NONE	NONE	NONE	NONE	NONE	NONE	NONE	NONE	4D+380	NONE
	A1-CBRAD5	TCACAAGGTTTCCATT	CGTTTTGTAC	25	102	102	125	anc	NONE	NONE	NONE	NONE	NONE	NONE	NONE	NONE	NONE	NONE	NONE	4D+380	NONE
	A1-CBRAD5	TCACAAGGTTTCCATT	AAGCTACCAT	48	102	102	125	anc	NONE	NONE	NONE	NONE	NONE	NONE	NONE	NONE	NONE	NONE	NONE	4D+380	NONE
	A1-CBRAD5	TCACAAGGTTTCCATT	GCTATCACCG	53	102	102	125	anc	NONE	NONE	NONE	NONE	NONE	NONE	NONE	NONE	NONE	NONE	NONE	4D+380	NONE
	A1-CBRAD5	TCACAAGGTTTCCATT	TACGAGGATT	67	102	102	125	anc	NONE	NONE	NONE	NONE	NONE	NONE	NONE	NONE	NONE	NONE	NONE	4D+380	NONE
	A1-CBRAD5	TCACAAGGTTTCCATT	CTTAAATCTG	38	102	102	125	anc	NONE	NONE	NONE	NONE	NONE	NONE	NONE	NONE	NONE	NONE	NONE	4D+380	NONE
	A1-CBRAD5	TCACAAGGTTTCCATT	GTATTTCCGG	57	102	102	125	anc	NONE	NONE	NONE	NONE	NONE	NONE	NONE	NONE	NONE	NONE	NONE	4D+380	NONE
	A1-CBRAD5	TCACAAGGTTTCCATT	CCTAGAGTCA	69	102	102	125	anc	NONE	NONE	NONE	NONE	NONE	NONE	NONE	NONE	NONE	NONE	NONE	4D+380	NONE
	A1-CBRAD5	TCACAAGGTTTCCATT	CTTTCTGTAT	44	102	102	125	anc	NONE	NONE	NONE	NONE	NONE	NONE	NONE	NONE	NONE	NONE	NONE	4D+380	NONE
	A1-CBRAD5	TCACAAGGTTTCCATT	CTGAGGGGCT	41	102	102	125	anc	NONE	NONE	NONE	NONE	NONE	NONE	NONE	NONE	NONE	NONE	NONE	4D+380	NONE
	A1-CBRAD5	TCACAAGGTTTCCATT	CCACAACTCT	41	102	102	125	anc	NONE	NONE	NONE	NONE	NONE	NONE	NONE	NONE	NONE	NONE	NONE	4D+380	NONE
	A1-CBRAD5	TCACAAGGTTTCCATT	TCAAAGTTTG	54	102	102	125	anc	NONE	NONE	NONE	NONE	NONE	NONE	NONE	NONE	NONE	NONE	NONE	4D+380	NONE
	A1-CBRAD5	TCACAAGGTTTCCATT	TTCAACCACC	57	102	102	125	anc	NONE	NONE	NONE	NONE	NONE	NONE	NONE	NONE	NONE	NONE	NONE	4D+380	NONE
	A1-CBRAD5	TCACAAGGTTTCCATT	GGACCATGTT	47	102	102	125	anc	NONE	NONE	NONE	NONE	NONE	NONE	NONE	NONE	NONE	NONE	NONE	4D+380	NONE
	A1-CBRAD5	TCACAAGGTTTCCATT	GTAAGCTAGA	35	102	102	125	anc	NONE	NONE	NONE	NONE	NONE	NONE	NONE	NONE	NONE	NONE	NONE	4D+380	NONE
	A1-CBRAD5	TCACAAGGTTTCCATT	TCACCGTGTA	67	102	102	125	anc	NONE	NONE	NONE	NONE	NONE	NONE	NONE	NONE	NONE	NONE	NONE	4D+380	NONE
	A1-CBRAD5	TCACAAGGTTTCCATT	AGTTTCTAAT	32	102	102	125	anc	NONE	NONE	NONE	NONE	NONE	NONE	NONE	NONE	NONE	NONE	NONE	4D+380	NONE
	A1-CBRAD5	TCACAAGGTTTCCATT	GACTCAGCCA	29	102	102	125	anc	NONE	NONE	NONE	NONE	NONE	NONE	NONE	NONE	NONE	NONE	NONE	4D+380	NONE
	A1-CBRAD5	TCACAAGGTTTCCATT	ACAAGTTTTA	32	102	102	125	anc	NONE	NONE	NONE	NONE	NONE	NONE	NONE	NONE	NONE	NONE	NONE	4D+380	NONE
	A1-CBRAD5	TCACAAGGTTTCCATT	AATATGCTTT	42	102	102	125	anc	NONE	NONE	NONE	NONE	NONE	NONE	NONE	NONE	NONE	NONE	NONE	4D+380	NONE
	A1-CBRAD5	TCACAAGGTTTCCATT	ACATCCTCAT	51	102	102	125	anc	NONE	NONE	NONE	NONE	NONE	NONE	NONE	NONE	NONE	NONE	NONE	4D+380	NONE
	A1-CBRAD5	TCACAAGGTTTCCATT	GCATCAAATC	49	102	102	125	anc	NONE	NONE	NONE	NONE	NONE	NONE	NONE	NONE	NONE	NONE	NONE	4D+380	NONE
	A1-CBRAD5	TCACAAGGTTTCCATT	AGCACCCCCT	3	102	102	125	anc	NONE	NONE	NONE	NONE	NONE	NONE	NONE	NONE	NONE	NONE	NONE	4D+380	NONE
	A1-CBRAD5	TCACAAGGTTTCCATT	AACCGTCCCG	77	102	102	125	anc	NONE	NONE	NONE	NONE	NONE	NONE	NONE	NONE	NONE	NONE	NONE	4D+380	NONE
	A1-CBRAD5	TCACAAGGTTTCCATT	TTACGTCAAC	14	102	102	125	anc	NONE	NONE	NONE	NONE	NONE	NONE	NONE	NONE	NONE	NONE	NONE	4D+380	NONE
	A1-CBRAD5	TCACAAGGTTTCCATT	AAAAAGACTT	20	102	102	125	anc	NONE	NONE	NONE	NONE	NONE	NONE	NONE	NONE	NONE	NONE	NONE	4D+380	NONE
	A1-CBRAD5	TCACAAGGTTTCCATT	ATCGGCTGAA	36	102	102	125	anc	NONE	NONE	NONE	NONE	NONE	NONE	NONE	NONE	NONE	NONE	NONE	4D+380	NONE
	A1-CBRAD5	TCACAAGGTTTCCATT	GGTTCTCTTT	60	102	102	125	anc	NONE	NONE	NONE	NONE	NONE	NONE	NONE	NONE	NONE	NONE	NONE	4D+380	NONE
	A1-CBRAD5	TCACAAGGTTTCCATT	AATCGAAATT	1	102	102	125	anc	NONE	NONE	NONE	NONE	NONE	NONE	NONE	NONE	NONE	NONE	NONE	4D+380	NONE
	A1-CBRAD5	TCACAAGGTTTCCATT	GCTGCAGCTC	1	102	102	125	anc	NONE	NONE	NONE	NONE	NONE	NONE	NONE	NONE	NONE	NONE	NONE	4D+380	NONE
	A1-CBRAD5	TCACAAGGTTTCCATT	ATACACAGCG	13	102	102	125	anc	NONE	NONE	NONE	NONE	NONE	NONE	NONE	NONE	NONE	NONE	NONE	4D+380	NONE
	A1-CBRAD5	TCACAAGGTTTCCATT	GACGAGTTCC	86	102	102	125	anc	NONE	NONE	NONE	NONE	NONE	NONE	NONE	NONE	NONE	NONE	NONE	4D+380	NONE
	A1-CBRAD5	TCACAAGGTTTCCATT	GCCTTTCGCC	6	102	102	125	anc	NONE	NONE	NONE	NONE	NONE	NONE	NONE	NONE	NONE	NONE	NONE	4D+380	NONE
	A1-CBRAD5	TCACAAGGTTTCCATT	GTGCAAACCG	1	102	102	125	anc	NONE	NONE	NONE	NONE	NONE	NONE	NONE	NONE	NONE	NONE	NONE	4D+380	NONE
	A1-CBRAD5	TCACAAGGTTTCCATT	GTATTTCGGC	2	102	102	125	anc	NONE	NONE	NONE	NONE	NONE	NONE	NONE	NONE	NONE	NONE	NONE	4D+380	NONE
	A1-CBRAD5	TCACAAGGTTTCCATT	GGCCGTAATC	1	102	102	125	anc	NONE	NONE	NONE	NONE	NONE	NONE	NONE	NONE	NONE	NONE	NONE	4D+380	NONE
	A1-CBRAD5	TCACAAGGTTTCCATT	CTATACGTTG	1	102	102	125	anc	NONE	NONE	NONE	NONE	NONE	NONE	NONE	NONE	NONE	NONE	NONE	4D+380	NONE
	A1-CBRAD5	TCACAAGGTTTCCATT	CAAGTGCCTT	1	102	102	125	anc	NONE	NONE	NONE	NONE	NONE	NONE	NONE	NONE	NONE	NONE	NONE	4D+380	NONE
	A1-CBRAD5	TCACAAGGTTTCCATT	TGCCTGCTCG	1	102	102	125	anc	NONE	NONE	NONE	NONE	NONE	NONE	NONE	NONE	NONE	NONE	NONE	4D+380	NONE
	A1-CBRAD5	TCACAAGGTTTCCATT	TTCAACGCAG	1	1	103	127	anc	NONE	NONE	NONE	NONE	NONE	NONE	NONE	NONE	NONE	NONE	1I+351+A	4D+380	NONE
	A1-CBRAD5	TCACAAGGTTTCCATT	TATCCTATCG	1	102	102	125	anc	NONE	NONE	NONE	NONE	NONE	NONE	NONE	NONE	NONE	NONE	NONE	4D+380	NONE
	A1-CBRAD5	TCACAAGGTTTCCATT	AACCGTCCGT	2	102	102	125	anc	NONE	NONE	NONE	NONE	NONE	NONE	NONE	NONE	NONE	NONE	NONE	4D+380	NONE
	A1-CBRAD5	TCACAAGGTTTCCATT	TCTGTATATA	5	102	102	125	anc	NONE	NONE	NONE	NONE	NONE	NONE	NONE	NONE	NONE	NONE	NONE	4D+380	NONE
	A1-CBRAD5	TCACAAGGTTTCCATT	TAGTCAGACT	1	102	102	125	anc	NONE	NONE	NONE	NONE	NONE	NONE	NONE	NONE	NONE	NONE	NONE	4D+380	NONE
	A1-CBRAD5	TCACAAGGTTTCCATT	CCCGTATGGG	2	102	102	125	anc	NONE	NONE	NONE	NONE	NONE	NONE	NONE	NONE	NONE	NONE	NONE	4D+380	NONE
	A1-CBRAD5	TCACAAGGTTTCCATT	TTGGCCCACC	1	102	102	125	anc	NONE	NONE	NONE	NONE	NONE	NONE	NONE	NONE	NONE	NONE	NONE	4D+380	NONE
	A1-CBRAD5	TCACAAGGTTTCCATT	TCACCGTAAT	1	102	102	125	anc	NONE	NONE	NONE	NONE	NONE	NONE	NONE	NONE	NONE	NONE	NONE	4D+380	NONE
	A1-CBRAD5	TCACAAGGTTTCCATT	GACTCCTCGT	1	102	102	125	anc	NONE	NONE	NONE	NONE	NONE	NONE	NONE	NONE	NONE	NONE	NONE	4D+380	NONE
	A1-CBRAD5	TCACAAGGTTTCCATT	AATATGTCTT	1	102	102	125	anc	NONE	NONE	NONE	NONE	NONE	NONE	NONE	NONE	NONE	NONE	NONE	4D+380	NONE
	A1-CBRAD5	TCACAAGGTTTCCATT	TTATACTGCC	1	102	102	125	anc	NONE	NONE	NONE	NONE	NONE	NONE	NONE	NONE	NONE	NONE	NONE	4D+380	NONE
	A1-CBRAD5	TCACAAGGTTTCCATT	CATCTTTCTC	1	102	102	125	anc	NONE	NONE	NONE	NONE	NONE	NONE	NONE	NONE	NONE	NONE	NONE	4D+380	NONE
	A1-CBRAD5	TCACAAGGTTTCCATT	TCACACATTT	1	102	102	125	anc	NONE	NONE	NONE	NONE	NONE	NONE	NONE	NONE	NONE	NONE	NONE	4D+380	NONE
	A1-CBRAD5	TCACAAGGTTTCCATT	ACCCAGGGGA	1	102	102	125	anc	NONE	NONE	NONE	NONE	NONE	NONE	NONE	NONE	NONE	NONE	NONE	4D+380	NONE
	A1-CBRAD5	TCACAAGGTTTCCATT	GTTTGTTACG	1	102	102	125	anc	NONE	NONE	NONE	NONE	NONE	NONE	NONE	NONE	NONE	NONE	NONE	4D+380	NONE
	A1-CBRAD5	TCACAAGGTTTCCATT	GTACGGCTTC	1	102	102	125	anc	NONE	NONE	NONE	NONE	NONE	NONE	NONE	NONE	NONE	NONE	NONE	4D+380	NONE
	A1-CBRAD5	TCACAAGGTTTCCATT	CGACTTTAAA	1	102	102	125	anc	NONE	NONE	NONE	NONE	NONE	NONE	NONE	NONE	NONE	NONE	NONE	4D+380	NONE
	A1-CBRAD5	TCACAAGGTTTCCATT	TTGACTTTTT	1	102	102	125	anc	NONE	NONE	NONE	NONE	NONE	NONE	NONE	NONE	NONE	NONE	NONE	4D+380	NONE
	A1-CBRAD5	TCACAAGGTTTCCATT	AGCACCCTGG	1	102	102	125	anc	NONE	NONE	NONE	NONE	NONE	NONE	NONE	NONE	NONE	NONE	NONE	4D+380	NONE
	A1-CBRAD5	TCACAAGGTTTCCATT	GTGCCTTTCG	1	102	102	125	anc	NONE	NONE	NONE	NONE	NONE	NONE	NONE	NONE	NONE	NONE	NONE	4D+380	NONE
	A1-CBRAD5	TCACAAGGTTTCCATT	GGCCGTACAT	1	102	102	125	anc	NONE	NONE	NONE	NONE	NONE	NONE	NONE	NONE	NONE	NONE	NONE	4D+380	NONE
	A1-CBRAD5	TCACAAGGTTTCCATT	TCACACCGTG	1	102	102	125	anc	NONE	NONE	NONE	NONE	NONE	NONE	NONE	NONE	NONE	NONE	NONE	4D+380	NONE
	A1-CBRAD5	TCACAAGGTTTCCATT	ATGACTGCAC	1	102	102	125	anc	NONE	NONE	NONE	NONE	NONE	NONE	NONE	NONE	NONE	NONE	NONE	4D+380	NONE
	A1-CBRAD5	TCACAAGGTTTCCATT	CGTTTTTGTA	1	102	102	125	anc	NONE	NONE	NONE	NONE	NONE	NONE	NONE	NONE	NONE	NONE	NONE	4D+380	NONE
	A1-CBRAD5	TCACAAGGTTTCCATT	GCAGGAATTA	1	102	102	125	anc	NONE	NONE	NONE	NONE	NONE	NONE	NONE	NONE	NONE	NONE	NONE	4D+380	NONE
	A1-CBRAD5	CAGTGCGTCTTGCAGA	GTCTCCTAAT	63	28	28	36	anc	NONE	NONE	NONE	NONE	NONE	NONE	NONE	NONE	NONE	NONE	NONE	4D+380	NONE
	A1-CBRAD5	CAGTGCGTCTTGCAGA	TCACTTAAGG	91	28	28	36	anc	NONE	NONE	NONE	NONE	NONE	NONE	NONE	NONE	NONE	NONE	NONE	4D+380	NONE
	A1-CBRAD5	CAGTGCGTCTTGCAGA	CGGAGCTATT	61	28	28	36	anc	NONE	NONE	NONE	NONE	NONE	NONE	NONE	NONE	NONE	NONE	NONE	4D+380	NONE
	A1-CBRAD5	CAGTGCGTCTTGCAGA	TAAACTGAGC	52	28	28	36	anc	NONE	NONE	NONE	NONE	NONE	NONE	NONE	NONE	NONE	NONE	NONE	4D+380	NONE
	A1-CBRAD5	CAGTGCGTCTTGCAGA	TCCTTCTCCT	91	28	28	36	anc	NONE	NONE	NONE	NONE	NONE	NONE	NONE	NONE	NONE	NONE	NONE	4D+380	NONE
	A1-CBRAD5	CAGTGCGTCTTGCAGA	TGGTTCGCTC	7	28	28	36	anc	NONE	NONE	NONE	NONE	NONE	NONE	NONE	NONE	NONE	NONE	NONE	4D+380	NONE
	A1-CBRAD5	CAGTGCGTCTTGCAGA	AATCCGTAGC	71	28	28	36	anc	NONE	NONE	NONE	NONE	NONE	NONE	NONE	NONE	NONE	NONE	NONE	4D+380	NONE
	A1-CBRAD5	CAGTGCGTCTTGCAGA	GACACCTCAA	44	28	28	36	anc	NONE	NONE	NONE	NONE	NONE	NONE	NONE	NONE	NONE	NONE	NONE	4D+380	NONE
	A1-CBRAD5	CAGTGCGTCTTGCAGA	AGACGATACA	57	28	28	36	anc	NONE	NONE	NONE	NONE	NONE	NONE	NONE	NONE	NONE	NONE	NONE	4D+380	NONE
	A1-CBRAD5	CAGTGCGTCTTGCAGA	CTTTGAGGTG	91	28	28	36	anc	NONE	NONE	NONE	NONE	NONE	NONE	NONE	NONE	NONE	NONE	NONE	4D+380	NONE
	A1-CBRAD5	CAGTGCGTCTTGCAGA	ACGCGTCCGT	57	28	28	36	anc	NONE	NONE	NONE	NONE	NONE	NONE	NONE	NONE	NONE	NONE	NONE	4D+380	NONE
	A1-CBRAD5	CAGTGCGTCTTGCAGA	TCTACATGTC	125	28	28	36	anc	NONE	NONE	NONE	NONE	NONE	NONE	NONE	NONE	NONE	NONE	NONE	4D+380	NONE
	A1-CBRAD5	CAGTGCGTCTTGCAGA	TTCCCGACGT	67	28	28	36	anc	NONE	NONE	NONE	NONE	NONE	NONE	NONE	NONE	NONE	NONE	NONE	4D+380	NONE
	A1-CBRAD5	CAGTGCGTCTTGCAGA	CCTCACGGTA	100	28	28	36	anc	NONE	NONE	NONE	NONE	NONE	NONE	NONE	NONE	NONE	NONE	NONE	4D+380	NONE
	A1-CBRAD5	CAGTGCGTCTTGCAGA	GCTGGAATTC	5	28	28	36	anc	NONE	NONE	NONE	NONE	NONE	NONE	NONE	NONE	NONE	NONE	NONE	4D+380	NONE
	A1-CBRAD5	CAGTGCGTCTTGCAGA	ATAAACCATA	38	28	28	36	anc	NONE	NONE	NONE	NONE	NONE	NONE	NONE	NONE	NONE	NONE	NONE	4D+380	NONE
	A1-CBRAD5	CAGTGCGTCTTGCAGA	TTTCAGATTA	48	28	28	36	anc	NONE	NONE	NONE	NONE	NONE	NONE	NONE	NONE	NONE	NONE	NONE	4D+380	NONE
	A1-CBRAD5	CAGTGCGTCTTGCAGA	AACTTACTTC	17	28	28	36	anc	NONE	NONE	NONE	NONE	NONE	NONE	NONE	NONE	NONE	NONE	NONE	4D+380	NONE
	A1-CBRAD5	CAGTGCGTCTTGCAGA	ATTCGTTCCA	1	1	29	38	anc	NONE	NONE	NONE	1I+159+G	NONE	NONE	NONE	NONE	NONE	NONE	NONE	4D+380	NONE
	A1-CBRAD5	CAGTGCGTCTTGCAGA	CCATTTTTTT	26	28	28	36	anc	NONE	NONE	NONE	NONE	NONE	NONE	NONE	NONE	NONE	NONE	NONE	4D+380	NONE
	A1-CBRAD5	CAGTGCGTCTTGCAGA	TTCGTTCCAA	111	28	28	36	anc	NONE	NONE	NONE	NONE	NONE	NONE	NONE	NONE	NONE	NONE	NONE	4D+380	NONE
	A1-CBRAD5	CAGTGCGTCTTGCAGA	TTCCGACGTG	2	1	29	38	anc	NONE	NONE	NONE	NONE	NONE	NONE	NONE	NONE	NONE	NONE	NONE	4D+380	1I+407+T
	A1-CBRAD5	CAGTGCGTCTTGCAGA	TACATGTCAG	1	28	28	36	anc	NONE	NONE	NONE	NONE	NONE	NONE	NONE	NONE	NONE	NONE	NONE	4D+380	NONE
	A1-CBRAD5	CAGTGCGTCTTGCAGA	TCTACATGGA	1	28	28	36	anc	NONE	NONE	NONE	NONE	NONE	NONE	NONE	NONE	NONE	NONE	NONE	4D+380	NONE
	A1-CBRAD5	CAGTGCGTCTTGCAGA	CGGACTAATA	2	28	28	36	anc	NONE	NONE	NONE	NONE	NONE	NONE	NONE	NONE	NONE	NONE	NONE	4D+380	NONE
	A1-CBRAD5	CAGTGCGTCTTGCAGA	TTCCCCGACG	1	28	28	36	anc	NONE	NONE	NONE	NONE	NONE	NONE	NONE	NONE	NONE	NONE	NONE	4D+380	NONE
	A1-CBRAD5	CAGTGCGTCTTGCAGA	AACATTAACT	1	1	31	43	con	NONE	NONE	NONE	1I+159+G	NONE	NONE	1I+254+G	NONE	NONE	NONE	NONE	4D+380	1I+407+T&1I+416+G
	A1-CBRAD5	CAGTGCGTCTTGCAGA	TCTACATTTG	1	28	28	36	anc	NONE	NONE	NONE	NONE	NONE	NONE	NONE	NONE	NONE	NONE	NONE	4D+380	NONE
	A1-CBRAD5	CAGTGCGTCTTGCAGA	GGACTAATGC	1	28	28	36	anc	NONE	NONE	NONE	NONE	NONE	NONE	NONE	NONE	NONE	NONE	NONE	4D+380	NONE
	A1-CBRAD5	CAGTGCGTCTTGCAGA	AAACGTGGAA	68	28	28	36	anc	NONE	NONE	NONE	NONE	NONE	NONE	NONE	NONE	NONE	NONE	NONE	4D+380	NONE
	A1-CBRAD5	CAGTGCGTCTTGCAGA	TATTCCGGAC	94	28	28	36	anc	NONE	NONE	NONE	NONE	NONE	NONE	NONE	NONE	NONE	NONE	NONE	4D+380	NONE
	A1-CBRAD5	CCACGTTGTCGCCTAG	TCACAAAGCC	81	35	35	42	anc	NONE	NONE	NONE	NONE	NONE	NONE	NONE	NONE	NONE	NONE	NONE	4D+380	NONE
	A1-CBRAD5	CCACGTTGTCGCCTAG	ACACCGAGTG	76	35	35	42	anc	NONE	NONE	NONE	NONE	NONE	NONE	NONE	NONE	NONE	NONE	NONE	4D+380	NONE
	A1-CBRAD5	CCACGTTGTCGCCTAG	CTGCGCCGGG	65	35	35	42	anc	NONE	NONE	NONE	NONE	NONE	NONE	NONE	NONE	NONE	NONE	NONE	4D+380	NONE
	A1-CBRAD5	CCACGTTGTCGCCTAG	ATTCAGTGGG	65	35	35	42	anc	NONE	NONE	NONE	NONE	NONE	NONE	NONE	NONE	NONE	NONE	NONE	4D+380	NONE
	A1-CBRAD5	CCACGTTGTCGCCTAG	TATCCGTCCA	68	35	35	42	anc	NONE	NONE	NONE	NONE	NONE	NONE	NONE	NONE	NONE	NONE	NONE	4D+380	NONE
	A1-CBRAD5	CCACGTTGTCGCCTAG	CCTAGGAAAC	80	35	35	42	anc	NONE	NONE	NONE	NONE	NONE	NONE	NONE	NONE	NONE	NONE	NONE	4D+380	NONE
	A1-CBRAD5	CCACGTTGTCGCCTAG	AATCCTTCAG	67	35	35	42	anc	NONE	NONE	NONE	NONE	NONE	NONE	NONE	NONE	NONE	NONE	NONE	4D+380	NONE
	A1-CBRAD5	CCACGTTGTCGCCTAG	TCGATAACGG	87	35	35	42	anc	NONE	NONE	NONE	NONE	NONE	NONE	NONE	NONE	NONE	NONE	NONE	4D+380	NONE
	A1-CBRAD5	CCACGTTGTCGCCTAG	TCTCCAATTA	38	35	35	42	anc	NONE	NONE	NONE	NONE	NONE	NONE	NONE	NONE	NONE	NONE	NONE	4D+380	NONE
	A1-CBRAD5	CCACGTTGTCGCCTAG	TGTATTCTTT	32	35	35	42	anc	NONE	NONE	NONE	NONE	NONE	NONE	NONE	NONE	NONE	NONE	NONE	4D+380	NONE
	A1-CBRAD5	CCACGTTGTCGCCTAG	GTCACGGGTT	83	35	35	42	anc	NONE	NONE	NONE	NONE	NONE	NONE	NONE	NONE	NONE	NONE	NONE	4D+380	NONE
	A1-CBRAD5	CCACGTTGTCGCCTAG	CTCGCGGGTT	93	35	35	42	anc	NONE	NONE	NONE	NONE	NONE	NONE	NONE	NONE	NONE	NONE	NONE	4D+380	NONE
	A1-CBRAD5	CCACGTTGTCGCCTAG	AAACTTTGGA	59	35	35	42	anc	NONE	NONE	NONE	NONE	NONE	NONE	NONE	NONE	NONE	NONE	NONE	4D+380	NONE
	A1-CBRAD5	CCACGTTGTCGCCTAG	CTGTTACGTG	108	35	35	42	anc	NONE	NONE	NONE	NONE	NONE	NONE	NONE	NONE	NONE	NONE	NONE	4D+380	NONE
	A1-CBRAD5	CCACGTTGTCGCCTAG	GGCTTTAAGT	96	35	35	42	anc	NONE	NONE	NONE	NONE	NONE	NONE	NONE	NONE	NONE	NONE	NONE	4D+380	NONE
	A1-CBRAD5	CCACGTTGTCGCCTAG	GGTCCCGTTT	1	35	35	42	anc	NONE	NONE	NONE	NONE	NONE	NONE	NONE	NONE	NONE	NONE	NONE	4D+380	NONE
	A1-CBRAD5	CCACGTTGTCGCCTAG	AAAATCCGTT	79	35	35	42	anc	NONE	NONE	NONE	NONE	NONE	NONE	NONE	NONE	NONE	NONE	NONE	4D+380	NONE
	A1-CBRAD5	CCACGTTGTCGCCTAG	TCTCTAAGCT	45	35	35	42	anc	NONE	NONE	NONE	NONE	NONE	NONE	NONE	NONE	NONE	NONE	NONE	4D+380	NONE
	A1-CBRAD5	CCACGTTGTCGCCTAG	ATTGCCAGAT	68	35	35	42	anc	NONE	NONE	NONE	NONE	NONE	NONE	NONE	NONE	NONE	NONE	NONE	4D+380	NONE
	A1-CBRAD5	CCACGTTGTCGCCTAG	CTGTTGCGCT	114	35	35	42	anc	NONE	NONE	NONE	NONE	NONE	NONE	NONE	NONE	NONE	NONE	NONE	4D+380	NONE
	A1-CBRAD5	CCACGTTGTCGCCTAG	GCTTTAAGTC	2	35	35	42	anc	NONE	NONE	NONE	NONE	NONE	NONE	NONE	NONE	NONE	NONE	NONE	4D+380	NONE
	A1-CBRAD5	CCACGTTGTCGCCTAG	AGATGTATTT	1	35	35	42	anc	NONE	NONE	NONE	NONE	NONE	NONE	NONE	NONE	NONE	NONE	NONE	4D+380	NONE
	A1-CBRAD5	CCACGTTGTCGCCTAG	AATCACCGCA	1	35	35	42	anc	NONE	NONE	NONE	NONE	NONE	NONE	NONE	NONE	NONE	NONE	NONE	4D+380	NONE
	A1-CBRAD5	CCACGTTGTCGCCTAG	TCGATACGGC	1	35	35	42	anc	NONE	NONE	NONE	NONE	NONE	NONE	NONE	NONE	NONE	NONE	NONE	4D+380	NONE
	A1-CBRAD5	CCACGTTGTCGCCTAG	ATTCATGGTT	1	35	35	42	anc	NONE	NONE	NONE	NONE	NONE	NONE	NONE	NONE	NONE	NONE	NONE	4D+380	NONE
	A1-CBRAD5	CCACGTTGTCGCCTAG	AAGATATCTG	40	35	35	42	anc	NONE	NONE	NONE	NONE	NONE	NONE	NONE	NONE	NONE	NONE	NONE	4D+380	NONE
	A1-CBRAD5	CCACGTTGTCGCCTAG	CTGTTTTTTT	1	35	35	42	anc	NONE	NONE	NONE	NONE	NONE	NONE	NONE	NONE	NONE	NONE	NONE	4D+380	NONE
	A1-CBRAD5	CCACGTTGTCGCCTAG	AAAACTTTGG	1	35	35	42	anc	NONE	NONE	NONE	NONE	NONE	NONE	NONE	NONE	NONE	NONE	NONE	4D+380	NONE
	A1-CBRAD5	CCACGTTGTCGCCTAG	TCAATTATCA	82	35	35	42	anc	NONE	NONE	NONE	NONE	NONE	NONE	NONE	NONE	NONE	NONE	NONE	4D+380	NONE
	A1-CBRAD5	CCACGTTGTCGCCTAG	CTGTTACGGT	2	1	36	49	con	1I+92+G	1I+104+C	1I+122+C	1I+173+G	NONE	NONE	1I+247+C	NONE	NONE	NONE	1I+350+C	4D+380	NONE
	A1-CBRAD5	CCACGTTGTCGCCTAG	TCCGTTTTTT	1	35	35	42	anc	NONE	NONE	NONE	NONE	NONE	NONE	NONE	NONE	NONE	NONE	NONE	4D+380	NONE
	A1-CBRAD5	CCACGTTGTCGCCTAG	TCTCTATGTT	1	35	35	42	anc	NONE	NONE	NONE	NONE	NONE	NONE	NONE	NONE	NONE	NONE	NONE	4D+380	NONE
	A1-CBRAD5	CCACGTTGTCGCCTAG	AAACTTGGAC	1	35	35	42	anc	NONE	NONE	NONE	NONE	NONE	NONE	NONE	NONE	NONE	NONE	NONE	4D+380	NONE
	A1-CBRAD5	CCACGTTGTCGCCTAG	TACACAATTT	1	35	35	42	anc	NONE	NONE	NONE	NONE	NONE	NONE	NONE	NONE	NONE	NONE	NONE	4D+380	NONE
	A1-CBRAD5	CCACGTTGTCGCCTAG	CTGCGGAATT	1	35	35	42	anc	NONE	NONE	NONE	NONE	NONE	NONE	NONE	NONE	NONE	NONE	NONE	4D+380	NONE
	A1-CBRAD5	CCACGTTGTCGCCTAG	TCTCTAATAG	1	35	35	42	anc	NONE	NONE	NONE	NONE	NONE	NONE	NONE	NONE	NONE	NONE	NONE	4D+380	NONE
	A1-CBRAD5	AGTTCCCAGTGTAGAT	TTATGAATTT	32	21	21	26	anc	NONE	NONE	NONE	NONE	NONE	NONE	NONE	NONE	NONE	NONE	NONE	4D+380	NONE
	A1-CBRAD5	AGTTCCCAGTGTAGAT	TAAATTTCTT	39	21	21	26	anc	NONE	NONE	NONE	NONE	NONE	NONE	NONE	NONE	NONE	NONE	NONE	4D+380	NONE
	A1-CBRAD5	AGTTCCCAGTGTAGAT	ACGTTATGTA	69	21	21	26	anc	NONE	NONE	NONE	NONE	NONE	NONE	NONE	NONE	NONE	NONE	NONE	4D+380	NONE
	A1-CBRAD5	AGTTCCCAGTGTAGAT	ACACCACGAT	72	21	21	26	anc	NONE	NONE	NONE	NONE	NONE	NONE	NONE	NONE	NONE	NONE	NONE	4D+380	NONE
	A1-CBRAD5	AGTTCCCAGTGTAGAT	TCGCCCCCGC	2	21	21	26	anc	NONE	NONE	NONE	NONE	NONE	NONE	NONE	NONE	NONE	NONE	NONE	4D+380	NONE
	A1-CBRAD5	AGTTCCCAGTGTAGAT	TCGAATATCC	34	21	21	26	anc	NONE	NONE	NONE	NONE	NONE	NONE	NONE	NONE	NONE	NONE	NONE	4D+380	NONE
	A1-CBRAD5	AGTTCCCAGTGTAGAT	TGGGCCCTCA	42	21	21	26	anc	NONE	NONE	NONE	NONE	NONE	NONE	NONE	NONE	NONE	NONE	NONE	4D+380	NONE
	A1-CBRAD5	AGTTCCCAGTGTAGAT	TCCCCTTATT	75	21	21	26	anc	NONE	NONE	NONE	NONE	NONE	NONE	NONE	NONE	NONE	NONE	NONE	4D+380	NONE
	A1-CBRAD5	AGTTCCCAGTGTAGAT	ACGTAATCAC	94	21	21	26	anc	NONE	NONE	NONE	NONE	NONE	NONE	NONE	NONE	NONE	NONE	NONE	4D+380	NONE
	A1-CBRAD5	AGTTCCCAGTGTAGAT	TCGCCCCGCG	39	21	21	26	anc	NONE	NONE	NONE	NONE	NONE	NONE	NONE	NONE	NONE	NONE	NONE	4D+380	NONE
	A1-CBRAD5	AGTTCCCAGTGTAGAT	TTGTATGAAA	30	21	21	26	anc	NONE	NONE	NONE	NONE	NONE	NONE	NONE	NONE	NONE	NONE	NONE	4D+380	NONE
	A1-CBRAD5	AGTTCCCAGTGTAGAT	GCTCATTCTT	44	21	21	26	anc	NONE	NONE	NONE	NONE	NONE	NONE	NONE	NONE	NONE	NONE	NONE	4D+380	NONE
	A1-CBRAD5	AGTTCCCAGTGTAGAT	TAGTTATTAC	12	21	21	26	anc	NONE	NONE	NONE	NONE	NONE	NONE	NONE	NONE	NONE	NONE	NONE	4D+380	NONE
	A1-CBRAD5	AGTTCCCAGTGTAGAT	TTAATTTTCT	8	21	21	26	anc	NONE	NONE	NONE	NONE	NONE	NONE	NONE	NONE	NONE	NONE	NONE	4D+380	NONE
	A1-CBRAD5	AGTTCCCAGTGTAGAT	ACACACGATG	1	21	21	26	anc	NONE	NONE	NONE	NONE	NONE	NONE	NONE	NONE	NONE	NONE	NONE	4D+380	NONE
	A1-CBRAD5	AGTTCCCAGTGTAGAT	ACACCACCGA	1	1	23	39	con	1I+81+G	1I+119+G	1I+146+G	NONE	NONE	1I+205+G	NONE	NONE	1I+291+G&2I+297+GG&1I+308+G	1I+319+G&1I+329+G	NONE	1I+375+G&4D+380	1I+416+G&1I+422+G
	A1-CBRAD5	AGTTCCCAGTGTAGAT	CCCTGTATGC	6	21	21	26	anc	NONE	NONE	NONE	NONE	NONE	NONE	NONE	NONE	NONE	NONE	NONE	4D+380	NONE
	A1-CBRAD5	AGTTCCCAGTGTAGAT	TAATTTTCTA	1	21	21	26	anc	NONE	NONE	NONE	NONE	NONE	NONE	NONE	NONE	NONE	NONE	NONE	4D+380	NONE
	A1-CBRAD5	AGTTCCCAGTGTAGAT	TCGTTCGTTT	1	21	21	26	anc	NONE	NONE	NONE	NONE	NONE	NONE	NONE	NONE	NONE	NONE	NONE	4D+380	NONE
	A1-CBRAD5	AGTTCCCAGTGTAGAT	ACGGGCTGTA	1	21	21	26	anc	NONE	NONE	NONE	NONE	NONE	NONE	NONE	NONE	NONE	NONE	NONE	4D+380	NONE
	A1-CBRAD5	AGTTCCCAGTGTAGAT	TCCCCCTTAT	1	1	22	28	anc	1I+81+G	NONE	NONE	NONE	NONE	NONE	NONE	NONE	NONE	NONE	NONE	4D+380	NONE
	A1-CBRAD5	AGTTCCCAGTGTAGAT	ACACCACGTA	1	21	21	26	anc	NONE	NONE	NONE	NONE	NONE	NONE	NONE	NONE	NONE	NONE	NONE	4D+380	NONE
	A1-CBRAD5	AGTTCCCAGTGTAGAT	AATACTTGTT	132	21	21	26	anc	NONE	NONE	NONE	NONE	NONE	NONE	NONE	NONE	NONE	NONE	NONE	4D+380	NONE
	A1-CBRAD5	TCACTATCAGTCTACA	CTAACCTTTT	49	19	19	28	anc	NONE	NONE	NONE	NONE	NONE	NONE	NONE	NONE	NONE	NONE	NONE	4D+380	NONE
	A1-CBRAD5	TCACTATCAGTCTACA	ACACTTCTAT	55	19	19	28	anc	NONE	NONE	NONE	NONE	NONE	NONE	NONE	NONE	NONE	NONE	NONE	4D+380	NONE
	A1-CBRAD5	TCACTATCAGTCTACA	TATTGCATAG	28	19	19	28	anc	NONE	NONE	NONE	NONE	NONE	NONE	NONE	NONE	NONE	NONE	NONE	4D+380	NONE
	A1-CBRAD5	TCACTATCAGTCTACA	GATCCGCGAG	59	19	19	28	anc	NONE	NONE	NONE	NONE	NONE	NONE	NONE	NONE	NONE	NONE	NONE	4D+380	NONE
	A1-CBRAD5	TCACTATCAGTCTACA	AGCTATCTGC	64	19	19	28	anc	NONE	NONE	NONE	NONE	NONE	NONE	NONE	NONE	NONE	NONE	NONE	4D+380	NONE
	A1-CBRAD5	TCACTATCAGTCTACA	TATGTGAATA	62	19	19	28	anc	NONE	NONE	NONE	NONE	NONE	NONE	NONE	NONE	NONE	NONE	NONE	4D+380	NONE
	A1-CBRAD5	TCACTATCAGTCTACA	TGTCTTATAC	48	19	19	28	anc	NONE	NONE	NONE	NONE	NONE	NONE	NONE	NONE	NONE	NONE	NONE	4D+380	NONE
	A1-CBRAD5	TCACTATCAGTCTACA	GAACTCGGCT	64	19	19	28	anc	NONE	NONE	NONE	NONE	NONE	NONE	NONE	NONE	NONE	NONE	NONE	4D+380	NONE
	A1-CBRAD5	TCACTATCAGTCTACA	TTGAGCTTCT	52	19	19	28	anc	NONE	NONE	NONE	NONE	NONE	NONE	NONE	NONE	NONE	NONE	NONE	4D+380	NONE
	A1-CBRAD5	TCACTATCAGTCTACA	TGTCAGTTTG	54	19	19	28	anc	NONE	NONE	NONE	NONE	NONE	NONE	NONE	NONE	NONE	NONE	NONE	4D+380	NONE
	A1-CBRAD5	TCACTATCAGTCTACA	GAAACCACTG	37	19	19	28	anc	NONE	NONE	NONE	NONE	NONE	NONE	NONE	NONE	NONE	NONE	NONE	4D+380	NONE
	A1-CBRAD5	TCACTATCAGTCTACA	ATCTGTTCTC	47	19	19	28	anc	NONE	NONE	NONE	NONE	NONE	NONE	NONE	NONE	NONE	NONE	NONE	4D+380	NONE
	A1-CBRAD5	TCACTATCAGTCTACA	ATGGGCCCCG	7	19	19	28	anc	NONE	NONE	NONE	NONE	NONE	NONE	NONE	NONE	NONE	NONE	NONE	4D+380	NONE
	A1-CBRAD5	TCACTATCAGTCTACA	GGGAATTTGA	5	19	19	28	anc	NONE	NONE	NONE	NONE	NONE	NONE	NONE	NONE	NONE	NONE	NONE	4D+380	NONE
	A1-CBRAD5	TCACTATCAGTCTACA	TGGCAAATTT	1	19	19	28	anc	NONE	NONE	NONE	NONE	NONE	NONE	NONE	NONE	NONE	NONE	NONE	4D+380	NONE
	A1-CBRAD5	TCACTATCAGTCTACA	TGGGGAAGAA	1	19	19	28	anc	NONE	NONE	NONE	NONE	NONE	NONE	NONE	NONE	NONE	NONE	NONE	4D+380	NONE
	A1-CBRAD5	TCACTATCAGTCTACA	ATGGGCCGCC	1	19	19	28	anc	NONE	NONE	NONE	NONE	NONE	NONE	NONE	NONE	NONE	NONE	NONE	4D+380	NONE
	A1-CBRAD5	TCACTATCAGTCTACA	GAGCTATCTG	1	1	20	33	con	1I+77+C	1I+95+C	NONE	NONE	1I+176+G	1D+208	NONE	NONE	NONE	NONE	1I+361+C	4D+380	NONE
	A1-CBRAD5	TCACTATCAGTCTACA	ATGGGCCCGC	70	19	19	28	anc	NONE	NONE	NONE	NONE	NONE	NONE	NONE	NONE	NONE	NONE	NONE	4D+380	NONE
	A1-CBRAD5	TCACTATCAGTCTACA	TGTATTGGGT	1	19	19	28	anc	NONE	NONE	NONE	NONE	NONE	NONE	NONE	NONE	NONE	NONE	NONE	4D+380	NONE
	A1-CBRAD5	AATCACGAGGACTTCT	TCCACATGGA	51	2	2	2	con	NONE	NONE	NONE	NONE	NONE	NONE	NONE	NONE	NONE	NONE	NONE	4D+380	NONE
	A1-CBRAD5	AATCACGAGGACTTCT	CATTTGTTGC	95	2	2	2	con	NONE	NONE	NONE	NONE	NONE	NONE	NONE	NONE	NONE	NONE	NONE	4D+380	NONE
	A1-CBRAD5	CATCAAGAGTATGCAA	AATATGTCTC	47	65	65	80	anc	NONE	NONE	NONE	NONE	NONE	NONE	NONE	NONE	NONE	NONE	NONE	4D+380	NONE
	A1-CBRAD5	CATCAAGAGTATGCAA	AGAAGTTCTG	38	65	65	80	anc	NONE	NONE	NONE	NONE	NONE	NONE	NONE	NONE	NONE	NONE	NONE	4D+380	NONE
	A1-CBRAD5	CATCAAGAGTATGCAA	GTCCTGTTGG	90	65	65	80	anc	NONE	NONE	NONE	NONE	NONE	NONE	NONE	NONE	NONE	NONE	NONE	4D+380	NONE
	A1-CBRAD5	CATCAAGAGTATGCAA	TTGAGCTTGT	66	65	65	80	anc	NONE	NONE	NONE	NONE	NONE	NONE	NONE	NONE	NONE	NONE	NONE	4D+380	NONE
	A1-CBRAD5	CATCAAGAGTATGCAA	TTGTCTCTTC	76	65	65	80	anc	NONE	NONE	NONE	NONE	NONE	NONE	NONE	NONE	NONE	NONE	NONE	4D+380	NONE
	A1-CBRAD5	CATCAAGAGTATGCAA	GGTAGTGCCG	89	65	65	80	anc	NONE	NONE	NONE	NONE	NONE	NONE	NONE	NONE	NONE	NONE	NONE	4D+380	NONE
	A1-CBRAD5	CATCAAGAGTATGCAA	CGTTATTACT	58	65	65	80	anc	NONE	NONE	NONE	NONE	NONE	NONE	NONE	NONE	NONE	NONE	NONE	4D+380	NONE
	A1-CBRAD5	CATCAAGAGTATGCAA	CCATGTCACC	74	65	65	80	anc	NONE	NONE	NONE	NONE	NONE	NONE	NONE	NONE	NONE	NONE	NONE	4D+380	NONE
	A1-CBRAD5	CATCAAGAGTATGCAA	CGACTTCGAC	93	65	65	80	anc	NONE	NONE	NONE	NONE	NONE	NONE	NONE	NONE	NONE	NONE	NONE	4D+380	NONE
	A1-CBRAD5	CATCAAGAGTATGCAA	CCTCAGTACC	63	65	65	80	anc	NONE	NONE	NONE	NONE	NONE	NONE	NONE	NONE	NONE	NONE	NONE	4D+380	NONE
	A1-CBRAD5	CATCAAGAGTATGCAA	ACCTTGGGGG	53	65	65	80	anc	NONE	NONE	NONE	NONE	NONE	NONE	NONE	NONE	NONE	NONE	NONE	4D+380	NONE
	A1-CBRAD5	CATCAAGAGTATGCAA	CGTATCATGA	64	65	65	80	anc	NONE	NONE	NONE	NONE	NONE	NONE	NONE	NONE	NONE	NONE	NONE	4D+380	NONE
	A1-CBRAD5	CATCAAGAGTATGCAA	CGTCACCATC	64	65	65	80	anc	NONE	NONE	NONE	NONE	NONE	NONE	NONE	NONE	NONE	NONE	NONE	4D+380	NONE
	A1-CBRAD5	CATCAAGAGTATGCAA	TCCGACAACG	72	65	65	80	anc	NONE	NONE	NONE	NONE	NONE	NONE	NONE	NONE	NONE	NONE	NONE	4D+380	NONE
	A1-CBRAD5	CATCAAGAGTATGCAA	CGCCTCGAAG	70	65	65	80	anc	NONE	NONE	NONE	NONE	NONE	NONE	NONE	NONE	NONE	NONE	NONE	4D+380	NONE
	A1-CBRAD5	CATCAAGAGTATGCAA	TCTCGTCTTG	59	65	65	80	anc	NONE	NONE	NONE	NONE	NONE	NONE	NONE	NONE	NONE	NONE	NONE	4D+380	NONE
	A1-CBRAD5	CATCAAGAGTATGCAA	TTCCTACGAC	26	65	65	80	anc	NONE	NONE	NONE	NONE	NONE	NONE	NONE	NONE	NONE	NONE	NONE	4D+380	NONE
	A1-CBRAD5	CATCAAGAGTATGCAA	CCATGGTCAC	1	65	65	80	anc	NONE	NONE	NONE	NONE	NONE	NONE	NONE	NONE	NONE	NONE	NONE	4D+380	NONE
	A1-CBRAD5	CATCAAGAGTATGCAA	GTCTGATTAC	69	65	65	80	anc	NONE	NONE	NONE	NONE	NONE	NONE	NONE	NONE	NONE	NONE	NONE	4D+380	NONE
	A1-CBRAD5	CATCAAGAGTATGCAA	AGTAGTTCGT	49	65	65	80	anc	NONE	NONE	NONE	NONE	NONE	NONE	NONE	NONE	NONE	NONE	NONE	4D+380	NONE
	A1-CBRAD5	CATCAAGAGTATGCAA	TGGTCTACAA	62	65	65	80	anc	NONE	NONE	NONE	NONE	NONE	NONE	NONE	NONE	NONE	NONE	NONE	4D+380	NONE
	A1-CBRAD5	CATCAAGAGTATGCAA	AGATCACTGT	32	65	65	80	anc	NONE	NONE	NONE	NONE	NONE	NONE	NONE	NONE	NONE	NONE	NONE	4D+380	NONE
	A1-CBRAD5	CATCAAGAGTATGCAA	CGATAAATCG	51	65	65	80	anc	NONE	NONE	NONE	NONE	NONE	NONE	NONE	NONE	NONE	NONE	NONE	4D+380	NONE
	A1-CBRAD5	CATCAAGAGTATGCAA	CCGGGTGGCC	66	65	65	80	anc	NONE	NONE	NONE	NONE	NONE	NONE	NONE	NONE	NONE	NONE	NONE	4D+380	NONE
	A1-CBRAD5	CATCAAGAGTATGCAA	TTTACAATTA	30	65	65	80	anc	NONE	NONE	NONE	NONE	NONE	NONE	NONE	NONE	NONE	NONE	NONE	4D+380	NONE
	A1-CBRAD5	CATCAAGAGTATGCAA	CTTGAACATA	57	65	65	80	anc	NONE	NONE	NONE	NONE	NONE	NONE	NONE	NONE	NONE	NONE	NONE	4D+380	NONE
	A1-CBRAD5	CATCAAGAGTATGCAA	GTACCAACAG	52	65	65	80	anc	NONE	NONE	NONE	NONE	NONE	NONE	NONE	NONE	NONE	NONE	NONE	4D+380	NONE
	A1-CBRAD5	CATCAAGAGTATGCAA	TCTCGACTTA	1	65	65	80	anc	NONE	NONE	NONE	NONE	NONE	NONE	NONE	NONE	NONE	NONE	NONE	4D+380	NONE
	A1-CBRAD5	CATCAAGAGTATGCAA	AATTTAGGCG	36	65	65	80	anc	NONE	NONE	NONE	NONE	NONE	NONE	NONE	NONE	NONE	NONE	NONE	4D+380	NONE
	A1-CBRAD5	CATCAAGAGTATGCAA	TGTTATAATC	51	65	65	80	anc	NONE	NONE	NONE	NONE	NONE	NONE	NONE	NONE	NONE	NONE	NONE	4D+380	NONE
	A1-CBRAD5	CATCAAGAGTATGCAA	CCCAGAATCT	53	65	65	80	anc	NONE	NONE	NONE	NONE	NONE	NONE	NONE	NONE	NONE	NONE	NONE	4D+380	NONE
	A1-CBRAD5	CATCAAGAGTATGCAA	GAAGATTTAA	25	65	65	80	anc	NONE	NONE	NONE	NONE	NONE	NONE	NONE	NONE	NONE	NONE	NONE	4D+380	NONE
	A1-CBRAD5	CATCAAGAGTATGCAA	ACTGGTTGGT	70	65	65	80	anc	NONE	NONE	NONE	NONE	NONE	NONE	NONE	NONE	NONE	NONE	NONE	4D+380	NONE
	A1-CBRAD5	CATCAAGAGTATGCAA	GTCCTGTTTT	1	65	65	80	anc	NONE	NONE	NONE	NONE	NONE	NONE	NONE	NONE	NONE	NONE	NONE	4D+380	NONE
	A1-CBRAD5	CATCAAGAGTATGCAA	TAAATGTAAG	13	65	65	80	anc	NONE	NONE	NONE	NONE	NONE	NONE	NONE	NONE	NONE	NONE	NONE	4D+380	NONE
	A1-CBRAD5	CATCAAGAGTATGCAA	GCGACCACAC	38	65	65	80	anc	NONE	NONE	NONE	NONE	NONE	NONE	NONE	NONE	NONE	NONE	NONE	4D+380	NONE
	A1-CBRAD5	CATCAAGAGTATGCAA	CGCAGAGTAC	3	65	65	80	anc	NONE	NONE	NONE	NONE	NONE	NONE	NONE	NONE	NONE	NONE	NONE	4D+380	NONE
	A1-CBRAD5	CATCAAGAGTATGCAA	TTTTAATATA	12	65	65	80	anc	NONE	NONE	NONE	NONE	NONE	NONE	NONE	NONE	NONE	NONE	NONE	4D+380	NONE
	A1-CBRAD5	CATCAAGAGTATGCAA	AAGTAGTTCG	1	65	65	80	anc	NONE	NONE	NONE	NONE	NONE	NONE	NONE	NONE	NONE	NONE	NONE	4D+380	NONE
	A1-CBRAD5	CATCAAGAGTATGCAA	ACAATATTCT	32	65	65	80	anc	NONE	NONE	NONE	NONE	NONE	NONE	NONE	NONE	NONE	NONE	NONE	4D+380	NONE
	A1-CBRAD5	CATCAAGAGTATGCAA	CGTTCTTCCA	1	65	65	80	anc	NONE	NONE	NONE	NONE	NONE	NONE	NONE	NONE	NONE	NONE	NONE	4D+380	NONE
	A1-CBRAD5	CATCAAGAGTATGCAA	GTCCGAATCT	87	65	65	80	anc	NONE	NONE	NONE	NONE	NONE	NONE	NONE	NONE	NONE	NONE	NONE	4D+380	NONE
	A1-CBRAD5	CATCAAGAGTATGCAA	ACAATAATTC	1	65	65	80	anc	NONE	NONE	NONE	NONE	NONE	NONE	NONE	NONE	NONE	NONE	NONE	4D+380	NONE
	A1-CBRAD5	CATCAAGAGTATGCAA	ACGTCACCAT	1	65	65	80	anc	NONE	NONE	NONE	NONE	NONE	NONE	NONE	NONE	NONE	NONE	NONE	4D+380	NONE
	A1-CBRAD5	CATCAAGAGTATGCAA	CGCTGTAAAC	78	65	65	80	anc	NONE	NONE	NONE	NONE	NONE	NONE	NONE	NONE	NONE	NONE	NONE	4D+380	NONE
	A1-CBRAD5	CATCAAGAGTATGCAA	CTTGAAGCAA	1	65	65	80	anc	NONE	NONE	NONE	NONE	NONE	NONE	NONE	NONE	NONE	NONE	NONE	4D+380	NONE
	A1-CBRAD5	CATCAAGAGTATGCAA	TTTACCAATT	1	1	66	87	anc	NONE	NONE	NONE	NONE	NONE	1I+205+G	1I+254+G	NONE	NONE	NONE	NONE	4D+380	1I+406+G
	A1-CBRAD5	CATCAAGAGTATGCAA	GTACCACAGA	1	65	65	80	anc	NONE	NONE	NONE	NONE	NONE	NONE	NONE	NONE	NONE	NONE	NONE	4D+380	NONE
	A1-CBRAD5	CATCAAGAGTATGCAA	TTCCTACGGT	1	65	65	80	anc	NONE	NONE	NONE	NONE	NONE	NONE	NONE	NONE	NONE	NONE	NONE	4D+380	NONE
	A1-CBRAD5	CATCAAGAGTATGCAA	GTACCAAACA	1	65	65	80	anc	NONE	NONE	NONE	NONE	NONE	NONE	NONE	NONE	NONE	NONE	NONE	4D+380	NONE
	A1-CBRAD5	CATCAAGAGTATGCAA	CCGTTATTAC	1	1	68	92	con	NONE	1I+111+G	NONE	NONE	NONE	1I+205+G	1I+254+G	NONE	NONE	NONE	NONE	4D+380	1I+406+G&1I+416+G&1I+422+G
	A1-CBRAD5	CATCAAGAGTATGCAA	CCTCGAGTAC	1	65	65	80	anc	NONE	NONE	NONE	NONE	NONE	NONE	NONE	NONE	NONE	NONE	NONE	4D+380	NONE
	A1-CBRAD5	CATCAAGAGTATGCAA	GTCCCGAATC	1	1	66	82	anc	NONE	NONE	NONE	NONE	NONE	NONE	NONE	NONE	NONE	NONE	NONE	4D+380	1I+416+G
	A1-CBRAD5	CATCAAGAGTATGCAA	CCGGTGGCCT	1	65	65	80	anc	NONE	NONE	NONE	NONE	NONE	NONE	NONE	NONE	NONE	NONE	NONE	4D+380	NONE
	A1-CBRAD5	CATCAAGAGTATGCAA	TTTACAATGT	1	65	65	80	anc	NONE	NONE	NONE	NONE	NONE	NONE	NONE	NONE	NONE	NONE	NONE	4D+380	NONE
	A1-CBRAD5	CATCAAGAGTATGCAA	TATCGTCCGG	1	65	65	80	anc	NONE	NONE	NONE	NONE	NONE	NONE	NONE	NONE	NONE	NONE	NONE	4D+380	NONE
	A1-CBRAD5	CATCAAGAGTATGCAA	CCAGAATCTT	1	65	65	80	anc	NONE	NONE	NONE	NONE	NONE	NONE	NONE	NONE	NONE	NONE	NONE	4D+380	NONE
	A1-CBRAD5	CATCAAGAGTATGCAA	GTCCGATCTA	1	65	65	80	anc	NONE	NONE	NONE	NONE	NONE	NONE	NONE	NONE	NONE	NONE	NONE	4D+380	NONE
	A1-CBRAD5	CATCAAGAGTATGCAA	AACAACACAC	1	65	65	80	anc	NONE	NONE	NONE	NONE	NONE	NONE	NONE	NONE	NONE	NONE	NONE	4D+380	NONE
	A1-CBRAD5	CATCAAGAGTATGCAA	CCATGTCCCA	1	65	65	80	anc	NONE	NONE	NONE	NONE	NONE	NONE	NONE	NONE	NONE	NONE	NONE	4D+380	NONE
	A1-CBRAD5	CATCAAGAGTATGCAA	ATATGTCTCT	1	65	65	80	anc	NONE	NONE	NONE	NONE	NONE	NONE	NONE	NONE	NONE	NONE	NONE	4D+380	NONE
	A1-CBRAD5	CATCAAGAGTATGCAA	TAAAGCTTTT	2	65	65	80	anc	NONE	NONE	NONE	NONE	NONE	NONE	NONE	NONE	NONE	NONE	NONE	4D+380	NONE
	A1-CBRAD5	CATCAAGAGTATGCAA	GTACCCAACC	1	65	65	80	anc	NONE	NONE	NONE	NONE	NONE	NONE	NONE	NONE	NONE	NONE	NONE	4D+380	NONE
	A1-CBRAD5	CATCAAGAGTATGCAA	TTCTACGACA	1	65	65	80	anc	NONE	NONE	NONE	NONE	NONE	NONE	NONE	NONE	NONE	NONE	NONE	4D+380	NONE
	A1-CBRAD5	CATCAAGAGTATGCAA	GCGGCCCTCT	1	65	65	80	anc	NONE	NONE	NONE	NONE	NONE	NONE	NONE	NONE	NONE	NONE	NONE	4D+380	NONE
	A1-CBRAD5	CATCAAGAGTATGCAA	CCCATGTCAC	1	65	65	80	anc	NONE	NONE	NONE	NONE	NONE	NONE	NONE	NONE	NONE	NONE	NONE	4D+380	NONE
	A1-CBRAD5	CATCAAGAGTATGCAA	TTTTAATGTT	1	65	65	80	anc	NONE	NONE	NONE	NONE	NONE	NONE	NONE	NONE	NONE	NONE	NONE	4D+380	NONE
	A1-CBRAD5	CATCAAGAGTATGCAA	CCGCTGTAAA	1	65	65	80	anc	NONE	NONE	NONE	NONE	NONE	NONE	NONE	NONE	NONE	NONE	NONE	4D+380	NONE
	A1-CBRAD5	TCGCACTGTACTGCGC	ATTAGTCCTC	87	22	22	30	anc	NONE	NONE	NONE	NONE	NONE	NONE	NONE	NONE	NONE	NONE	NONE	4D+380	NONE
	A1-CBRAD5	TCGCACTGTACTGCGC	ATATCTTACA	68	22	22	30	anc	NONE	NONE	NONE	NONE	NONE	NONE	NONE	NONE	NONE	NONE	NONE	4D+380	NONE
	A1-CBRAD5	TCGCACTGTACTGCGC	AGGAAAATAG	50	22	22	30	anc	NONE	NONE	NONE	NONE	NONE	NONE	NONE	NONE	NONE	NONE	NONE	4D+380	NONE
	A1-CBRAD5	TCGCACTGTACTGCGC	TATAGTGGTT	105	22	22	30	anc	NONE	NONE	NONE	NONE	NONE	NONE	NONE	NONE	NONE	NONE	NONE	4D+380	NONE
	A1-CBRAD5	TCGCACTGTACTGCGC	TTCAAGATAT	20	22	22	30	anc	NONE	NONE	NONE	NONE	NONE	NONE	NONE	NONE	NONE	NONE	NONE	4D+380	NONE
	A1-CBRAD5	TCGCACTGTACTGCGC	AGAGAGTTGT	81	22	22	30	anc	NONE	NONE	NONE	NONE	NONE	NONE	NONE	NONE	NONE	NONE	NONE	4D+380	NONE
	A1-CBRAD5	TCGCACTGTACTGCGC	GAAATTAGTT	58	22	22	30	anc	NONE	NONE	NONE	NONE	NONE	NONE	NONE	NONE	NONE	NONE	NONE	4D+380	NONE
	A1-CBRAD5	TCGCACTGTACTGCGC	CCTGGTATGC	107	22	22	30	anc	NONE	NONE	NONE	NONE	NONE	NONE	NONE	NONE	NONE	NONE	NONE	4D+380	NONE
	A1-CBRAD5	TCGCACTGTACTGCGC	ATTTTTTTTT	1	22	22	30	anc	NONE	NONE	NONE	NONE	NONE	NONE	NONE	NONE	NONE	NONE	NONE	4D+380	NONE
	A1-CBRAD5	TCGCACTGTACTGCGC	GCCTCGACGA	64	22	22	30	anc	NONE	NONE	NONE	NONE	NONE	NONE	NONE	NONE	NONE	NONE	NONE	4D+380	NONE
	A1-CBRAD5	TCGCACTGTACTGCGC	AAATATAGGT	82	22	22	30	anc	NONE	NONE	NONE	NONE	NONE	NONE	NONE	NONE	NONE	NONE	NONE	4D+380	NONE
	A1-CBRAD5	TCGCACTGTACTGCGC	CCCTGGTATG	4	22	22	30	anc	NONE	NONE	NONE	NONE	NONE	NONE	NONE	NONE	NONE	NONE	NONE	4D+380	NONE
	A1-CBRAD5	TCGCACTGTACTGCGC	AACATCTGAT	54	22	22	30	anc	NONE	NONE	NONE	NONE	NONE	NONE	NONE	NONE	NONE	NONE	NONE	4D+380	NONE
	A1-CBRAD5	TCGCACTGTACTGCGC	GTATAATTAT	45	22	22	30	anc	NONE	NONE	NONE	NONE	NONE	NONE	NONE	NONE	NONE	NONE	NONE	4D+380	NONE
	A1-CBRAD5	TCGCACTGTACTGCGC	AATATAGGTC	1	1	23	32	anc	NONE	NONE	NONE	NONE	NONE	NONE	1D+237	NONE	NONE	NONE	NONE	4D+380	NONE
	A1-CBRAD5	TCGCACTGTACTGCGC	TTCAAGCGAT	1	22	22	30	anc	NONE	NONE	NONE	NONE	NONE	NONE	NONE	NONE	NONE	NONE	NONE	4D+380	NONE
	A1-CBRAD5	TCGCACTGTACTGCGC	AGAGAGGTTG	1	22	22	30	anc	NONE	NONE	NONE	NONE	NONE	NONE	NONE	NONE	NONE	NONE	NONE	4D+380	NONE
	A1-CBRAD5	TCGCACTGTACTGCGC	CACTAGTGCA	92	22	22	30	anc	NONE	NONE	NONE	NONE	NONE	NONE	NONE	NONE	NONE	NONE	NONE	4D+380	NONE
	A1-CBRAD5	TCGCACTGTACTGCGC	CTGGTATGCT	1	22	22	30	anc	NONE	NONE	NONE	NONE	NONE	NONE	NONE	NONE	NONE	NONE	NONE	4D+380	NONE
	A1-CBRAD5	TCGCACTGTACTGCGC	TATAGTTAGT	1	1	24	33	con	NONE	NONE	NONE	NONE	NONE	NONE	1D+237	1I+259+C	NONE	NONE	NONE	4D+380	NONE
	A1-CBRAD5	TCGCACTGTACTGCGC	GCTCGTCTAA	1	22	22	30	anc	NONE	NONE	NONE	NONE	NONE	NONE	NONE	NONE	NONE	NONE	NONE	4D+380	NONE
	A1-CBRAD5	TCGCACTGTACTGCGC	AGGAAAAATA	1	22	22	30	anc	NONE	NONE	NONE	NONE	NONE	NONE	NONE	NONE	NONE	NONE	NONE	4D+380	NONE
	A1-CBRAD5	TCGCACTGTACTGCGC	TATAGTGACG	1	22	22	30	anc	NONE	NONE	NONE	NONE	NONE	NONE	NONE	NONE	NONE	NONE	NONE	4D+380	NONE
	A1-CBRAD5	TCGCACTGTACTGCGC	ATTACACTCT	129	22	22	30	anc	NONE	NONE	NONE	NONE	NONE	NONE	NONE	NONE	NONE	NONE	NONE	4D+380	NONE
	A1-CBRAD5	GTAGGAGCACAGCCTG	TTTGGGAGGT	46	33	33	42	anc	NONE	NONE	NONE	NONE	NONE	NONE	NONE	NONE	NONE	NONE	NONE	4D+380	NONE
	A1-CBRAD5	GTAGGAGCACAGCCTG	AGGGTGCACA	40	33	33	42	anc	NONE	NONE	NONE	NONE	NONE	NONE	NONE	NONE	NONE	NONE	NONE	4D+380	NONE
	A1-CBRAD5	GTAGGAGCACAGCCTG	ATGACAAGAT	68	33	33	42	anc	NONE	NONE	NONE	NONE	NONE	NONE	NONE	NONE	NONE	NONE	NONE	4D+380	NONE
	A1-CBRAD5	GTAGGAGCACAGCCTG	TGGTGCCATA	52	33	33	42	anc	NONE	NONE	NONE	NONE	NONE	NONE	NONE	NONE	NONE	NONE	NONE	4D+380	NONE
	A1-CBRAD5	GTAGGAGCACAGCCTG	CGGTTAAGCA	20	33	33	42	anc	NONE	NONE	NONE	NONE	NONE	NONE	NONE	NONE	NONE	NONE	NONE	4D+380	NONE
	A1-CBRAD5	GTAGGAGCACAGCCTG	TCGCCCTCTT	67	33	33	42	anc	NONE	NONE	NONE	NONE	NONE	NONE	NONE	NONE	NONE	NONE	NONE	4D+380	NONE
	A1-CBRAD5	GTAGGAGCACAGCCTG	CAGTTGTTAC	58	33	33	42	anc	NONE	NONE	NONE	NONE	NONE	NONE	NONE	NONE	NONE	NONE	NONE	4D+380	NONE
	A1-CBRAD5	GTAGGAGCACAGCCTG	CGGCACTCGG	59	33	33	42	anc	NONE	NONE	NONE	NONE	NONE	NONE	NONE	NONE	NONE	NONE	NONE	4D+380	NONE
	A1-CBRAD5	GTAGGAGCACAGCCTG	TGTCCTAGGT	61	33	33	42	anc	NONE	NONE	NONE	NONE	NONE	NONE	NONE	NONE	NONE	NONE	NONE	4D+380	NONE
	A1-CBRAD5	GTAGGAGCACAGCCTG	CCTCTAATAT	35	33	33	42	anc	NONE	NONE	NONE	NONE	NONE	NONE	NONE	NONE	NONE	NONE	NONE	4D+380	NONE
	A1-CBRAD5	GTAGGAGCACAGCCTG	ACGTTATTAA	23	33	33	42	anc	NONE	NONE	NONE	NONE	NONE	NONE	NONE	NONE	NONE	NONE	NONE	4D+380	NONE
	A1-CBRAD5	GTAGGAGCACAGCCTG	TGTCATTACT	1	33	33	42	anc	NONE	NONE	NONE	NONE	NONE	NONE	NONE	NONE	NONE	NONE	NONE	4D+380	NONE
	A1-CBRAD5	GTAGGAGCACAGCCTG	AAATTATCGA	15	33	33	42	anc	NONE	NONE	NONE	NONE	NONE	NONE	NONE	NONE	NONE	NONE	NONE	4D+380	NONE
	A1-CBRAD5	GTAGGAGCACAGCCTG	TTGATACAAT	30	33	33	42	anc	NONE	NONE	NONE	NONE	NONE	NONE	NONE	NONE	NONE	NONE	NONE	4D+380	NONE
	A1-CBRAD5	GTAGGAGCACAGCCTG	TGTCATTTAC	59	33	33	42	anc	NONE	NONE	NONE	NONE	NONE	NONE	NONE	NONE	NONE	NONE	NONE	4D+380	NONE
	A1-CBRAD5	GTAGGAGCACAGCCTG	CCTTCAAACG	1	33	33	42	anc	NONE	NONE	NONE	NONE	NONE	NONE	NONE	NONE	NONE	NONE	NONE	4D+380	NONE
	A1-CBRAD5	GTAGGAGCACAGCCTG	CTCCCATCTG	82	33	33	42	anc	NONE	NONE	NONE	NONE	NONE	NONE	NONE	NONE	NONE	NONE	NONE	4D+380	NONE
	A1-CBRAD5	GTAGGAGCACAGCCTG	TTTGGGGAGG	2	33	33	42	anc	NONE	NONE	NONE	NONE	NONE	NONE	NONE	NONE	NONE	NONE	NONE	4D+380	NONE
	A1-CBRAD5	GTAGGAGCACAGCCTG	TTCAAACGGA	1	1	34	46	anc	NONE	NONE	NONE	NONE	NONE	NONE	NONE	NONE	NONE	NONE	1I+351+G	4D+380	NONE
	A1-CBRAD5	GTAGGAGCACAGCCTG	TTCAACGGAT	46	33	33	42	anc	NONE	NONE	NONE	NONE	NONE	NONE	NONE	NONE	NONE	NONE	NONE	4D+380	NONE
	A1-CBRAD5	GTAGGAGCACAGCCTG	TTCTCGAGAA	51	33	33	42	anc	NONE	NONE	NONE	NONE	NONE	NONE	NONE	NONE	NONE	NONE	NONE	4D+380	NONE
	A1-CBRAD5	GTAGGAGCACAGCCTG	TTGATCTTTA	33	33	33	42	anc	NONE	NONE	NONE	NONE	NONE	NONE	NONE	NONE	NONE	NONE	NONE	4D+380	NONE
	A1-CBRAD5	GTAGGAGCACAGCCTG	GGTGGGTGGT	1	33	33	42	anc	NONE	NONE	NONE	NONE	NONE	NONE	NONE	NONE	NONE	NONE	NONE	4D+380	NONE
	A1-CBRAD5	GTAGGAGCACAGCCTG	CCAACTGTAC	27	33	33	42	anc	NONE	NONE	NONE	NONE	NONE	NONE	NONE	NONE	NONE	NONE	NONE	4D+380	NONE
	A1-CBRAD5	GTAGGAGCACAGCCTG	TCGCCCCTCT	3	33	33	42	anc	NONE	NONE	NONE	NONE	NONE	NONE	NONE	NONE	NONE	NONE	NONE	4D+380	NONE
	A1-CBRAD5	GTAGGAGCACAGCCTG	TTTCAACGGA	1	33	33	42	anc	NONE	NONE	NONE	NONE	NONE	NONE	NONE	NONE	NONE	NONE	NONE	4D+380	NONE
	A1-CBRAD5	GTAGGAGCACAGCCTG	TGGTATCAAC	1	33	33	42	anc	NONE	NONE	NONE	NONE	NONE	NONE	NONE	NONE	NONE	NONE	NONE	4D+380	NONE
	A1-CBRAD5	GTAGGAGCACAGCCTG	CCCATCCCAC	7	33	33	42	anc	NONE	NONE	NONE	NONE	NONE	NONE	NONE	NONE	NONE	NONE	NONE	4D+380	NONE
	A1-CBRAD5	GTAGGAGCACAGCCTG	AGGACATGGT	1	33	33	42	anc	NONE	NONE	NONE	NONE	NONE	NONE	NONE	NONE	NONE	NONE	NONE	4D+380	NONE
	A1-CBRAD5	GTAGGAGCACAGCCTG	CGCATTTTTT	1	33	33	42	anc	NONE	NONE	NONE	NONE	NONE	NONE	NONE	NONE	NONE	NONE	NONE	4D+380	NONE
	A1-CBRAD5	GTAGGAGCACAGCCTG	CTCCCATTCT	1	33	33	42	anc	NONE	NONE	NONE	NONE	NONE	NONE	NONE	NONE	NONE	NONE	NONE	4D+380	NONE
	A1-CBRAD5	GTAGGAGCACAGCCTG	TTCAACGGGA	1	33	33	42	anc	NONE	NONE	NONE	NONE	NONE	NONE	NONE	NONE	NONE	NONE	NONE	4D+380	NONE
	A1-CBRAD5	GTAGGAGCACAGCCTG	CTCCCCATCT	1	1	35	53	con	1I+81+G	NONE	NONE	NONE	NONE	1I+216+G	1I+254+G	1I+270+G	1I+297+G	NONE	1I+351+G	4D+380	1I+416+G
	A1-CBRAD5	GTAGGAGCACAGCCTG	TTGTAGGACT	1	33	33	42	anc	NONE	NONE	NONE	NONE	NONE	NONE	NONE	NONE	NONE	NONE	NONE	4D+380	NONE
	A1-CBRAD5	GTAGGAGCACAGCCTG	ACGGTACGCT	115	33	33	42	anc	NONE	NONE	NONE	NONE	NONE	NONE	NONE	NONE	NONE	NONE	NONE	4D+380	NONE
	A1-CBRAD5	AGTAGTCCAATGAGCG	CGGCAGAATC	84	13	13	18	anc	NONE	NONE	NONE	NONE	NONE	NONE	NONE	NONE	NONE	NONE	NONE	4D+380	NONE
	A1-CBRAD5	AGTAGTCCAATGAGCG	AGTTCCTGAT	74	13	13	18	anc	NONE	NONE	NONE	NONE	NONE	NONE	NONE	NONE	NONE	NONE	NONE	4D+380	NONE
	A1-CBRAD5	AGTAGTCCAATGAGCG	GCCTATTTCT	40	13	13	18	anc	NONE	NONE	NONE	NONE	NONE	NONE	NONE	NONE	NONE	NONE	NONE	4D+380	NONE
	A1-CBRAD5	AGTAGTCCAATGAGCG	GCATTAATAT	56	13	13	18	anc	NONE	NONE	NONE	NONE	NONE	NONE	NONE	NONE	NONE	NONE	NONE	4D+380	NONE
	A1-CBRAD5	AGTAGTCCAATGAGCG	ATGCACTTTC	61	13	13	18	anc	NONE	NONE	NONE	NONE	NONE	NONE	NONE	NONE	NONE	NONE	NONE	4D+380	NONE
	A1-CBRAD5	AGTAGTCCAATGAGCG	TCGATTACTT	8	13	13	18	anc	NONE	NONE	NONE	NONE	NONE	NONE	NONE	NONE	NONE	NONE	NONE	4D+380	NONE
	A1-CBRAD5	AGTAGTCCAATGAGCG	ATAAGGCTAC	51	13	13	18	anc	NONE	NONE	NONE	NONE	NONE	NONE	NONE	NONE	NONE	NONE	NONE	4D+380	NONE
	A1-CBRAD5	AGTAGTCCAATGAGCG	ATAAGGCTTA	1	13	13	18	anc	NONE	NONE	NONE	NONE	NONE	NONE	NONE	NONE	NONE	NONE	NONE	4D+380	NONE
	A1-CBRAD5	AGTAGTCCAATGAGCG	AATTTCCACA	30	13	13	18	anc	NONE	NONE	NONE	NONE	NONE	NONE	NONE	NONE	NONE	NONE	NONE	4D+380	NONE
	A1-CBRAD5	AGTAGTCCAATGAGCG	CAAGCTGGTG	107	13	13	18	anc	NONE	NONE	NONE	NONE	NONE	NONE	NONE	NONE	NONE	NONE	NONE	4D+380	NONE
	A1-CBRAD5	AGTAGTCCAATGAGCG	CCGTGTCCCT	2	1	14	24	con	1I+78+A	NONE	NONE	1I+173+G	NONE	NONE	NONE	NONE	1I+294+A&1I+308+G	NONE	NONE	4D+380	1I+402+G
	A1-CBRAD5	AGTAGTCCAATGAGCG	GCCCTATTTC	2	13	13	18	anc	NONE	NONE	NONE	NONE	NONE	NONE	NONE	NONE	NONE	NONE	NONE	4D+380	NONE
	A1-CBRAD5	AGTAGTCCAATGAGCG	CGGCAAATTT	1	13	13	18	anc	NONE	NONE	NONE	NONE	NONE	NONE	NONE	NONE	NONE	NONE	NONE	4D+380	NONE
	A1-CBRAD5	AGTAGTCCAATGAGCG	CCGTTCCCTT	75	13	13	18	anc	NONE	NONE	NONE	NONE	NONE	NONE	NONE	NONE	NONE	NONE	NONE	4D+380	NONE
	A1-CBRAD5	GTAGTACAGGGCGAAG	ACACAGCTTC	59	12	12	14	anc	NONE	NONE	NONE	NONE	NONE	NONE	NONE	NONE	NONE	NONE	NONE	4D+380	NONE
	A1-CBRAD5	GTAGTACAGGGCGAAG	TCAGGACTTT	19	12	12	14	anc	NONE	NONE	NONE	NONE	NONE	NONE	NONE	NONE	NONE	NONE	NONE	4D+380	NONE
	A1-CBRAD5	GTAGTACAGGGCGAAG	TGTAATGCAA	78	12	12	14	anc	NONE	NONE	NONE	NONE	NONE	NONE	NONE	NONE	NONE	NONE	NONE	4D+380	NONE
	A1-CBRAD5	GTAGTACAGGGCGAAG	GCTTGCAAAG	84	12	12	14	anc	NONE	NONE	NONE	NONE	NONE	NONE	NONE	NONE	NONE	NONE	NONE	4D+380	NONE
	A1-CBRAD5	GTAGTACAGGGCGAAG	TGGTTGACTT	72	12	12	14	anc	NONE	NONE	NONE	NONE	NONE	NONE	NONE	NONE	NONE	NONE	NONE	4D+380	NONE
	A1-CBRAD5	GTAGTACAGGGCGAAG	TGCCCCACGT	48	12	12	14	anc	NONE	NONE	NONE	NONE	NONE	NONE	NONE	NONE	NONE	NONE	NONE	4D+380	NONE
	A1-CBRAD5	GTAGTACAGGGCGAAG	TTGCCCCACG	1	1	13	17	con	NONE	1I+97+C	NONE	NONE	NONE	NONE	NONE	1I+275+A	NONE	NONE	NONE	4D+380	1I+411+T
	A1-CBRAD5	GTAGTACAGGGCGAAG	CGAAAAGACG	74	12	12	14	anc	NONE	NONE	NONE	NONE	NONE	NONE	NONE	NONE	NONE	NONE	NONE	4D+380	NONE
	A1-CBRAD5	GTAGTACAGGGCGAAG	GCTTTCCTTT	1	12	12	14	anc	NONE	NONE	NONE	NONE	NONE	NONE	NONE	NONE	NONE	NONE	NONE	4D+380	NONE
	A1-CBRAD5	GTAGTACAGGGCGAAG	TTCTTGGGTA	1	12	12	14	anc	NONE	NONE	NONE	NONE	NONE	NONE	NONE	NONE	NONE	NONE	NONE	4D+380	NONE
	A1-CBRAD5	GTAGTACAGGGCGAAG	TCAGACTTTG	72	12	12	14	anc	NONE	NONE	NONE	NONE	NONE	NONE	NONE	NONE	NONE	NONE	NONE	4D+380	NONE
	A1-CBRAD5	GTAGTACAGGGCGAAG	TTCTTGCCAC	1	12	12	14	anc	NONE	NONE	NONE	NONE	NONE	NONE	NONE	NONE	NONE	NONE	NONE	4D+380	NONE
	A1-CBRAD5	GTAGTACAGGGCGAAG	TTCTTGGTAG	80	12	12	14	anc	NONE	NONE	NONE	NONE	NONE	NONE	NONE	NONE	NONE	NONE	NONE	4D+380	NONE
	A1-CBRAD5	GACTCTCCAATACCTG	GCGACAATTA	81	17	17	24	anc	NONE	NONE	NONE	NONE	NONE	NONE	NONE	NONE	NONE	NONE	NONE	4D+380	NONE
	A1-CBRAD5	GACTCTCCAATACCTG	CCTATGACTT	77	17	17	24	anc	NONE	NONE	NONE	NONE	NONE	NONE	NONE	NONE	NONE	NONE	NONE	4D+380	NONE
	A1-CBRAD5	GACTCTCCAATACCTG	AACGTAGTCC	93	17	17	24	anc	NONE	NONE	NONE	NONE	NONE	NONE	NONE	NONE	NONE	NONE	NONE	4D+380	NONE
	A1-CBRAD5	GACTCTCCAATACCTG	ACAATCCGTA	55	17	17	24	anc	NONE	NONE	NONE	NONE	NONE	NONE	NONE	NONE	NONE	NONE	NONE	4D+380	NONE
	A1-CBRAD5	GACTCTCCAATACCTG	GGCGTCTCAT	62	17	17	24	anc	NONE	NONE	NONE	NONE	NONE	NONE	NONE	NONE	NONE	NONE	NONE	4D+380	NONE
	A1-CBRAD5	GACTCTCCAATACCTG	GCGATTCTCG	81	17	17	24	anc	NONE	NONE	NONE	NONE	NONE	NONE	NONE	NONE	NONE	NONE	NONE	4D+380	NONE
	A1-CBRAD5	GACTCTCCAATACCTG	TCTTACCTGT	25	17	17	24	anc	NONE	NONE	NONE	NONE	NONE	NONE	NONE	NONE	NONE	NONE	NONE	4D+380	NONE
	A1-CBRAD5	GACTCTCCAATACCTG	TTTGATCGCC	1	1	18	26	con	1I+92+G	NONE	NONE	NONE	NONE	NONE	NONE	NONE	1I+299+T	NONE	NONE	4D+380	NONE
	A1-CBRAD5	GACTCTCCAATACCTG	GGGCGTCTCA	2	17	17	24	anc	NONE	NONE	NONE	NONE	NONE	NONE	NONE	NONE	NONE	NONE	NONE	4D+380	NONE
	A1-CBRAD5	GACTCTCCAATACCTG	ATCTAGTTGG	93	17	17	24	anc	NONE	NONE	NONE	NONE	NONE	NONE	NONE	NONE	NONE	NONE	NONE	4D+380	NONE
	A1-CBRAD5	GACTCTCCAATACCTG	GCGACCGTTC	1	17	17	24	anc	NONE	NONE	NONE	NONE	NONE	NONE	NONE	NONE	NONE	NONE	NONE	4D+380	NONE
	A1-CBRAD5	GACTCTCCAATACCTG	TTCTTTTTTT	1	17	17	24	anc	NONE	NONE	NONE	NONE	NONE	NONE	NONE	NONE	NONE	NONE	NONE	4D+380	NONE
	A1-CBRAD5	GACTCTCCAATACCTG	CCTATGTTGT	1	17	17	24	anc	NONE	NONE	NONE	NONE	NONE	NONE	NONE	NONE	NONE	NONE	NONE	4D+380	NONE
	A1-CBRAD5	GACTCTCCAATACCTG	TCATTAAATT	1	17	17	24	anc	NONE	NONE	NONE	NONE	NONE	NONE	NONE	NONE	NONE	NONE	NONE	4D+380	NONE
	A1-CBRAD5	GACTCTCCAATACCTG	GTCCTTTTTT	1	17	17	24	anc	NONE	NONE	NONE	NONE	NONE	NONE	NONE	NONE	NONE	NONE	NONE	4D+380	NONE
	A1-CBRAD5	GACTCTCCAATACCTG	TGGCAAGAAT	1	17	17	24	anc	NONE	NONE	NONE	NONE	NONE	NONE	NONE	NONE	NONE	NONE	NONE	4D+380	NONE
	A1-CBRAD5	GACTCTCCAATACCTG	GCGACATAAT	1	17	17	24	anc	NONE	NONE	NONE	NONE	NONE	NONE	NONE	NONE	NONE	NONE	NONE	4D+380	NONE
	A1-CBRAD5	GACTCTCCAATACCTG	TGGCAAGGAC	95	17	17	24	anc	NONE	NONE	NONE	NONE	NONE	NONE	NONE	NONE	NONE	NONE	NONE	4D+380	NONE
	A1-CBRAD5	CTGTACCTCCAAGCAT	GACCTCCGTA	75	35	35	48	anc	NONE	NONE	NONE	NONE	NONE	NONE	NONE	NONE	NONE	NONE	NONE	4D+380	NONE
	A1-CBRAD5	CTGTACCTCCAAGCAT	CAGCTCTTAG	77	35	35	48	anc	NONE	NONE	NONE	NONE	NONE	NONE	NONE	NONE	NONE	NONE	NONE	4D+380	NONE
	A1-CBRAD5	CTGTACCTCCAAGCAT	GCACGAAGCA	104	35	35	48	anc	NONE	NONE	NONE	NONE	NONE	NONE	NONE	NONE	NONE	NONE	NONE	4D+380	NONE
	A1-CBRAD5	CTGTACCTCCAAGCAT	CCGTGAGTCA	90	35	35	48	anc	NONE	NONE	NONE	NONE	NONE	NONE	NONE	NONE	NONE	NONE	NONE	4D+380	NONE
	A1-CBRAD5	CTGTACCTCCAAGCAT	GTTCAGACCA	5	35	35	48	anc	NONE	NONE	NONE	NONE	NONE	NONE	NONE	NONE	NONE	NONE	NONE	4D+380	NONE
	A1-CBRAD5	CTGTACCTCCAAGCAT	AAAGAACCTG	49	35	35	48	anc	NONE	NONE	NONE	NONE	NONE	NONE	NONE	NONE	NONE	NONE	NONE	4D+380	NONE
	A1-CBRAD5	CTGTACCTCCAAGCAT	TAGGTATACA	87	35	35	48	anc	NONE	NONE	NONE	NONE	NONE	NONE	NONE	NONE	NONE	NONE	NONE	4D+380	NONE
	A1-CBRAD5	CTGTACCTCCAAGCAT	GTTCAGCCAG	64	35	35	48	anc	NONE	NONE	NONE	NONE	NONE	NONE	NONE	NONE	NONE	NONE	NONE	4D+380	NONE
	A1-CBRAD5	CTGTACCTCCAAGCAT	TCAACTCTCT	75	35	35	48	anc	NONE	NONE	NONE	NONE	NONE	NONE	NONE	NONE	NONE	NONE	NONE	4D+380	NONE
	A1-CBRAD5	CTGTACCTCCAAGCAT	TTACTAACCA	66	35	35	48	anc	NONE	NONE	NONE	NONE	NONE	NONE	NONE	NONE	NONE	NONE	NONE	4D+380	NONE
	A1-CBRAD5	CTGTACCTCCAAGCAT	TAATCCTAAG	66	35	35	48	anc	NONE	NONE	NONE	NONE	NONE	NONE	NONE	NONE	NONE	NONE	NONE	4D+380	NONE
	A1-CBRAD5	CTGTACCTCCAAGCAT	ACCAGATGAT	42	35	35	48	anc	NONE	NONE	NONE	NONE	NONE	NONE	NONE	NONE	NONE	NONE	NONE	4D+380	NONE
	A1-CBRAD5	CTGTACCTCCAAGCAT	ATGTGTCAAC	79	35	35	48	anc	NONE	NONE	NONE	NONE	NONE	NONE	NONE	NONE	NONE	NONE	NONE	4D+380	NONE
	A1-CBRAD5	CTGTACCTCCAAGCAT	TGGTATCAAC	6	35	35	48	anc	NONE	NONE	NONE	NONE	NONE	NONE	NONE	NONE	NONE	NONE	NONE	4D+380	NONE
	A1-CBRAD5	CTGTACCTCCAAGCAT	CAACTAGCCA	104	35	35	48	anc	NONE	NONE	NONE	NONE	NONE	NONE	NONE	NONE	NONE	NONE	NONE	4D+380	NONE
	A1-CBRAD5	CTGTACCTCCAAGCAT	TCTTCTCCTA	51	35	35	48	anc	NONE	NONE	NONE	NONE	NONE	NONE	NONE	NONE	NONE	NONE	NONE	4D+380	NONE
	A1-CBRAD5	CTGTACCTCCAAGCAT	ATAATTCTAG	38	35	35	48	anc	NONE	NONE	NONE	NONE	NONE	NONE	NONE	NONE	NONE	NONE	NONE	4D+380	NONE
	A1-CBRAD5	CTGTACCTCCAAGCAT	CACGGAAAAC	52	35	35	48	anc	NONE	NONE	NONE	NONE	NONE	NONE	NONE	NONE	NONE	NONE	NONE	4D+380	NONE
	A1-CBRAD5	CTGTACCTCCAAGCAT	GCATTTCGAT	38	35	35	48	anc	NONE	NONE	NONE	NONE	NONE	NONE	NONE	NONE	NONE	NONE	NONE	4D+380	NONE
	A1-CBRAD5	CTGTACCTCCAAGCAT	CATACGCTGT	1	35	35	48	anc	NONE	NONE	NONE	NONE	NONE	NONE	NONE	NONE	NONE	NONE	NONE	4D+380	NONE
	A1-CBRAD5	CTGTACCTCCAAGCAT	ACTTGTGGTT	79	35	35	48	anc	NONE	NONE	NONE	NONE	NONE	NONE	NONE	NONE	NONE	NONE	NONE	4D+380	NONE
	A1-CBRAD5	CTGTACCTCCAAGCAT	GTTAAAGCCA	27	35	35	48	anc	NONE	NONE	NONE	NONE	NONE	NONE	NONE	NONE	NONE	NONE	NONE	4D+380	NONE
	A1-CBRAD5	CTGTACCTCCAAGCAT	TGCCTAAATA	1	35	35	48	anc	NONE	NONE	NONE	NONE	NONE	NONE	NONE	NONE	NONE	NONE	NONE	4D+380	NONE
	A1-CBRAD5	CTGTACCTCCAAGCAT	TCTATGGATC	48	35	35	48	anc	NONE	NONE	NONE	NONE	NONE	NONE	NONE	NONE	NONE	NONE	NONE	4D+380	NONE
	A1-CBRAD5	CTGTACCTCCAAGCAT	GCAATTCATT	1	35	35	48	anc	NONE	NONE	NONE	NONE	NONE	NONE	NONE	NONE	NONE	NONE	NONE	4D+380	NONE
	A1-CBRAD5	CTGTACCTCCAAGCAT	CGAAGTATCT	1	35	35	48	anc	NONE	NONE	NONE	NONE	NONE	NONE	NONE	NONE	NONE	NONE	NONE	4D+380	NONE
	A1-CBRAD5	CTGTACCTCCAAGCAT	CACCATGACG	1	35	35	48	anc	NONE	NONE	NONE	NONE	NONE	NONE	NONE	NONE	NONE	NONE	NONE	4D+380	NONE
	A1-CBRAD5	CTGTACCTCCAAGCAT	GCATTTCATG	1	35	35	48	anc	NONE	NONE	NONE	NONE	NONE	NONE	NONE	NONE	NONE	NONE	NONE	4D+380	NONE
	A1-CBRAD5	CTGTACCTCCAAGCAT	AGTAAATACA	28	35	35	48	anc	NONE	NONE	NONE	NONE	NONE	NONE	NONE	NONE	NONE	NONE	NONE	4D+380	NONE
	A1-CBRAD5	CTGTACCTCCAAGCAT	CCGTGACGTC	1	35	35	48	anc	NONE	NONE	NONE	NONE	NONE	NONE	NONE	NONE	NONE	NONE	NONE	4D+380	NONE
	A1-CBRAD5	CTGTACCTCCAAGCAT	AAACAGCTAC	1	35	35	48	anc	NONE	NONE	NONE	NONE	NONE	NONE	NONE	NONE	NONE	NONE	NONE	4D+380	NONE
	A1-CBRAD5	CTGTACCTCCAAGCAT	GTATCGCTTT	1	35	35	48	anc	NONE	NONE	NONE	NONE	NONE	NONE	NONE	NONE	NONE	NONE	NONE	4D+380	NONE
	A1-CBRAD5	CTGTACCTCCAAGCAT	GACCCTCCGT	3	35	35	48	anc	NONE	NONE	NONE	NONE	NONE	NONE	NONE	NONE	NONE	NONE	NONE	4D+380	NONE
	A1-CBRAD5	CTGTACCTCCAAGCAT	CAGCTCCTAT	1	1	37	52	con	NONE	NONE	1I+139+C	NONE	NONE	NONE	NONE	NONE	NONE	1I+320+C	NONE	4D+380	1I+411+T
	A1-CBRAD5	CTGTACCTCCAAGCAT	GCGATTTGGT	1	35	35	48	anc	NONE	NONE	NONE	NONE	NONE	NONE	NONE	NONE	NONE	NONE	NONE	4D+380	NONE
	A1-CBRAD5	CTGTACCTCCAAGCAT	TCCTCGTATA	1	35	35	48	anc	NONE	NONE	NONE	NONE	NONE	NONE	NONE	NONE	NONE	NONE	NONE	4D+380	NONE
	A1-CBRAD5	CTGTACCTCCAAGCAT	AATTACTCGG	2	1	36	50	anc	NONE	NONE	NONE	NONE	NONE	NONE	NONE	NONE	NONE	NONE	NONE	4D+380	1I+411+T
	A1-CBRAD5	ATCTCTAGTTCCTAAG	GATTCAGACC	28	22	22	30	anc	NONE	NONE	NONE	NONE	NONE	NONE	NONE	NONE	NONE	NONE	NONE	4D+380	NONE
	A1-CBRAD5	ATCTCTAGTTCCTAAG	CATATAACAT	30	22	22	30	anc	NONE	NONE	NONE	NONE	NONE	NONE	NONE	NONE	NONE	NONE	NONE	4D+380	NONE
	A1-CBRAD5	ATCTCTAGTTCCTAAG	TGGTAAGAAT	49	22	22	30	anc	NONE	NONE	NONE	NONE	NONE	NONE	NONE	NONE	NONE	NONE	NONE	4D+380	NONE
	A1-CBRAD5	ATCTCTAGTTCCTAAG	CAACACAGCA	56	22	22	30	anc	NONE	NONE	NONE	NONE	NONE	NONE	NONE	NONE	NONE	NONE	NONE	4D+380	NONE
	A1-CBRAD5	ATCTCTAGTTCCTAAG	CACCCCTACA	93	22	22	30	anc	NONE	NONE	NONE	NONE	NONE	NONE	NONE	NONE	NONE	NONE	NONE	4D+380	NONE
	A1-CBRAD5	ATCTCTAGTTCCTAAG	ATCGCCGAGC	56	22	22	30	anc	NONE	NONE	NONE	NONE	NONE	NONE	NONE	NONE	NONE	NONE	NONE	4D+380	NONE
	A1-CBRAD5	ATCTCTAGTTCCTAAG	CAACACACCT	1	22	22	30	anc	NONE	NONE	NONE	NONE	NONE	NONE	NONE	NONE	NONE	NONE	NONE	4D+380	NONE
	A1-CBRAD5	ATCTCTAGTTCCTAAG	CAGGGCATTG	72	22	22	30	anc	NONE	NONE	NONE	NONE	NONE	NONE	NONE	NONE	NONE	NONE	NONE	4D+380	NONE
	A1-CBRAD5	ATCTCTAGTTCCTAAG	GCCTTCCGCT	58	22	22	30	anc	NONE	NONE	NONE	NONE	NONE	NONE	NONE	NONE	NONE	NONE	NONE	4D+380	NONE
	A1-CBRAD5	ATCTCTAGTTCCTAAG	ACTTTTGATA	48	22	22	30	anc	NONE	NONE	NONE	NONE	NONE	NONE	NONE	NONE	NONE	NONE	NONE	4D+380	NONE
	A1-CBRAD5	ATCTCTAGTTCCTAAG	GCCTTTTCTA	1	22	22	30	anc	NONE	NONE	NONE	NONE	NONE	NONE	NONE	NONE	NONE	NONE	NONE	4D+380	NONE
	A1-CBRAD5	ATCTCTAGTTCCTAAG	TTGGTCTCTA	23	22	22	30	anc	NONE	NONE	NONE	NONE	NONE	NONE	NONE	NONE	NONE	NONE	NONE	4D+380	NONE
	A1-CBRAD5	ATCTCTAGTTCCTAAG	CAGGGGCATT	1	1	23	32	con	NONE	NONE	NONE	1I+172+C	NONE	NONE	NONE	NONE	NONE	NONE	1I+350+C	4D+380	NONE
	A1-CBRAD5	ATCTCTAGTTCCTAAG	AGGCTTTGTG	47	22	22	30	anc	NONE	NONE	NONE	NONE	NONE	NONE	NONE	NONE	NONE	NONE	NONE	4D+380	NONE
	A1-CBRAD5	ATCTCTAGTTCCTAAG	TGGCACTGTG	54	22	22	30	anc	NONE	NONE	NONE	NONE	NONE	NONE	NONE	NONE	NONE	NONE	NONE	4D+380	NONE
	A1-CBRAD5	ATCTCTAGTTCCTAAG	GCGCTATGAC	1	22	22	30	anc	NONE	NONE	NONE	NONE	NONE	NONE	NONE	NONE	NONE	NONE	NONE	4D+380	NONE
	A1-CBRAD5	ATCTCTAGTTCCTAAG	CAACGCAGAG	1	22	22	30	anc	NONE	NONE	NONE	NONE	NONE	NONE	NONE	NONE	NONE	NONE	NONE	4D+380	NONE
	A1-CBRAD5	ATCTCTAGTTCCTAAG	CACCCCCTAC	2	22	22	30	anc	NONE	NONE	NONE	NONE	NONE	NONE	NONE	NONE	NONE	NONE	NONE	4D+380	NONE
	A1-CBRAD5	ATCTCTAGTTCCTAAG	TCCGGCATCG	32	22	22	30	anc	NONE	NONE	NONE	NONE	NONE	NONE	NONE	NONE	NONE	NONE	NONE	4D+380	NONE
	A1-CBRAD5	ATCTCTAGTTCCTAAG	CATATACATA	2	22	22	30	anc	NONE	NONE	NONE	NONE	NONE	NONE	NONE	NONE	NONE	NONE	NONE	4D+380	NONE
	A1-CBRAD5	ATCTCTAGTTCCTAAG	TGAAATCAAG	1	22	22	30	anc	NONE	NONE	NONE	NONE	NONE	NONE	NONE	NONE	NONE	NONE	NONE	4D+380	NONE
	A1-CBRAD5	ATCTCTAGTTCCTAAG	TTGCCTTTTT	1	22	22	30	anc	NONE	NONE	NONE	NONE	NONE	NONE	NONE	NONE	NONE	NONE	NONE	4D+380	NONE
	A1-CBRAD5	ATCTCTAGTTCCTAAG	CGACTAAAAG	46	22	22	30	anc	NONE	NONE	NONE	NONE	NONE	NONE	NONE	NONE	NONE	NONE	NONE	4D+380	NONE
	A1-CBRAD5	TTGTTTGGTCGAGCAA	AGGCGTACCA	61	27	35	79	anc	NONE	NONE	NONE	NONE	NONE	NONE	NONE	NONE	NONE	NONE	NONE	4D+380	1I+411+T
	A1-CBRAD5	TTGTTTGGTCGAGCAA	TGTCCGCCAT	96	27	35	79	anc	NONE	NONE	NONE	NONE	NONE	NONE	NONE	NONE	NONE	NONE	NONE	4D+380	1I+411+T
	A1-CBRAD5	TTGTTTGGTCGAGCAA	CGATTAAAAA	48	27	35	79	anc	NONE	NONE	NONE	NONE	NONE	NONE	NONE	NONE	NONE	NONE	NONE	4D+380	1I+411+T
	A1-CBRAD5	TTGTTTGGTCGAGCAA	ATACTCGTAT	43	27	35	79	anc	NONE	NONE	NONE	NONE	NONE	NONE	NONE	NONE	NONE	NONE	NONE	4D+380	1I+411+T
	A1-CBRAD5	TTGTTTGGTCGAGCAA	GCTTCTCATC	71	27	35	79	anc	NONE	NONE	NONE	NONE	NONE	NONE	NONE	NONE	NONE	NONE	NONE	4D+380	1I+411+T
	A1-CBRAD5	TTGTTTGGTCGAGCAA	CTACTCAACG	33	27	35	79	anc	NONE	NONE	NONE	NONE	NONE	NONE	NONE	NONE	NONE	NONE	NONE	4D+380	1I+411+T
	A1-CBRAD5	TTGTTTGGTCGAGCAA	TTGGTACCTA	6	27	35	79	anc	NONE	NONE	NONE	NONE	NONE	NONE	NONE	NONE	NONE	NONE	NONE	4D+380	1I+411+T
	A1-CBRAD5	TTGTTTGGTCGAGCAA	GTCACTACGT	71	27	35	79	anc	NONE	NONE	NONE	NONE	NONE	NONE	NONE	NONE	NONE	NONE	NONE	4D+380	1I+411+T
	A1-CBRAD5	TTGTTTGGTCGAGCAA	GAAAAAACGG	26	27	35	79	anc	NONE	NONE	NONE	NONE	NONE	NONE	NONE	NONE	NONE	NONE	NONE	4D+380	1I+411+T
	A1-CBRAD5	TTGTTTGGTCGAGCAA	GCGTGTTCAG	47	27	35	79	anc	NONE	NONE	NONE	NONE	NONE	NONE	NONE	NONE	NONE	NONE	NONE	4D+380	1I+411+T
	A1-CBRAD5	TTGTTTGGTCGAGCAA	ATGACATTGC	21	27	35	79	anc	NONE	NONE	NONE	NONE	NONE	NONE	NONE	NONE	NONE	NONE	NONE	4D+380	1I+411+T
	A1-CBRAD5	TTGTTTGGTCGAGCAA	TACCGCCCGG	47	27	35	79	anc	NONE	NONE	NONE	NONE	NONE	NONE	NONE	NONE	NONE	NONE	NONE	4D+380	1I+411+T
	A1-CBRAD5	TTGTTTGGTCGAGCAA	AATGAACCAT	80	27	35	79	anc	NONE	NONE	NONE	NONE	NONE	NONE	NONE	NONE	NONE	NONE	NONE	4D+380	1I+411+T
	A1-CBRAD5	TTGTTTGGTCGAGCAA	CTTTCTGGAG	44	27	35	79	anc	NONE	NONE	NONE	NONE	NONE	NONE	NONE	NONE	NONE	NONE	NONE	4D+380	1I+411+T
	A1-CBRAD5	TTGTTTGGTCGAGCAA	TCCCTGGAGG	39	27	35	79	anc	NONE	NONE	NONE	NONE	NONE	NONE	NONE	NONE	NONE	NONE	NONE	4D+380	1I+411+T
	A1-CBRAD5	TTGTTTGGTCGAGCAA	GCGGAATCGA	46	27	35	79	anc	NONE	NONE	NONE	NONE	NONE	NONE	NONE	NONE	NONE	NONE	NONE	4D+380	1I+411+T
	A1-CBRAD5	TTGTTTGGTCGAGCAA	TTGGTACCAC	21	27	35	79	anc	NONE	NONE	NONE	NONE	NONE	NONE	NONE	NONE	NONE	NONE	NONE	4D+380	1I+411+T
	A1-CBRAD5	TTGTTTGGTCGAGCAA	ATCTATAAAG	39	27	35	79	anc	NONE	NONE	NONE	NONE	NONE	NONE	NONE	NONE	NONE	NONE	NONE	4D+380	1I+411+T
	A1-CBRAD5	TTGTTTGGTCGAGCAA	AGGCCGTACC	5	27	35	79	anc	NONE	NONE	NONE	NONE	NONE	NONE	NONE	NONE	NONE	NONE	NONE	4D+380	1I+411+T
	A1-CBRAD5	TTGTTTGGTCGAGCAA	TTCCGTAGGC	49	27	35	79	anc	NONE	NONE	NONE	NONE	NONE	NONE	NONE	NONE	NONE	NONE	NONE	4D+380	1I+411+T
	A1-CBRAD5	TTGTTTGGTCGAGCAA	CTATACCCAA	27	27	35	79	anc	NONE	NONE	NONE	NONE	NONE	NONE	NONE	NONE	NONE	NONE	NONE	4D+380	1I+411+T
	A1-CBRAD5	TTGTTTGGTCGAGCAA	GAAAAAAACG	3	27	35	79	anc	NONE	NONE	NONE	NONE	NONE	NONE	NONE	NONE	NONE	NONE	NONE	4D+380	1I+411+T
	A1-CBRAD5	TTGTTTGGTCGAGCAA	CCATTACCTC	1	1	1	0	anc	NONE	NONE	NONE	NONE	NONE	NONE	NONE	NONE	NONE	NONE	NONE	NONE	NONE
	A1-CBRAD5	TTGTTTGGTCGAGCAA	TGTCCGCCCA	1	27	35	79	anc	NONE	NONE	NONE	NONE	NONE	NONE	NONE	NONE	NONE	NONE	NONE	4D+380	1I+411+T
	A1-CBRAD5	TTGTTTGGTCGAGCAA	ACTATACCCA	1	27	35	79	anc	NONE	NONE	NONE	NONE	NONE	NONE	NONE	NONE	NONE	NONE	NONE	4D+380	1I+411+T
	A1-CBRAD5	TTGTTTGGTCGAGCAA	GATTGCGGCG	73	27	35	79	anc	NONE	NONE	NONE	NONE	NONE	NONE	NONE	NONE	NONE	NONE	NONE	4D+380	1I+411+T
	A1-CBRAD5	TTGTTTGGTCGAGCAA	AATGAACCCA	1	7	8	46	anc	NONE	NONE	NONE	NONE	NONE	NONE	NONE	NONE	NONE	NONE	NONE	4D+380	NONE
	A1-CBRAD5	TTGTTTGGTCGAGCAA	AGGCTCGTAC	1	2	37	82	con	1I+83+T	NONE	NONE	NONE	NONE	NONE	NONE	NONE	NONE	NONE	NONE	4D+380	1I+411+T
	A1-CBRAD5	TTGTTTGGTCGAGCAA	AGACTCGTTT	1	7	8	46	anc	NONE	NONE	NONE	NONE	NONE	NONE	NONE	NONE	NONE	NONE	NONE	4D+380	NONE
	A1-CBRAD5	TTGTTTGGTCGAGCAA	CCATACCTCA	83	27	35	79	anc	NONE	NONE	NONE	NONE	NONE	NONE	NONE	NONE	NONE	NONE	NONE	4D+380	1I+411+T
	A1-CBRAD5	TTGTTTGGTCGAGCAA	TACGCCCGGG	1	2	37	82	con	1I+83+T	NONE	NONE	NONE	NONE	NONE	NONE	NONE	NONE	NONE	NONE	4D+380	1I+411+T
	A1-CBRAD5	TTGTTTGGTCGAGCAA	CGCAGAGTAC	1	7	8	46	anc	NONE	NONE	NONE	NONE	NONE	NONE	NONE	NONE	NONE	NONE	NONE	4D+380	NONE
	A1-CBRAD5	TTGTTTGGTCGAGCAA	AAAAAAAAAA	1	7	8	46	anc	NONE	NONE	NONE	NONE	NONE	NONE	NONE	NONE	NONE	NONE	NONE	4D+380	NONE
	A1-CBRAD5	TTGTTTGGTCGAGCAA	AGATTGCGGC	1	27	35	79	anc	NONE	NONE	NONE	NONE	NONE	NONE	NONE	NONE	NONE	NONE	NONE	4D+380	1I+411+T
	A1-CBRAD5	TTGTTTGGTCGAGCAA	AATGACATTG	1	7	8	46	anc	NONE	NONE	NONE	NONE	NONE	NONE	NONE	NONE	NONE	NONE	NONE	4D+380	NONE
	A1-CBRAD5	TTGTTTGGTCGAGCAA	GTCACATACT	1	7	8	46	anc	NONE	NONE	NONE	NONE	NONE	NONE	NONE	NONE	NONE	NONE	NONE	4D+380	NONE
	A1-CBRAD5	TTGTTTGGTCGAGCAA	CTTACTCAAC	1	7	8	46	anc	NONE	NONE	NONE	NONE	NONE	NONE	NONE	NONE	NONE	NONE	NONE	4D+380	NONE
	A1-CBRAD5	AGAGAGCGTTGCCTAA	CCGCACAGGC	72	33	33	42	anc	NONE	NONE	NONE	NONE	NONE	NONE	NONE	NONE	NONE	NONE	NONE	4D+380	NONE
	A1-CBRAD5	AGAGAGCGTTGCCTAA	ATAGTTGAAC	53	33	33	42	anc	NONE	NONE	NONE	NONE	NONE	NONE	NONE	NONE	NONE	NONE	NONE	4D+380	NONE
	A1-CBRAD5	AGAGAGCGTTGCCTAA	TGTAGAATCC	57	33	33	42	anc	NONE	NONE	NONE	NONE	NONE	NONE	NONE	NONE	NONE	NONE	NONE	4D+380	NONE
	A1-CBRAD5	AGAGAGCGTTGCCTAA	ATGAGTCAGG	93	33	33	42	anc	NONE	NONE	NONE	NONE	NONE	NONE	NONE	NONE	NONE	NONE	NONE	4D+380	NONE
	A1-CBRAD5	AGAGAGCGTTGCCTAA	ACTCCTTCAA	56	33	33	42	anc	NONE	NONE	NONE	NONE	NONE	NONE	NONE	NONE	NONE	NONE	NONE	4D+380	NONE
	A1-CBRAD5	AGAGAGCGTTGCCTAA	CCATAAAGGT	72	33	33	42	anc	NONE	NONE	NONE	NONE	NONE	NONE	NONE	NONE	NONE	NONE	NONE	4D+380	NONE
	A1-CBRAD5	AGAGAGCGTTGCCTAA	CTAGCACGAT	55	33	33	42	anc	NONE	NONE	NONE	NONE	NONE	NONE	NONE	NONE	NONE	NONE	NONE	4D+380	NONE
	A1-CBRAD5	AGAGAGCGTTGCCTAA	TGACTGCCGA	56	33	33	42	anc	NONE	NONE	NONE	NONE	NONE	NONE	NONE	NONE	NONE	NONE	NONE	4D+380	NONE
	A1-CBRAD5	AGAGAGCGTTGCCTAA	ATGCCGATTA	91	33	33	42	anc	NONE	NONE	NONE	NONE	NONE	NONE	NONE	NONE	NONE	NONE	NONE	4D+380	NONE
	A1-CBRAD5	AGAGAGCGTTGCCTAA	AGTCACAACT	95	33	33	42	anc	NONE	NONE	NONE	NONE	NONE	NONE	NONE	NONE	NONE	NONE	NONE	4D+380	NONE
	A1-CBRAD5	AGAGAGCGTTGCCTAA	TTCCAATATG	62	33	33	42	anc	NONE	NONE	NONE	NONE	NONE	NONE	NONE	NONE	NONE	NONE	NONE	4D+380	NONE
	A1-CBRAD5	AGAGAGCGTTGCCTAA	CAATTTAAAA	41	33	33	42	anc	NONE	NONE	NONE	NONE	NONE	NONE	NONE	NONE	NONE	NONE	NONE	4D+380	NONE
	A1-CBRAD5	AGAGAGCGTTGCCTAA	TGTATCCGAT	64	33	33	42	anc	NONE	NONE	NONE	NONE	NONE	NONE	NONE	NONE	NONE	NONE	NONE	4D+380	NONE
	A1-CBRAD5	AGAGAGCGTTGCCTAA	ATATATGCAT	61	33	33	42	anc	NONE	NONE	NONE	NONE	NONE	NONE	NONE	NONE	NONE	NONE	NONE	4D+380	NONE
	A1-CBRAD5	AGAGAGCGTTGCCTAA	TGATCAACTC	1	33	33	42	anc	NONE	NONE	NONE	NONE	NONE	NONE	NONE	NONE	NONE	NONE	NONE	4D+380	NONE
	A1-CBRAD5	AGAGAGCGTTGCCTAA	TACTAAAAGC	50	33	33	42	anc	NONE	NONE	NONE	NONE	NONE	NONE	NONE	NONE	NONE	NONE	NONE	4D+380	NONE
	A1-CBRAD5	AGAGAGCGTTGCCTAA	CCCCTATTCC	26	33	33	42	anc	NONE	NONE	NONE	NONE	NONE	NONE	NONE	NONE	NONE	NONE	NONE	4D+380	NONE
	A1-CBRAD5	AGAGAGCGTTGCCTAA	TCATTTCGTA	20	33	33	42	anc	NONE	NONE	NONE	NONE	NONE	NONE	NONE	NONE	NONE	NONE	NONE	4D+380	NONE
	A1-CBRAD5	AGAGAGCGTTGCCTAA	AGATTCAGAT	65	33	33	42	anc	NONE	NONE	NONE	NONE	NONE	NONE	NONE	NONE	NONE	NONE	NONE	4D+380	NONE
	A1-CBRAD5	AGAGAGCGTTGCCTAA	CGCACAGGCG	1	33	33	42	anc	NONE	NONE	NONE	NONE	NONE	NONE	NONE	NONE	NONE	NONE	NONE	4D+380	NONE
	A1-CBRAD5	AGAGAGCGTTGCCTAA	ATGCTCGATA	1	33	33	42	anc	NONE	NONE	NONE	NONE	NONE	NONE	NONE	NONE	NONE	NONE	NONE	4D+380	NONE
	A1-CBRAD5	AGAGAGCGTTGCCTAA	GCTCTAACAG	27	33	33	42	anc	NONE	NONE	NONE	NONE	NONE	NONE	NONE	NONE	NONE	NONE	NONE	4D+380	NONE
	A1-CBRAD5	AGAGAGCGTTGCCTAA	ATGCCGAGTT	1	33	33	42	anc	NONE	NONE	NONE	NONE	NONE	NONE	NONE	NONE	NONE	NONE	NONE	4D+380	NONE
	A1-CBRAD5	AGAGAGCGTTGCCTAA	ATCCTATGCT	1	33	33	42	anc	NONE	NONE	NONE	NONE	NONE	NONE	NONE	NONE	NONE	NONE	NONE	4D+380	NONE
	A1-CBRAD5	AGAGAGCGTTGCCTAA	AGATCAGATA	1	1	34	46	con	NONE	NONE	NONE	NONE	NONE	NONE	1I+254+G	NONE	NONE	1D+335	NONE	4D+380	1I+392+G
	A1-CBRAD5	AGAGAGCGTTGCCTAA	CCTATCGTAC	1	33	33	42	anc	NONE	NONE	NONE	NONE	NONE	NONE	NONE	NONE	NONE	NONE	NONE	4D+380	NONE
	A1-CBRAD5	AGAGAGCGTTGCCTAA	ACTCCCCTTT	3	33	33	42	anc	NONE	NONE	NONE	NONE	NONE	NONE	NONE	NONE	NONE	NONE	NONE	4D+380	NONE
	A1-CBRAD5	AGAGAGCGTTGCCTAA	ACCAATAACC	74	33	33	42	anc	NONE	NONE	NONE	NONE	NONE	NONE	NONE	NONE	NONE	NONE	NONE	4D+380	NONE
	A1-CBRAD5	AGAGAGCGTTGCCTAA	ATGGTCGTGC	2	33	33	42	anc	NONE	NONE	NONE	NONE	NONE	NONE	NONE	NONE	NONE	NONE	NONE	4D+380	NONE
	A1-CBRAD5	AGAGAGCGTTGCCTAA	GTCACAACTC	1	33	33	42	anc	NONE	NONE	NONE	NONE	NONE	NONE	NONE	NONE	NONE	NONE	NONE	4D+380	NONE
	A1-CBRAD5	AGAGAGCGTTGCCTAA	TACTAAAAAG	1	33	33	42	anc	NONE	NONE	NONE	NONE	NONE	NONE	NONE	NONE	NONE	NONE	NONE	4D+380	NONE
	A1-CBRAD5	AGAGAGCGTTGCCTAA	CTCGGGTCCG	56	33	33	42	anc	NONE	NONE	NONE	NONE	NONE	NONE	NONE	NONE	NONE	NONE	NONE	4D+380	NONE
	A1-CBRAD5	AGAGAGCGTTGCCTAA	CTCGGGTCGT	2	33	33	42	anc	NONE	NONE	NONE	NONE	NONE	NONE	NONE	NONE	NONE	NONE	NONE	4D+380	NONE
	A1-CBRAD5	AGAGAGCGTTGCCTAA	ATAGTTGGAT	1	33	33	42	anc	NONE	NONE	NONE	NONE	NONE	NONE	NONE	NONE	NONE	NONE	NONE	4D+380	NONE
	A1-CBRAD5	CTTACCGGTCATCTAG	GTGCTCCAAC	43	54	54	70	anc	NONE	NONE	NONE	NONE	NONE	NONE	NONE	NONE	NONE	NONE	NONE	4D+380	NONE
	A1-CBRAD5	CTTACCGGTCATCTAG	CTGAGCTCTG	77	54	54	70	anc	NONE	NONE	NONE	NONE	NONE	NONE	NONE	NONE	NONE	NONE	NONE	4D+380	NONE
	A1-CBRAD5	CTTACCGGTCATCTAG	TACCTGAACA	88	54	54	70	anc	NONE	NONE	NONE	NONE	NONE	NONE	NONE	NONE	NONE	NONE	NONE	4D+380	NONE
	A1-CBRAD5	CTTACCGGTCATCTAG	GGTGGTCCGG	83	54	54	70	anc	NONE	NONE	NONE	NONE	NONE	NONE	NONE	NONE	NONE	NONE	NONE	4D+380	NONE
[truncated: 47,999 more rows]

## Sheet: Table S4-part2
	Table S4 (part 2 of 2). List of unique (cell barcode and UMI) lineage barcode alleles and their editing events
	Sample	BC	UMI	zwCount	rawUMIcount	comUMIcount	Score	checkInfo	target1	target2	target3	target4	target5	target6	target7	target8	target9	target10	target11	target12	target13
	HESC	GGGTTGCCACTACAGT	CCACGTGAGT	34	17	18	46	anc	NONE	NONE	NONE	NONE	NONE	NONE	1I+249+T	NONE	NONE	NONE	NONE	NONE	4D+406
	HESC	GGGTTGCCACTACAGT	CGAAGCTCCA	42	17	18	46	anc	NONE	NONE	NONE	NONE	NONE	NONE	1I+249+T	NONE	NONE	NONE	NONE	NONE	4D+406
	HESC	GGGTTGCCACTACAGT	ATCTGAGAGT	14	17	18	46	anc	NONE	NONE	NONE	NONE	NONE	NONE	1I+249+T	NONE	NONE	NONE	NONE	NONE	4D+406
	HESC	GGGTTGCCACTACAGT	TCGATGTTAA	22	17	18	46	anc	NONE	NONE	NONE	NONE	NONE	NONE	1I+249+T	NONE	NONE	NONE	NONE	NONE	4D+406
	HESC	GGGTTGCCACTACAGT	ATTAAATGCA	22	17	18	46	anc	NONE	NONE	NONE	NONE	NONE	NONE	1I+249+T	NONE	NONE	NONE	NONE	NONE	4D+406
	HESC	GGGTTGCCACTACAGT	TTTTAAGATC	19	17	18	46	anc	NONE	NONE	NONE	NONE	NONE	NONE	1I+249+T	NONE	NONE	NONE	NONE	NONE	4D+406
	HESC	GGGTTGCCACTACAGT	TTTGTCCGTT	26	17	18	46	anc	NONE	NONE	NONE	NONE	NONE	NONE	1I+249+T	NONE	NONE	NONE	NONE	NONE	4D+406
	HESC	GGGTTGCCACTACAGT	GACGTGCTCA	1	17	18	46	anc	NONE	NONE	NONE	NONE	NONE	NONE	1I+249+T	NONE	NONE	NONE	NONE	NONE	4D+406
	HESC	GGGTTGCCACTACAGT	TCCCGTCCTT	1	17	18	46	anc	NONE	NONE	NONE	NONE	NONE	NONE	1I+249+T	NONE	NONE	NONE	NONE	NONE	4D+406
	HESC	GGGTTGCCACTACAGT	TTAAATTTTT	2	1	1	24	anc	NONE	NONE	NONE	NONE	NONE	NONE	1I+249+T	NONE	NONE	NONE	NONE	NONE	NONE
	HESC	GGGTTGCCACTACAGT	TCGGTGTTTT	1	17	18	46	anc	NONE	NONE	NONE	NONE	NONE	NONE	1I+249+T	NONE	NONE	NONE	NONE	NONE	4D+406
	HESC	GGGTTGCCACTACAGT	ATTAAATATC	1	17	18	46	anc	NONE	NONE	NONE	NONE	NONE	NONE	1I+249+T	NONE	NONE	NONE	NONE	NONE	4D+406
	HESC	GGGTTGCCACTACAGT	CGCAAGCTCC	1	1	19	51	con	NONE	NONE	NONE	1I+173+G	NONE	NONE	1I+237+C&1I+249+T	1I+281+G	NONE	NONE	1I+343+T&1I+348+G	NONE	4D+406
	HESC	GGGTTGCCACTACAGT	TTTTTTTTTT	1	17	18	46	anc	NONE	NONE	NONE	NONE	NONE	NONE	1I+249+T	NONE	NONE	NONE	NONE	NONE	4D+406
	HESC	TAGAGCTAGATGTCGG	CCAACTTAAG	26	7	7	21	anc	NONE	NONE	NONE	NONE	NONE	NONE	1I+249+T	NONE	NONE	NONE	NONE	NONE	4D+406
	HESC	TAGAGCTAGATGTCGG	CGTTCTGAAA	31	7	7	21	anc	NONE	NONE	NONE	NONE	NONE	NONE	1I+249+T	NONE	NONE	NONE	NONE	NONE	4D+406
	HESC	TAGAGCTAGATGTCGG	GCCATGTAGG	52	7	7	21	anc	NONE	NONE	NONE	NONE	NONE	NONE	1I+249+T	NONE	NONE	NONE	NONE	NONE	4D+406
	HESC	TAGAGCTAGATGTCGG	TTCTGGGATG	33	7	7	21	anc	NONE	NONE	NONE	NONE	NONE	NONE	1I+249+T	NONE	NONE	NONE	NONE	NONE	4D+406
	HESC	TAGAGCTAGATGTCGG	TTTATTGCTC	21	7	7	21	anc	NONE	NONE	NONE	NONE	NONE	NONE	1I+249+T	NONE	NONE	NONE	NONE	NONE	4D+406
	HESC	TAGAGCTAGATGTCGG	GTTTATTGCT	1	1	8	22	con	NONE	NONE	NONE	1I+172+C	NONE	NONE	1I+249+T	NONE	NONE	NONE	NONE	NONE	4D+406
	HESC	TAGAGCTAGATGTCGG	TTTGTTCCAC	31	7	7	21	anc	NONE	NONE	NONE	NONE	NONE	NONE	1I+249+T	NONE	NONE	NONE	NONE	NONE	4D+406
	HESC	TAGAGCTAGATGTCGG	TTCTGGGGAT	1	7	7	21	anc	NONE	NONE	NONE	NONE	NONE	NONE	1I+249+T	NONE	NONE	NONE	NONE	NONE	4D+406
	HESC	TCATTACGTCCGTGAC	CCCTCAAGCC	36	25	25	61	anc	NONE	NONE	NONE	NONE	NONE	NONE	1I+249+T	NONE	NONE	NONE	NONE	NONE	4D+406
	HESC	TCATTACGTCCGTGAC	GTGCCGCAAA	28	25	25	61	anc	NONE	NONE	NONE	NONE	NONE	NONE	1I+249+T	NONE	NONE	NONE	NONE	NONE	4D+406
	HESC	TCATTACGTCCGTGAC	GTCGATTAAC	41	25	25	61	anc	NONE	NONE	NONE	NONE	NONE	NONE	1I+249+T	NONE	NONE	NONE	NONE	NONE	4D+406
	HESC	TCATTACGTCCGTGAC	TCTTCAACAT	68	25	25	61	anc	NONE	NONE	NONE	NONE	NONE	NONE	1I+249+T	NONE	NONE	NONE	NONE	NONE	4D+406
	HESC	TCATTACGTCCGTGAC	GCATTTGTTT	44	25	25	61	anc	NONE	NONE	NONE	NONE	NONE	NONE	1I+249+T	NONE	NONE	NONE	NONE	NONE	4D+406
	HESC	TCATTACGTCCGTGAC	GCTCCTGTCA	49	25	25	61	anc	NONE	NONE	NONE	NONE	NONE	NONE	1I+249+T	NONE	NONE	NONE	NONE	NONE	4D+406
	HESC	TCATTACGTCCGTGAC	AACGTCTCAT	48	25	25	61	anc	NONE	NONE	NONE	NONE	NONE	NONE	1I+249+T	NONE	NONE	NONE	NONE	NONE	4D+406
	HESC	TCATTACGTCCGTGAC	GAGTCTTCTT	40	25	25	61	anc	NONE	NONE	NONE	NONE	NONE	NONE	1I+249+T	NONE	NONE	NONE	NONE	NONE	4D+406
	HESC	TCATTACGTCCGTGAC	CTTGCTTTCC	65	25	25	61	anc	NONE	NONE	NONE	NONE	NONE	NONE	1I+249+T	NONE	NONE	NONE	NONE	NONE	4D+406
	HESC	TCATTACGTCCGTGAC	GGTAGTTGGT	4	25	25	61	anc	NONE	NONE	NONE	NONE	NONE	NONE	1I+249+T	NONE	NONE	NONE	NONE	NONE	4D+406
	HESC	TCATTACGTCCGTGAC	GTTTTGCATT	45	25	25	61	anc	NONE	NONE	NONE	NONE	NONE	NONE	1I+249+T	NONE	NONE	NONE	NONE	NONE	4D+406
	HESC	TCATTACGTCCGTGAC	GAGTCCCTAG	48	25	25	61	anc	NONE	NONE	NONE	NONE	NONE	NONE	1I+249+T	NONE	NONE	NONE	NONE	NONE	4D+406
	HESC	TCATTACGTCCGTGAC	TCTCTTCAAC	1	1	26	68	con	1I+78+A	1I+110+T	NONE	NONE	1I+196+G	NONE	1I+249+T	1I+281+G	NONE	2I+322+AC	1I+348+T	1I+387+G	4D+406
	HESC	TCATTACGTCCGTGAC	TTTATAGTAT	16	25	25	61	anc	NONE	NONE	NONE	NONE	NONE	NONE	1I+249+T	NONE	NONE	NONE	NONE	NONE	4D+406
	HESC	TCATTACGTCCGTGAC	TAGCCTTTGG	32	25	25	61	anc	NONE	NONE	NONE	NONE	NONE	NONE	1I+249+T	NONE	NONE	NONE	NONE	NONE	4D+406
	HESC	TCATTACGTCCGTGAC	CTTGCTTTTT	1	25	25	61	anc	NONE	NONE	NONE	NONE	NONE	NONE	1I+249+T	NONE	NONE	NONE	NONE	NONE	4D+406
	HESC	TCATTACGTCCGTGAC	CTGACGTATA	26	25	25	61	anc	NONE	NONE	NONE	NONE	NONE	NONE	1I+249+T	NONE	NONE	NONE	NONE	NONE	4D+406
	HESC	TCATTACGTCCGTGAC	ATTATACTAC	6	25	25	61	anc	NONE	NONE	NONE	NONE	NONE	NONE	1I+249+T	NONE	NONE	NONE	NONE	NONE	4D+406
	HESC	TCATTACGTCCGTGAC	AGGCGCCGAT	51	25	25	61	anc	NONE	NONE	NONE	NONE	NONE	NONE	1I+249+T	NONE	NONE	NONE	NONE	NONE	4D+406
	HESC	TCATTACGTCCGTGAC	AACGAAACGC	1	25	25	61	anc	NONE	NONE	NONE	NONE	NONE	NONE	1I+249+T	NONE	NONE	NONE	NONE	NONE	4D+406
	HESC	TCATTACGTCCGTGAC	GCTTCATCTA	2	25	25	61	anc	NONE	NONE	NONE	NONE	NONE	NONE	1I+249+T	NONE	NONE	NONE	NONE	NONE	4D+406
	HESC	TCATTACGTCCGTGAC	CTTCGGTGTA	2	25	25	61	anc	NONE	NONE	NONE	NONE	NONE	NONE	1I+249+T	NONE	NONE	NONE	NONE	NONE	4D+406
	HESC	TCATTACGTCCGTGAC	GCTCTGGAGC	2	25	25	61	anc	NONE	NONE	NONE	NONE	NONE	NONE	1I+249+T	NONE	NONE	NONE	NONE	NONE	4D+406
	HESC	TCATTACGTCCGTGAC	CGTCAATCTC	1	25	25	61	anc	NONE	NONE	NONE	NONE	NONE	NONE	1I+249+T	NONE	NONE	NONE	NONE	NONE	4D+406
	HESC	TCATTACGTCCGTGAC	GCCTTCCAGG	2	25	25	61	anc	NONE	NONE	NONE	NONE	NONE	NONE	1I+249+T	NONE	NONE	NONE	NONE	NONE	4D+406
	HESC	TCATTACGTCCGTGAC	CGGTTGCATA	1	25	25	61	anc	NONE	NONE	NONE	NONE	NONE	NONE	1I+249+T	NONE	NONE	NONE	NONE	NONE	4D+406
	HESC	TAGTGGTAGAAACGCC	ACCCCGTCAA	1	8	8	16	con	NONE	NONE	NONE	NONE	NONE	NONE	1I+249+T	NONE	NONE	NONE	NONE	NONE	4D+406
	HESC	TAGTGGTAGAAACGCC	CGTTGTTGTT	1	8	8	16	con	NONE	NONE	NONE	NONE	NONE	NONE	1I+249+T	NONE	NONE	NONE	NONE	NONE	4D+406
	HESC	TAGTGGTAGAAACGCC	ATCTCAAATC	1	8	8	16	con	NONE	NONE	NONE	NONE	NONE	NONE	1I+249+T	NONE	NONE	NONE	NONE	NONE	4D+406
	HESC	TAGTGGTAGAAACGCC	GCTCTCCTGT	1	8	8	16	con	NONE	NONE	NONE	NONE	NONE	NONE	1I+249+T	NONE	NONE	NONE	NONE	NONE	4D+406
	HESC	TAGTGGTAGAAACGCC	ATTCATTTTT	1	8	8	16	con	NONE	NONE	NONE	NONE	NONE	NONE	1I+249+T	NONE	NONE	NONE	NONE	NONE	4D+406
	HESC	TAGTGGTAGAAACGCC	CACCATTAAT	2	8	8	16	con	NONE	NONE	NONE	NONE	NONE	NONE	1I+249+T	NONE	NONE	NONE	NONE	NONE	4D+406
	HESC	TAGTGGTAGAAACGCC	TATTACAAGC	2	8	8	16	con	NONE	NONE	NONE	NONE	NONE	NONE	1I+249+T	NONE	NONE	NONE	NONE	NONE	4D+406
	HESC	TAGTGGTAGAAACGCC	ATTCAGTGAT	55	8	8	16	con	NONE	NONE	NONE	NONE	NONE	NONE	1I+249+T	NONE	NONE	NONE	NONE	NONE	4D+406
	HESC	CAACCAATCGCGTTTC	ATGGTCATAC	9	12	12	34	anc	NONE	NONE	NONE	NONE	NONE	NONE	1I+249+T	NONE	NONE	NONE	NONE	NONE	4D+406
	HESC	CAACCAATCGCGTTTC	TTGTCTTGCT	27	12	12	34	anc	NONE	NONE	NONE	NONE	NONE	NONE	1I+249+T	NONE	NONE	NONE	NONE	NONE	4D+406
	HESC	CAACCAATCGCGTTTC	GCACGGCCTC	39	12	12	34	anc	NONE	NONE	NONE	NONE	NONE	NONE	1I+249+T	NONE	NONE	NONE	NONE	NONE	4D+406
	HESC	CAACCAATCGCGTTTC	CCTCACTGTG	54	12	12	34	anc	NONE	NONE	NONE	NONE	NONE	NONE	1I+249+T	NONE	NONE	NONE	NONE	NONE	4D+406
	HESC	CAACCAATCGCGTTTC	CCGTCGGGTC	43	12	12	34	anc	NONE	NONE	NONE	NONE	NONE	NONE	1I+249+T	NONE	NONE	NONE	NONE	NONE	4D+406
	HESC	CAACCAATCGCGTTTC	TGCACATAAA	34	12	12	34	anc	NONE	NONE	NONE	NONE	NONE	NONE	1I+249+T	NONE	NONE	NONE	NONE	NONE	4D+406
	HESC	CAACCAATCGCGTTTC	GCACGGCACT	5	12	12	34	anc	NONE	NONE	NONE	NONE	NONE	NONE	1I+249+T	NONE	NONE	NONE	NONE	NONE	4D+406
	HESC	CAACCAATCGCGTTTC	CTCACTGTGT	2	12	12	34	anc	NONE	NONE	NONE	NONE	NONE	NONE	1I+249+T	NONE	NONE	NONE	NONE	NONE	4D+406
	HESC	CAACCAATCGCGTTTC	CTGTTTACAT	1	12	12	34	anc	NONE	NONE	NONE	NONE	NONE	NONE	1I+249+T	NONE	NONE	NONE	NONE	NONE	4D+406
	HESC	CAACCAATCGCGTTTC	CCGTCGGGGT	1	1	13	36	con	NONE	NONE	1I+131+C	NONE	NONE	NONE	1I+249+T	NONE	1D+289	NONE	NONE	NONE	4D+406
	HESC	CAACCAATCGCGTTTC	TTGCCACAAC	16	12	12	34	anc	NONE	NONE	NONE	NONE	NONE	NONE	1I+249+T	NONE	NONE	NONE	NONE	NONE	4D+406
	HESC	CAACCAATCGCGTTTC	ATCACCATGT	1	12	12	34	anc	NONE	NONE	NONE	NONE	NONE	NONE	1I+249+T	NONE	NONE	NONE	NONE	NONE	4D+406
	HESC	CAACCAATCGCGTTTC	CATCACCATG	86	12	12	34	anc	NONE	NONE	NONE	NONE	NONE	NONE	1I+249+T	NONE	NONE	NONE	NONE	NONE	4D+406
	HESC	TCAGCTCAGCTGTTCA	TCAGTGCATC	49	21	22	50	anc	NONE	NONE	NONE	NONE	NONE	NONE	1I+249+T	NONE	NONE	NONE	NONE	NONE	4D+406
	HESC	TCAGCTCAGCTGTTCA	TCAATATTGC	4	1	23	60	con	NONE	NONE	2I+142+GG	NONE	3I+193+GTG&6I+199+TGCCTC	27I+221+GGGTAGGGGGTGCCTCCTCCCTGGAGA&1I+225+T	3I+231+CTG&1I+249+T	1I+276+G	NONE	2I+329+TG	NONE	12I+370+CAACCCCCCTGT	2I+400+CT&4D+406
	HESC	TCAGCTCAGCTGTTCA	CTCCACTCAC	4	21	22	50	anc	NONE	NONE	NONE	NONE	NONE	NONE	1I+249+T	NONE	NONE	NONE	NONE	NONE	4D+406
	HESC	TCAGCTCAGCTGTTCA	CCCACTCACC	40	21	22	50	anc	NONE	NONE	NONE	NONE	NONE	NONE	1I+249+T	NONE	NONE	NONE	NONE	NONE	4D+406
	HESC	TCAGCTCAGCTGTTCA	CTTACAATCA	33	21	22	50	anc	NONE	NONE	NONE	NONE	NONE	NONE	1I+249+T	NONE	NONE	NONE	NONE	NONE	4D+406
	HESC	TCAGCTCAGCTGTTCA	GTCTGTAAAA	21	21	22	50	anc	NONE	NONE	NONE	NONE	NONE	NONE	1I+249+T	NONE	NONE	NONE	NONE	NONE	4D+406
	HESC	TCAGCTCAGCTGTTCA	TTGTTTCGTC	39	21	22	50	anc	NONE	NONE	NONE	NONE	NONE	NONE	1I+249+T	NONE	NONE	NONE	NONE	NONE	4D+406
	HESC	TCAGCTCAGCTGTTCA	GATTTCTATA	12	21	22	50	anc	NONE	NONE	NONE	NONE	NONE	NONE	1I+249+T	NONE	NONE	NONE	NONE	NONE	4D+406
	HESC	TCAGCTCAGCTGTTCA	ATTGAATCAT	28	21	22	50	anc	NONE	NONE	NONE	NONE	NONE	NONE	1I+249+T	NONE	NONE	NONE	NONE	NONE	4D+406
	HESC	TCAGCTCAGCTGTTCA	GTTACTTGCC	33	21	22	50	anc	NONE	NONE	NONE	NONE	NONE	NONE	1I+249+T	NONE	NONE	NONE	NONE	NONE	4D+406
	HESC	TCAGCTCAGCTGTTCA	TTTTCTGTTT	1	21	22	50	anc	NONE	NONE	NONE	NONE	NONE	NONE	1I+249+T	NONE	NONE	NONE	NONE	NONE	4D+406
	HESC	TCAGCTCAGCTGTTCA	AATCTTCCAA	1	21	22	50	anc	NONE	NONE	NONE	NONE	NONE	NONE	1I+249+T	NONE	NONE	NONE	NONE	NONE	4D+406
	HESC	TCAGCTCAGCTGTTCA	CCCGTATGTT	1	21	22	50	anc	NONE	NONE	NONE	NONE	NONE	NONE	1I+249+T	NONE	NONE	NONE	NONE	NONE	4D+406
	HESC	TCAGCTCAGCTGTTCA	ACTGCGATCC	45	21	22	50	anc	NONE	NONE	NONE	NONE	NONE	NONE	1I+249+T	NONE	NONE	NONE	NONE	NONE	4D+406
	HESC	TCAGCTCAGCTGTTCA	GAGGATGCAT	1	21	22	50	anc	NONE	NONE	NONE	NONE	NONE	NONE	1I+249+T	NONE	NONE	NONE	NONE	NONE	4D+406
	HESC	TCAGCTCAGCTGTTCA	TTGTTAATGA	1	1	1	25	anc	NONE	NONE	NONE	NONE	NONE	NONE	NONE	NONE	NONE	NONE	NONE	NONE	4D+406
	HESC	TCAGCTCAGCTGTTCA	AATTGAATCA	1	21	22	50	anc	NONE	NONE	NONE	NONE	NONE	NONE	1I+249+T	NONE	NONE	NONE	NONE	NONE	4D+406
	HESC	TCAGCTCAGCTGTTCA	TTTTGTATAC	26	21	22	50	anc	NONE	NONE	NONE	NONE	NONE	NONE	1I+249+T	NONE	NONE	NONE	NONE	NONE	4D+406
	HESC	TCAGCTCAGCTGTTCA	ACTTGAGAGT	1	21	22	50	anc	NONE	NONE	NONE	NONE	NONE	NONE	1I+249+T	NONE	NONE	NONE	NONE	NONE	4D+406
	HESC	TCAGCTCAGCTGTTCA	TCCCAGAGCC	1	21	22	50	anc	NONE	NONE	NONE	NONE	NONE	NONE	1I+249+T	NONE	NONE	NONE	NONE	NONE	4D+406
	HESC	TCAGCTCAGCTGTTCA	GACCTTCATC	2	21	22	50	anc	NONE	NONE	NONE	NONE	NONE	NONE	1I+249+T	NONE	NONE	NONE	NONE	NONE	4D+406
	HESC	TCAGCTCAGCTGTTCA	CCCCTGGTCT	1	21	22	50	anc	NONE	NONE	NONE	NONE	NONE	NONE	1I+249+T	NONE	NONE	NONE	NONE	NONE	4D+406
	HESC	TCAGCTCAGCTGTTCA	AATTATCTGT	2	21	22	50	anc	NONE	NONE	NONE	NONE	NONE	NONE	1I+249+T	NONE	NONE	NONE	NONE	NONE	4D+406
	HESC	ACGCAGCCATGGAATA	AGCCCGCATT	1	6	6	12	con	NONE	NONE	NONE	NONE	NONE	NONE	1I+249+T	NONE	NONE	NONE	NONE	NONE	4D+406
	HESC	ACGCAGCCATGGAATA	GTTATCAAAG	9	6	6	12	con	NONE	NONE	NONE	NONE	NONE	NONE	1I+249+T	NONE	NONE	NONE	NONE	NONE	4D+406
	HESC	ACGCAGCCATGGAATA	TTCCGTTTAC	1	6	6	12	con	NONE	NONE	NONE	NONE	NONE	NONE	1I+249+T	NONE	NONE	NONE	NONE	NONE	4D+406
	HESC	ACGCAGCCATGGAATA	TTGATCCTTT	21	6	6	12	con	NONE	NONE	NONE	NONE	NONE	NONE	1I+249+T	NONE	NONE	NONE	NONE	NONE	4D+406
	HESC	ACGCAGCCATGGAATA	TTCATGCTCC	41	6	6	12	con	NONE	NONE	NONE	NONE	NONE	NONE	1I+249+T	NONE	NONE	NONE	NONE	NONE	4D+406
	HESC	ACGCAGCCATGGAATA	CGGGTTACCG	1	6	6	12	con	NONE	NONE	NONE	NONE	NONE	NONE	1I+249+T	NONE	NONE	NONE	NONE	NONE	4D+406
	HESC	CTCGTCATCGGTGTCG	TTCCATGTCT	21	5	12	22	anc	NONE	NONE	NONE	NONE	NONE	NONE	1I+249+T	NONE	NONE	NONE	NONE	NONE	4D+406
	HESC	CTCGTCATCGGTGTCG	ATTACTCTAC	33	3	7	13	anc	NONE	NONE	NONE	NONE	NONE	NONE	1I+249+T	NONE	NONE	NONE	NONE	NONE	NONE
	HESC	CTCGTCATCGGTGTCG	CACCCTTGGT	9	5	12	22	anc	NONE	NONE	NONE	NONE	NONE	NONE	1I+249+T	NONE	NONE	NONE	NONE	NONE	4D+406
	HESC	CTCGTCATCGGTGTCG	GATGCGTAGG	51	5	12	22	anc	NONE	NONE	NONE	NONE	NONE	NONE	1I+249+T	NONE	NONE	NONE	NONE	NONE	4D+406
	HESC	CTCGTCATCGGTGTCG	CTTTGTACCC	31	4	4	0	anc	NONE	NONE	NONE	NONE	NONE	NONE	NONE	NONE	NONE	NONE	NONE	NONE	NONE
	HESC	CTCGTCATCGGTGTCG	GAACCACTAC	14	4	4	0	anc	NONE	NONE	NONE	NONE	NONE	NONE	NONE	NONE	NONE	NONE	NONE	NONE	NONE
	HESC	CTCGTCATCGGTGTCG	GACAGATCTC	32	4	4	0	anc	NONE	NONE	NONE	NONE	NONE	NONE	NONE	NONE	NONE	NONE	NONE	NONE	NONE
	HESC	CTCGTCATCGGTGTCG	AATTATTTAA	3	4	4	0	anc	NONE	NONE	NONE	NONE	NONE	NONE	NONE	NONE	NONE	NONE	NONE	NONE	NONE
	HESC	CTCGTCATCGGTGTCG	GATTCCTTTT	1	3	7	13	anc	NONE	NONE	NONE	NONE	NONE	NONE	1I+249+T	NONE	NONE	NONE	NONE	NONE	NONE
	HESC	CTCGTCATCGGTGTCG	TGACGTTGCG	71	5	12	22	anc	NONE	NONE	NONE	NONE	NONE	NONE	1I+249+T	NONE	NONE	NONE	NONE	NONE	4D+406
	HESC	CTCGTCATCGGTGTCG	AGAGCAAAAA	1	5	12	22	anc	NONE	NONE	NONE	NONE	NONE	NONE	1I+249+T	NONE	NONE	NONE	NONE	NONE	4D+406
	HESC	CTCGTCATCGGTGTCG	CCTGCCTGTA	48	3	7	13	anc	NONE	NONE	NONE	NONE	NONE	NONE	1I+249+T	NONE	NONE	NONE	NONE	NONE	NONE
	HESC	CTCGTCATCGGTGTCG	TCTCCTCGGT	1	1	13	25	con	NONE	NONE	NONE	1I+161+C	NONE	1D+208	1I+249+T	NONE	NONE	NONE	2I+351+CT	NONE	4D+406
	HESC	CACACAATCCTCAATT	ACCACAGTGC	2	1	8	25	con	NONE	NONE	NONE	1I+173+G	NONE	NONE	1I+249+T	NONE	1I+299+T	NONE	1I+342+A	NONE	4D+406
	HESC	CACACAATCCTCAATT	ATGTCTGACT	38	7	7	22	anc	NONE	NONE	NONE	NONE	NONE	NONE	1I+249+T	NONE	NONE	NONE	NONE	NONE	4D+406
	HESC	CACACAATCCTCAATT	TAGATCATGC	14	7	7	22	anc	NONE	NONE	NONE	NONE	NONE	NONE	1I+249+T	NONE	NONE	NONE	NONE	NONE	4D+406
	HESC	CACACAATCCTCAATT	ATAACCTCGT	15	7	7	22	anc	NONE	NONE	NONE	NONE	NONE	NONE	1I+249+T	NONE	NONE	NONE	NONE	NONE	4D+406
	HESC	CACACAATCCTCAATT	AGGTGTGTGG	2	7	7	22	anc	NONE	NONE	NONE	NONE	NONE	NONE	1I+249+T	NONE	NONE	NONE	NONE	NONE	4D+406
	HESC	CACACAATCCTCAATT	GCCGGGCGAC	2	7	7	22	anc	NONE	NONE	NONE	NONE	NONE	NONE	1I+249+T	NONE	NONE	NONE	NONE	NONE	4D+406
	HESC	CACACAATCCTCAATT	TCACAATCAA	1	7	7	22	anc	NONE	NONE	NONE	NONE	NONE	NONE	1I+249+T	NONE	NONE	NONE	NONE	NONE	4D+406
	HESC	CACACAATCCTCAATT	ATCTAATGGC	76	7	7	22	anc	NONE	NONE	NONE	NONE	NONE	NONE	1I+249+T	NONE	NONE	NONE	NONE	NONE	4D+406
	HESC	GCTCCTACACCGTTGG	TTGAAAACCG	32	14	14	30	anc	NONE	NONE	NONE	NONE	NONE	NONE	1I+249+T	NONE	NONE	NONE	NONE	NONE	4D+406
	HESC	GCTCCTACACCGTTGG	AGCCCCCTCT	28	14	14	30	anc	NONE	NONE	NONE	NONE	NONE	NONE	1I+249+T	NONE	NONE	NONE	NONE	NONE	4D+406
	HESC	GCTCCTACACCGTTGG	CACAGTGTTC	39	14	14	30	anc	NONE	NONE	NONE	NONE	NONE	NONE	1I+249+T	NONE	NONE	NONE	NONE	NONE	4D+406
	HESC	GCTCCTACACCGTTGG	CTTGATACTT	27	14	14	30	anc	NONE	NONE	NONE	NONE	NONE	NONE	1I+249+T	NONE	NONE	NONE	NONE	NONE	4D+406
	HESC	GCTCCTACACCGTTGG	ATCCGGAGAT	34	14	14	30	anc	NONE	NONE	NONE	NONE	NONE	NONE	1I+249+T	NONE	NONE	NONE	NONE	NONE	4D+406
	HESC	GCTCCTACACCGTTGG	ACCATTTATT	5	14	14	30	anc	NONE	NONE	NONE	NONE	NONE	NONE	1I+249+T	NONE	NONE	NONE	NONE	NONE	4D+406
	HESC	GCTCCTACACCGTTGG	AGACATCATG	32	14	14	30	anc	NONE	NONE	NONE	NONE	NONE	NONE	1I+249+T	NONE	NONE	NONE	NONE	NONE	4D+406
	HESC	GCTCCTACACCGTTGG	TTTTTCATTA	10	14	14	30	anc	NONE	NONE	NONE	NONE	NONE	NONE	1I+249+T	NONE	NONE	NONE	NONE	NONE	4D+406
	HESC	GCTCCTACACCGTTGG	CTAAGCAGTT	3	14	14	30	anc	NONE	NONE	NONE	NONE	NONE	NONE	1I+249+T	NONE	NONE	NONE	NONE	NONE	4D+406
	HESC	GCTCCTACACCGTTGG	ACTCCGTATG	28	14	14	30	anc	NONE	NONE	NONE	NONE	NONE	NONE	1I+249+T	NONE	NONE	NONE	NONE	NONE	4D+406
	HESC	GCTCCTACACCGTTGG	TTCCAAAATA	16	14	14	30	anc	NONE	NONE	NONE	NONE	NONE	NONE	1I+249+T	NONE	NONE	NONE	NONE	NONE	4D+406
	HESC	GCTCCTACACCGTTGG	TTTTTCAATT	1	1	15	32	con	61D+1	NONE	NONE	NONE	NONE	NONE	1I+249+T	NONE	1I+294+A	NONE	NONE	NONE	4D+406
	HESC	GCTCCTACACCGTTGG	AGCCCCCCTC	2	14	14	30	anc	NONE	NONE	NONE	NONE	NONE	NONE	1I+249+T	NONE	NONE	NONE	NONE	NONE	4D+406
	HESC	GCTCCTACACCGTTGG	TTGAAAAACC	1	14	14	30	anc	NONE	NONE	NONE	NONE	NONE	NONE	1I+249+T	NONE	NONE	NONE	NONE	NONE	4D+406
	HESC	GCTCCTACACCGTTGG	CATTGCATTT	1	14	14	30	anc	NONE	NONE	NONE	NONE	NONE	NONE	1I+249+T	NONE	NONE	NONE	NONE	NONE	4D+406
	HESC	GACCTGGGTCGAGATG	ATTACCTTTG	35	13	14	30	anc	NONE	NONE	NONE	NONE	NONE	NONE	1I+249+T	NONE	NONE	NONE	NONE	NONE	4D+406
	HESC	GACCTGGGTCGAGATG	GATATCGTCC	28	13	14	30	anc	NONE	NONE	NONE	NONE	NONE	NONE	1I+249+T	NONE	NONE	NONE	NONE	NONE	4D+406
	HESC	GACCTGGGTCGAGATG	CAGTACGCTA	31	13	14	30	anc	NONE	NONE	NONE	NONE	NONE	NONE	1I+249+T	NONE	NONE	NONE	NONE	NONE	4D+406
	HESC	GACCTGGGTCGAGATG	GTTATGGTTT	60	13	14	30	anc	NONE	NONE	NONE	NONE	NONE	NONE	1I+249+T	NONE	NONE	NONE	NONE	NONE	4D+406
	HESC	GACCTGGGTCGAGATG	TGCCCTGCCG	1	13	14	30	anc	NONE	NONE	NONE	NONE	NONE	NONE	1I+249+T	NONE	NONE	NONE	NONE	NONE	4D+406
	HESC	GACCTGGGTCGAGATG	ACTGGGAATG	56	13	14	30	anc	NONE	NONE	NONE	NONE	NONE	NONE	1I+249+T	NONE	NONE	NONE	NONE	NONE	4D+406
	HESC	GACCTGGGTCGAGATG	GTGTTAATGT	15	13	14	30	anc	NONE	NONE	NONE	NONE	NONE	NONE	1I+249+T	NONE	NONE	NONE	NONE	NONE	4D+406
	HESC	GACCTGGGTCGAGATG	ATAACCTCTA	2	13	14	30	anc	NONE	NONE	NONE	NONE	NONE	NONE	1I+249+T	NONE	NONE	NONE	NONE	NONE	4D+406
	HESC	GACCTGGGTCGAGATG	GCTATGCCTT	2	13	14	30	anc	NONE	NONE	NONE	NONE	NONE	NONE	1I+249+T	NONE	NONE	NONE	NONE	NONE	4D+406
	HESC	GACCTGGGTCGAGATG	ACTGGAATGT	1	1	15	31	con	NONE	NONE	NONE	NONE	NONE	NONE	1D+237&1I+249+T	NONE	NONE	NONE	NONE	NONE	4D+406
	HESC	GACCTGGGTCGAGATG	AGCAGCCACG	1	13	14	30	anc	NONE	NONE	NONE	NONE	NONE	NONE	1I+249+T	NONE	NONE	NONE	NONE	NONE	4D+406
	HESC	GACCTGGGTCGAGATG	ATATCCTTTC	1	13	14	30	anc	NONE	NONE	NONE	NONE	NONE	NONE	1I+249+T	NONE	NONE	NONE	NONE	NONE	4D+406
	HESC	GACCTGGGTCGAGATG	TTTTTTTTTT	1	13	14	30	anc	NONE	NONE	NONE	NONE	NONE	NONE	1I+249+T	NONE	NONE	NONE	NONE	NONE	4D+406
	HESC	GACCTGGGTCGAGATG	TGGCAGTGCG	91	13	14	30	anc	NONE	NONE	NONE	NONE	NONE	NONE	1I+249+T	NONE	NONE	NONE	NONE	NONE	4D+406
	HESC	GACCTGGGTCGAGATG	ACGGGCAGGT	1	1	1	15	anc	NONE	NONE	NONE	NONE	NONE	NONE	NONE	NONE	NONE	NONE	NONE	NONE	4D+406
	HESC	ACGATACGTTCGCGAC	TCCTTTACAG	37	23	23	54	anc	NONE	NONE	NONE	NONE	NONE	NONE	1I+249+T	NONE	NONE	NONE	NONE	NONE	4D+406
	HESC	ACGATACGTTCGCGAC	CCCGGATTCG	25	23	23	54	anc	NONE	NONE	NONE	NONE	NONE	NONE	1I+249+T	NONE	NONE	NONE	NONE	NONE	4D+406
	HESC	ACGATACGTTCGCGAC	AAAGGTAAAC	35	23	23	54	anc	NONE	NONE	NONE	NONE	NONE	NONE	1I+249+T	NONE	NONE	NONE	NONE	NONE	4D+406
	HESC	ACGATACGTTCGCGAC	AGCTATATCC	58	23	23	54	anc	NONE	NONE	NONE	NONE	NONE	NONE	1I+249+T	NONE	NONE	NONE	NONE	NONE	4D+406
	HESC	ACGATACGTTCGCGAC	CGCGAGTGGT	50	23	23	54	anc	NONE	NONE	NONE	NONE	NONE	NONE	1I+249+T	NONE	NONE	NONE	NONE	NONE	4D+406
	HESC	ACGATACGTTCGCGAC	TCGTCTCGTC	62	23	23	54	anc	NONE	NONE	NONE	NONE	NONE	NONE	1I+249+T	NONE	NONE	NONE	NONE	NONE	4D+406
	HESC	ACGATACGTTCGCGAC	GACATGGTCC	34	23	23	54	anc	NONE	NONE	NONE	NONE	NONE	NONE	1I+249+T	NONE	NONE	NONE	NONE	NONE	4D+406
	HESC	ACGATACGTTCGCGAC	CGCCCGGCGC	38	23	23	54	anc	NONE	NONE	NONE	NONE	NONE	NONE	1I+249+T	NONE	NONE	NONE	NONE	NONE	4D+406
	HESC	ACGATACGTTCGCGAC	TTAATGGTGT	48	23	23	54	anc	NONE	NONE	NONE	NONE	NONE	NONE	1I+249+T	NONE	NONE	NONE	NONE	NONE	4D+406
	HESC	ACGATACGTTCGCGAC	CCTGGTAACT	49	23	23	54	anc	NONE	NONE	NONE	NONE	NONE	NONE	1I+249+T	NONE	NONE	NONE	NONE	NONE	4D+406
	HESC	ACGATACGTTCGCGAC	CAATTACCGA	32	23	23	54	anc	NONE	NONE	NONE	NONE	NONE	NONE	1I+249+T	NONE	NONE	NONE	NONE	NONE	4D+406
	HESC	ACGATACGTTCGCGAC	CGGCTGCCAC	10	23	23	54	anc	NONE	NONE	NONE	NONE	NONE	NONE	1I+249+T	NONE	NONE	NONE	NONE	NONE	4D+406
	HESC	ACGATACGTTCGCGAC	TTGTTAAGGC	23	23	23	54	anc	NONE	NONE	NONE	NONE	NONE	NONE	1I+249+T	NONE	NONE	NONE	NONE	NONE	4D+406
	HESC	ACGATACGTTCGCGAC	CCTTTCGTGT	1	1	24	55	con	NONE	NONE	NONE	1I+173+G	NONE	NONE	1I+249+T	NONE	NONE	NONE	NONE	NONE	4D+406
	HESC	ACGATACGTTCGCGAC	CTTTCGTGTC	32	23	23	54	anc	NONE	NONE	NONE	NONE	NONE	NONE	1I+249+T	NONE	NONE	NONE	NONE	NONE	4D+406
	HESC	ACGATACGTTCGCGAC	ATGGCTTCGT	60	23	23	54	anc	NONE	NONE	NONE	NONE	NONE	NONE	1I+249+T	NONE	NONE	NONE	NONE	NONE	4D+406
	HESC	ACGATACGTTCGCGAC	CGCCGGCGCT	1	23	23	54	anc	NONE	NONE	NONE	NONE	NONE	NONE	1I+249+T	NONE	NONE	NONE	NONE	NONE	4D+406
	HESC	ACGATACGTTCGCGAC	TTAATGTGTT	1	23	23	54	anc	NONE	NONE	NONE	NONE	NONE	NONE	1I+249+T	NONE	NONE	NONE	NONE	NONE	4D+406
	HESC	ACGATACGTTCGCGAC	TTGCTTTGTC	15	23	23	54	anc	NONE	NONE	NONE	NONE	NONE	NONE	1I+249+T	NONE	NONE	NONE	NONE	NONE	4D+406
	HESC	ACGATACGTTCGCGAC	CCCCGGATTC	1	23	23	54	anc	NONE	NONE	NONE	NONE	NONE	NONE	1I+249+T	NONE	NONE	NONE	NONE	NONE	4D+406
	HESC	ACGATACGTTCGCGAC	ACAGCCTTAC	1	23	23	54	anc	NONE	NONE	NONE	NONE	NONE	NONE	1I+249+T	NONE	NONE	NONE	NONE	NONE	4D+406
	HESC	ACGATACGTTCGCGAC	CCGCCATTGT	1	23	23	54	anc	NONE	NONE	NONE	NONE	NONE	NONE	1I+249+T	NONE	NONE	NONE	NONE	NONE	4D+406
	HESC	ACGATACGTTCGCGAC	ATCTAGCATT	1	23	23	54	anc	NONE	NONE	NONE	NONE	NONE	NONE	1I+249+T	NONE	NONE	NONE	NONE	NONE	4D+406
	HESC	ACGATACGTTCGCGAC	ATTCATGCCG	1	23	23	54	anc	NONE	NONE	NONE	NONE	NONE	NONE	1I+249+T	NONE	NONE	NONE	NONE	NONE	4D+406
	HESC	CGAGCACCACACAGAG	CGCAAACTGC	2	12	12	24	con	NONE	NONE	NONE	NONE	NONE	NONE	1I+249+T	NONE	NONE	NONE	NONE	NONE	4D+406
	HESC	CGAGCACCACACAGAG	TAGGAGTAAT	29	12	12	24	con	NONE	NONE	NONE	NONE	NONE	NONE	1I+249+T	NONE	NONE	NONE	NONE	NONE	4D+406
	HESC	CGAGCACCACACAGAG	GTATAAACAA	12	12	12	24	con	NONE	NONE	NONE	NONE	NONE	NONE	1I+249+T	NONE	NONE	NONE	NONE	NONE	4D+406
	HESC	CGAGCACCACACAGAG	AGTATTAAAG	6	12	12	24	con	NONE	NONE	NONE	NONE	NONE	NONE	1I+249+T	NONE	NONE	NONE	NONE	NONE	4D+406
	HESC	CGAGCACCACACAGAG	GTTCTCAATT	31	12	12	24	con	NONE	NONE	NONE	NONE	NONE	NONE	1I+249+T	NONE	NONE	NONE	NONE	NONE	4D+406
	HESC	CGAGCACCACACAGAG	CGCAACTGCA	49	12	12	24	con	NONE	NONE	NONE	NONE	NONE	NONE	1I+249+T	NONE	NONE	NONE	NONE	NONE	4D+406
	HESC	CGAGCACCACACAGAG	GTGCTAGTAC	1	12	12	24	con	NONE	NONE	NONE	NONE	NONE	NONE	1I+249+T	NONE	NONE	NONE	NONE	NONE	4D+406
	HESC	CGAGCACCACACAGAG	GGCTCCTCAT	13	12	12	24	con	NONE	NONE	NONE	NONE	NONE	NONE	1I+249+T	NONE	NONE	NONE	NONE	NONE	4D+406
	HESC	CGAGCACCACACAGAG	ATTACTGCAT	1	12	12	24	con	NONE	NONE	NONE	NONE	NONE	NONE	1I+249+T	NONE	NONE	NONE	NONE	NONE	4D+406
	HESC	CGAGCACCACACAGAG	GGATCGGTGG	2	12	12	24	con	NONE	NONE	NONE	NONE	NONE	NONE	1I+249+T	NONE	NONE	NONE	NONE	NONE	4D+406
	HESC	CGAGCACCACACAGAG	GTCTACTTTG	1	12	12	24	con	NONE	NONE	NONE	NONE	NONE	NONE	1I+249+T	NONE	NONE	NONE	NONE	NONE	4D+406
	HESC	CGAGCACCACACAGAG	TTGGACAATG	37	12	12	24	con	NONE	NONE	NONE	NONE	NONE	NONE	1I+249+T	NONE	NONE	NONE	NONE	NONE	4D+406
	HESC	TATCAGGCAGGCAGTA	CAAAGCTACA	36	56	57	124	anc	NONE	NONE	NONE	NONE	NONE	NONE	1I+249+T	NONE	NONE	NONE	NONE	NONE	4D+406
	HESC	TATCAGGCAGGCAGTA	AGTTTTAATT	18	56	57	124	anc	NONE	NONE	NONE	NONE	NONE	NONE	1I+249+T	NONE	NONE	NONE	NONE	NONE	4D+406
	HESC	TATCAGGCAGGCAGTA	TTGTAGCCAT	16	56	57	124	anc	NONE	NONE	NONE	NONE	NONE	NONE	1I+249+T	NONE	NONE	NONE	NONE	NONE	4D+406
	HESC	TATCAGGCAGGCAGTA	TCGTATCTCA	33	56	57	124	anc	NONE	NONE	NONE	NONE	NONE	NONE	1I+249+T	NONE	NONE	NONE	NONE	NONE	4D+406
	HESC	TATCAGGCAGGCAGTA	CGTTAACATG	68	56	57	124	anc	NONE	NONE	NONE	NONE	NONE	NONE	1I+249+T	NONE	NONE	NONE	NONE	NONE	4D+406
	HESC	TATCAGGCAGGCAGTA	CGACACATCG	66	56	57	124	anc	NONE	NONE	NONE	NONE	NONE	NONE	1I+249+T	NONE	NONE	NONE	NONE	NONE	4D+406
	HESC	TATCAGGCAGGCAGTA	CTATTCTCAG	23	56	57	124	anc	NONE	NONE	NONE	NONE	NONE	NONE	1I+249+T	NONE	NONE	NONE	NONE	NONE	4D+406
	HESC	TATCAGGCAGGCAGTA	TGAATCAGAT	41	56	57	124	anc	NONE	NONE	NONE	NONE	NONE	NONE	1I+249+T	NONE	NONE	NONE	NONE	NONE	4D+406
	HESC	TATCAGGCAGGCAGTA	CCCGTGAATT	11	56	57	124	anc	NONE	NONE	NONE	NONE	NONE	NONE	1I+249+T	NONE	NONE	NONE	NONE	NONE	4D+406
	HESC	TATCAGGCAGGCAGTA	TCAATTACAC	12	56	57	124	anc	NONE	NONE	NONE	NONE	NONE	NONE	1I+249+T	NONE	NONE	NONE	NONE	NONE	4D+406
	HESC	TATCAGGCAGGCAGTA	AAGTCTCCCT	21	56	57	124	anc	NONE	NONE	NONE	NONE	NONE	NONE	1I+249+T	NONE	NONE	NONE	NONE	NONE	4D+406
	HESC	TATCAGGCAGGCAGTA	CAGCAATTTG	25	56	57	124	anc	NONE	NONE	NONE	NONE	NONE	NONE	1I+249+T	NONE	NONE	NONE	NONE	NONE	4D+406
	HESC	TATCAGGCAGGCAGTA	CATATACCGA	34	56	57	124	anc	NONE	NONE	NONE	NONE	NONE	NONE	1I+249+T	NONE	NONE	NONE	NONE	NONE	4D+406
	HESC	TATCAGGCAGGCAGTA	TCCCAGAGTT	17	56	57	124	anc	NONE	NONE	NONE	NONE	NONE	NONE	1I+249+T	NONE	NONE	NONE	NONE	NONE	4D+406
	HESC	TATCAGGCAGGCAGTA	AATCTCTTGG	12	56	57	124	anc	NONE	NONE	NONE	NONE	NONE	NONE	1I+249+T	NONE	NONE	NONE	NONE	NONE	4D+406
	HESC	TATCAGGCAGGCAGTA	TTGTTTCCAT	12	56	57	124	anc	NONE	NONE	NONE	NONE	NONE	NONE	1I+249+T	NONE	NONE	NONE	NONE	NONE	4D+406
	HESC	TATCAGGCAGGCAGTA	CACGACCTCT	31	56	57	124	anc	NONE	NONE	NONE	NONE	NONE	NONE	1I+249+T	NONE	NONE	NONE	NONE	NONE	4D+406
	HESC	TATCAGGCAGGCAGTA	GCATTAATAA	11	56	57	124	anc	NONE	NONE	NONE	NONE	NONE	NONE	1I+249+T	NONE	NONE	NONE	NONE	NONE	4D+406
	HESC	TATCAGGCAGGCAGTA	AGTTCCAACT	46	56	57	124	anc	NONE	NONE	NONE	NONE	NONE	NONE	1I+249+T	NONE	NONE	NONE	NONE	NONE	4D+406
	HESC	TATCAGGCAGGCAGTA	CCCAAGGTCT	22	56	57	124	anc	NONE	NONE	NONE	NONE	NONE	NONE	1I+249+T	NONE	NONE	NONE	NONE	NONE	4D+406
	HESC	TATCAGGCAGGCAGTA	TTTGATTTTG	39	56	57	124	anc	NONE	NONE	NONE	NONE	NONE	NONE	1I+249+T	NONE	NONE	NONE	NONE	NONE	4D+406
	HESC	TATCAGGCAGGCAGTA	CGTTTATCAC	29	56	57	124	anc	NONE	NONE	NONE	NONE	NONE	NONE	1I+249+T	NONE	NONE	NONE	NONE	NONE	4D+406
	HESC	TATCAGGCAGGCAGTA	AAAGAAATAA	7	56	57	124	anc	NONE	NONE	NONE	NONE	NONE	NONE	1I+249+T	NONE	NONE	NONE	NONE	NONE	4D+406
	HESC	TATCAGGCAGGCAGTA	CCTTTCAGCA	70	56	57	124	anc	NONE	NONE	NONE	NONE	NONE	NONE	1I+249+T	NONE	NONE	NONE	NONE	NONE	4D+406
	HESC	TATCAGGCAGGCAGTA	TAATTATACA	2	56	57	124	anc	NONE	NONE	NONE	NONE	NONE	NONE	1I+249+T	NONE	NONE	NONE	NONE	NONE	4D+406
	HESC	TATCAGGCAGGCAGTA	TATACCTGTA	4	56	57	124	anc	NONE	NONE	NONE	NONE	NONE	NONE	1I+249+T	NONE	NONE	NONE	NONE	NONE	4D+406
	HESC	TATCAGGCAGGCAGTA	ATAAGTCACT	24	56	57	124	anc	NONE	NONE	NONE	NONE	NONE	NONE	1I+249+T	NONE	NONE	NONE	NONE	NONE	4D+406
	HESC	TATCAGGCAGGCAGTA	GAGCCCAAAA	12	56	57	124	anc	NONE	NONE	NONE	NONE	NONE	NONE	1I+249+T	NONE	NONE	NONE	NONE	NONE	4D+406
	HESC	TATCAGGCAGGCAGTA	ATCATTTCAA	12	56	57	124	anc	NONE	NONE	NONE	NONE	NONE	NONE	1I+249+T	NONE	NONE	NONE	NONE	NONE	4D+406
	HESC	TATCAGGCAGGCAGTA	GCTCAGGGCT	27	56	57	124	anc	NONE	NONE	NONE	NONE	NONE	NONE	1I+249+T	NONE	NONE	NONE	NONE	NONE	4D+406
	HESC	TATCAGGCAGGCAGTA	TCTAAACGCA	29	56	57	124	anc	NONE	NONE	NONE	NONE	NONE	NONE	1I+249+T	NONE	NONE	NONE	NONE	NONE	4D+406
	HESC	TATCAGGCAGGCAGTA	ATATTTTTGC	26	56	57	124	anc	NONE	NONE	NONE	NONE	NONE	NONE	1I+249+T	NONE	NONE	NONE	NONE	NONE	4D+406
	HESC	TATCAGGCAGGCAGTA	CCTTGTCGCT	1	56	57	124	anc	NONE	NONE	NONE	NONE	NONE	NONE	1I+249+T	NONE	NONE	NONE	NONE	NONE	4D+406
	HESC	TATCAGGCAGGCAGTA	TTCGATTAAG	15	56	57	124	anc	NONE	NONE	NONE	NONE	NONE	NONE	1I+249+T	NONE	NONE	NONE	NONE	NONE	4D+406
	HESC	TATCAGGCAGGCAGTA	ATTCTTTCTA	6	56	57	124	anc	NONE	NONE	NONE	NONE	NONE	NONE	1I+249+T	NONE	NONE	NONE	NONE	NONE	4D+406
	HESC	TATCAGGCAGGCAGTA	TCCCCCCTTA	1	56	57	124	anc	NONE	NONE	NONE	NONE	NONE	NONE	1I+249+T	NONE	NONE	NONE	NONE	NONE	4D+406
	HESC	TATCAGGCAGGCAGTA	ATCGCTTTTC	12	56	57	124	anc	NONE	NONE	NONE	NONE	NONE	NONE	1I+249+T	NONE	NONE	NONE	NONE	NONE	4D+406
	HESC	TATCAGGCAGGCAGTA	AAAACACGGT	24	56	57	124	anc	NONE	NONE	NONE	NONE	NONE	NONE	1I+249+T	NONE	NONE	NONE	NONE	NONE	4D+406
	HESC	TATCAGGCAGGCAGTA	CAGCTTTTAT	4	56	57	124	anc	NONE	NONE	NONE	NONE	NONE	NONE	1I+249+T	NONE	NONE	NONE	NONE	NONE	4D+406
	HESC	TATCAGGCAGGCAGTA	CGTTATCACT	1	56	57	124	anc	NONE	NONE	NONE	NONE	NONE	NONE	1I+249+T	NONE	NONE	NONE	NONE	NONE	4D+406
	HESC	TATCAGGCAGGCAGTA	CGTTAATATT	1	56	57	124	anc	NONE	NONE	NONE	NONE	NONE	NONE	1I+249+T	NONE	NONE	NONE	NONE	NONE	4D+406
	HESC	TATCAGGCAGGCAGTA	GCTCAGGGGC	3	56	57	124	anc	NONE	NONE	NONE	NONE	NONE	NONE	1I+249+T	NONE	NONE	NONE	NONE	NONE	4D+406
	HESC	TATCAGGCAGGCAGTA	TCCACTATGT	6	56	57	124	anc	NONE	NONE	NONE	NONE	NONE	NONE	1I+249+T	NONE	NONE	NONE	NONE	NONE	4D+406
	HESC	TATCAGGCAGGCAGTA	ATCCTCTCAA	6	56	57	124	anc	NONE	NONE	NONE	NONE	NONE	NONE	1I+249+T	NONE	NONE	NONE	NONE	NONE	4D+406
	HESC	TATCAGGCAGGCAGTA	TACACCAGGG	1	56	57	124	anc	NONE	NONE	NONE	NONE	NONE	NONE	1I+249+T	NONE	NONE	NONE	NONE	NONE	4D+406
	HESC	TATCAGGCAGGCAGTA	GCATTTTTTT	1	56	57	124	anc	NONE	NONE	NONE	NONE	NONE	NONE	1I+249+T	NONE	NONE	NONE	NONE	NONE	4D+406
	HESC	TATCAGGCAGGCAGTA	TTCGTTTTTT	1	56	57	124	anc	NONE	NONE	NONE	NONE	NONE	NONE	1I+249+T	NONE	NONE	NONE	NONE	NONE	4D+406
	HESC	TATCAGGCAGGCAGTA	TATTTTTGCT	1	56	57	124	anc	NONE	NONE	NONE	NONE	NONE	NONE	1I+249+T	NONE	NONE	NONE	NONE	NONE	4D+406
	HESC	TATCAGGCAGGCAGTA	CGTTAACTGG	1	56	57	124	anc	NONE	NONE	NONE	NONE	NONE	NONE	1I+249+T	NONE	NONE	NONE	NONE	NONE	4D+406
	HESC	TATCAGGCAGGCAGTA	ACCCCGCTCC	4	56	57	124	anc	NONE	NONE	NONE	NONE	NONE	NONE	1I+249+T	NONE	NONE	NONE	NONE	NONE	4D+406
	HESC	TATCAGGCAGGCAGTA	TCGGAAGAGA	1	56	57	124	anc	NONE	NONE	NONE	NONE	NONE	NONE	1I+249+T	NONE	NONE	NONE	NONE	NONE	4D+406
	HESC	TATCAGGCAGGCAGTA	AATCAGGAGC	2	56	57	124	anc	NONE	NONE	NONE	NONE	NONE	NONE	1I+249+T	NONE	NONE	NONE	NONE	NONE	4D+406
	HESC	TATCAGGCAGGCAGTA	TTGTTTCTTT	1	56	57	124	anc	NONE	NONE	NONE	NONE	NONE	NONE	1I+249+T	NONE	NONE	NONE	NONE	NONE	4D+406
	HESC	TATCAGGCAGGCAGTA	CAGTGGGCTG	1	1	1	0	anc	NONE	NONE	NONE	NONE	NONE	NONE	NONE	NONE	NONE	NONE	NONE	NONE	NONE
	HESC	TATCAGGCAGGCAGTA	GTTGTTTTTT	1	56	57	124	anc	NONE	NONE	NONE	NONE	NONE	NONE	1I+249+T	NONE	NONE	NONE	NONE	NONE	4D+406
	HESC	TATCAGGCAGGCAGTA	CTATCTCAGT	2	1	58	129	con	1I+78+A	1I+97+C	NONE	NONE	NONE	NONE	1I+249+T	NONE	1I+284+C&1I+294+A	1I+327+T	NONE	NONE	4D+406
	HESC	TATCAGGCAGGCAGTA	GCAATTAATA	1	56	57	124	anc	NONE	NONE	NONE	NONE	NONE	NONE	1I+249+T	NONE	NONE	NONE	NONE	NONE	4D+406
	HESC	TATCAGGCAGGCAGTA	TCCCCCTTAT	2	56	57	124	anc	NONE	NONE	NONE	NONE	NONE	NONE	1I+249+T	NONE	NONE	NONE	NONE	NONE	4D+406
	HESC	CCCTCCTAGTACACCT	TCATTTAGCT	2	4	5	11	anc	NONE	NONE	NONE	NONE	NONE	NONE	1I+249+T	NONE	NONE	NONE	NONE	NONE	4D+406
	HESC	CCCTCCTAGTACACCT	AACCAGAGGG	1	1	6	12	con	NONE	NONE	NONE	NONE	1I+195+T	NONE	1I+249+T	NONE	NONE	NONE	NONE	NONE	4D+406
	HESC	CCCTCCTAGTACACCT	CGTCTTTGTC	2	1	1	6	anc	NONE	NONE	NONE	NONE	NONE	NONE	1I+249+T	NONE	NONE	NONE	NONE	NONE	NONE
	HESC	CCCTCCTAGTACACCT	TTTCACTATG	2	4	5	11	anc	NONE	NONE	NONE	NONE	NONE	NONE	1I+249+T	NONE	NONE	NONE	NONE	NONE	4D+406
	HESC	CCCTCCTAGTACACCT	TTCCGTCTCC	1	4	5	11	anc	NONE	NONE	NONE	NONE	NONE	NONE	1I+249+T	NONE	NONE	NONE	NONE	NONE	4D+406
	HESC	CCCTCCTAGTACACCT	CTAATACCGG	37	4	5	11	anc	NONE	NONE	NONE	NONE	NONE	NONE	1I+249+T	NONE	NONE	NONE	NONE	NONE	4D+406
	HESC	ATAGACCTCTACTCAT	ATAGGCTCTT	15	8	9	19	anc	NONE	NONE	NONE	NONE	NONE	NONE	1I+249+T	NONE	NONE	NONE	NONE	NONE	4D+406
	HESC	ATAGACCTCTACTCAT	CTGTCGCGGT	28	8	9	19	anc	NONE	NONE	NONE	NONE	NONE	NONE	1I+249+T	NONE	NONE	NONE	NONE	NONE	4D+406
	HESC	ATAGACCTCTACTCAT	TTTTGCCAAG	2	8	9	19	anc	NONE	NONE	NONE	NONE	NONE	NONE	1I+249+T	NONE	NONE	NONE	NONE	NONE	4D+406
	HESC	ATAGACCTCTACTCAT	AGCATTGTTA	2	8	9	19	anc	NONE	NONE	NONE	NONE	NONE	NONE	1I+249+T	NONE	NONE	NONE	NONE	NONE	4D+406
	HESC	ATAGACCTCTACTCAT	CATTTGTCGC	2	8	9	19	anc	NONE	NONE	NONE	NONE	NONE	NONE	1I+249+T	NONE	NONE	NONE	NONE	NONE	4D+406
	HESC	ATAGACCTCTACTCAT	CTGCTTCGTC	1	8	9	19	anc	NONE	NONE	NONE	NONE	NONE	NONE	1I+249+T	NONE	NONE	NONE	NONE	NONE	4D+406
	HESC	ATAGACCTCTACTCAT	TCCGTAACAT	2	1	10	20	con	NONE	NONE	NONE	NONE	NONE	NONE	1I+249+T	NONE	NONE	NONE	NONE	NONE	1I+394+T&4D+406
	HESC	ATAGACCTCTACTCAT	CTTGGGGACC	2	1	1	10	anc	NONE	NONE	NONE	NONE	NONE	NONE	NONE	NONE	NONE	NONE	NONE	NONE	4D+406
	HESC	ATAGACCTCTACTCAT	TAATATGCAA	1	8	9	19	anc	NONE	NONE	NONE	NONE	NONE	NONE	1I+249+T	NONE	NONE	NONE	NONE	NONE	4D+406
	HESC	ATAGACCTCTACTCAT	CTCCAGTTAG	1	8	9	19	anc	NONE	NONE	NONE	NONE	NONE	NONE	1I+249+T	NONE	NONE	NONE	NONE	NONE	4D+406
	HESC	TGGGCGTGTTTACTCT	GCTCTCCCTG	17	40	41	92	anc	NONE	NONE	NONE	NONE	NONE	NONE	1I+249+T	NONE	NONE	NONE	NONE	NONE	4D+406
	HESC	TGGGCGTGTTTACTCT	GTGATAGTGC	50	40	41	92	anc	NONE	NONE	NONE	NONE	NONE	NONE	1I+249+T	NONE	NONE	NONE	NONE	NONE	4D+406
	HESC	TGGGCGTGTTTACTCT	GACGGCACAT	55	40	41	92	anc	NONE	NONE	NONE	NONE	NONE	NONE	1I+249+T	NONE	NONE	NONE	NONE	NONE	4D+406
	HESC	TGGGCGTGTTTACTCT	CATCATATAA	6	40	41	92	anc	NONE	NONE	NONE	NONE	NONE	NONE	1I+249+T	NONE	NONE	NONE	NONE	NONE	4D+406
	HESC	TGGGCGTGTTTACTCT	CATCGCACAC	35	40	41	92	anc	NONE	NONE	NONE	NONE	NONE	NONE	1I+249+T	NONE	NONE	NONE	NONE	NONE	4D+406
	HESC	TGGGCGTGTTTACTCT	CTCCTATCGA	45	40	41	92	anc	NONE	NONE	NONE	NONE	NONE	NONE	1I+249+T	NONE	NONE	NONE	NONE	NONE	4D+406
	HESC	TGGGCGTGTTTACTCT	GCCTGCCTCC	42	40	41	92	anc	NONE	NONE	NONE	NONE	NONE	NONE	1I+249+T	NONE	NONE	NONE	NONE	NONE	4D+406
	HESC	TGGGCGTGTTTACTCT	AGATAGCTTA	1	40	41	92	anc	NONE	NONE	NONE	NONE	NONE	NONE	1I+249+T	NONE	NONE	NONE	NONE	NONE	4D+406
	HESC	TGGGCGTGTTTACTCT	GGCCTAGTAA	18	40	41	92	anc	NONE	NONE	NONE	NONE	NONE	NONE	1I+249+T	NONE	NONE	NONE	NONE	NONE	4D+406
	HESC	TGGGCGTGTTTACTCT	AGTGTCTCAA	40	40	41	92	anc	NONE	NONE	NONE	NONE	NONE	NONE	1I+249+T	NONE	NONE	NONE	NONE	NONE	4D+406
	HESC	TGGGCGTGTTTACTCT	CTTATTAAGG	22	40	41	92	anc	NONE	NONE	NONE	NONE	NONE	NONE	1I+249+T	NONE	NONE	NONE	NONE	NONE	4D+406
	HESC	TGGGCGTGTTTACTCT	CAAGTTGCGT	33	40	41	92	anc	NONE	NONE	NONE	NONE	NONE	NONE	1I+249+T	NONE	NONE	NONE	NONE	NONE	4D+406
	HESC	TGGGCGTGTTTACTCT	TTACAGATCA	14	40	41	92	anc	NONE	NONE	NONE	NONE	NONE	NONE	1I+249+T	NONE	NONE	NONE	NONE	NONE	4D+406
	HESC	TGGGCGTGTTTACTCT	ACCGACCAGC	21	40	41	92	anc	NONE	NONE	NONE	NONE	NONE	NONE	1I+249+T	NONE	NONE	NONE	NONE	NONE	4D+406
	HESC	TGGGCGTGTTTACTCT	TTTGAAGAAG	27	40	41	92	anc	NONE	NONE	NONE	NONE	NONE	NONE	1I+249+T	NONE	NONE	NONE	NONE	NONE	4D+406
	HESC	TGGGCGTGTTTACTCT	ACTGCAGCGA	42	40	41	92	anc	NONE	NONE	NONE	NONE	NONE	NONE	1I+249+T	NONE	NONE	NONE	NONE	NONE	4D+406
	HESC	TGGGCGTGTTTACTCT	GTGCACCCCG	3	40	41	92	anc	NONE	NONE	NONE	NONE	NONE	NONE	1I+249+T	NONE	NONE	NONE	NONE	NONE	4D+406
	HESC	TGGGCGTGTTTACTCT	TGTAAAGCGC	45	40	41	92	anc	NONE	NONE	NONE	NONE	NONE	NONE	1I+249+T	NONE	NONE	NONE	NONE	NONE	4D+406
	HESC	TGGGCGTGTTTACTCT	GTGCACCCGA	29	40	41	92	anc	NONE	NONE	NONE	NONE	NONE	NONE	1I+249+T	NONE	NONE	NONE	NONE	NONE	4D+406
	HESC	TGGGCGTGTTTACTCT	AGCGCGCGCC	24	40	41	92	anc	NONE	NONE	NONE	NONE	NONE	NONE	1I+249+T	NONE	NONE	NONE	NONE	NONE	4D+406
	HESC	TGGGCGTGTTTACTCT	ATGAATTGGT	21	40	41	92	anc	NONE	NONE	NONE	NONE	NONE	NONE	1I+249+T	NONE	NONE	NONE	NONE	NONE	4D+406
	HESC	TGGGCGTGTTTACTCT	CTCTTATAGT	18	40	41	92	anc	NONE	NONE	NONE	NONE	NONE	NONE	1I+249+T	NONE	NONE	NONE	NONE	NONE	4D+406
	HESC	TGGGCGTGTTTACTCT	TTCGGCTGGT	3	40	41	92	anc	NONE	NONE	NONE	NONE	NONE	NONE	1I+249+T	NONE	NONE	NONE	NONE	NONE	4D+406
	HESC	TGGGCGTGTTTACTCT	GTGTATCGCA	50	40	41	92	anc	NONE	NONE	NONE	NONE	NONE	NONE	1I+249+T	NONE	NONE	NONE	NONE	NONE	4D+406
	HESC	TGGGCGTGTTTACTCT	TACATCGTTA	37	40	41	92	anc	NONE	NONE	NONE	NONE	NONE	NONE	1I+249+T	NONE	NONE	NONE	NONE	NONE	4D+406
	HESC	TGGGCGTGTTTACTCT	GCTCTCTGCG	1	1	42	95	con	NONE	NONE	NONE	NONE	1I+193+C	NONE	1I+249+T	NONE	1I+296+C	NONE	1I+350+C	NONE	4D+406
	HESC	TGGGCGTGTTTACTCT	TTAAACATGC	6	40	41	92	anc	NONE	NONE	NONE	NONE	NONE	NONE	1I+249+T	NONE	NONE	NONE	NONE	NONE	4D+406
	HESC	TGGGCGTGTTTACTCT	ACTGCAGGCG	2	40	41	92	anc	NONE	NONE	NONE	NONE	NONE	NONE	1I+249+T	NONE	NONE	NONE	NONE	NONE	4D+406
	HESC	TGGGCGTGTTTACTCT	GGGATTTTCC	29	40	41	92	anc	NONE	NONE	NONE	NONE	NONE	NONE	1I+249+T	NONE	NONE	NONE	NONE	NONE	4D+406
	HESC	TGGGCGTGTTTACTCT	CTGGATGCGA	1	40	41	92	anc	NONE	NONE	NONE	NONE	NONE	NONE	1I+249+T	NONE	NONE	NONE	NONE	NONE	4D+406
	HESC	TGGGCGTGTTTACTCT	CCGCGGCGCT	18	40	41	92	anc	NONE	NONE	NONE	NONE	NONE	NONE	1I+249+T	NONE	NONE	NONE	NONE	NONE	4D+406
	HESC	TGGGCGTGTTTACTCT	GCTGTTATTT	9	40	41	92	anc	NONE	NONE	NONE	NONE	NONE	NONE	1I+249+T	NONE	NONE	NONE	NONE	NONE	4D+406
	HESC	TGGGCGTGTTTACTCT	ATATTTCCAC	1	40	41	92	anc	NONE	NONE	NONE	NONE	NONE	NONE	1I+249+T	NONE	NONE	NONE	NONE	NONE	4D+406
	HESC	TGGGCGTGTTTACTCT	CCGCGCCGGG	13	40	41	92	anc	NONE	NONE	NONE	NONE	NONE	NONE	1I+249+T	NONE	NONE	NONE	NONE	NONE	4D+406
	HESC	TGGGCGTGTTTACTCT	CACCAATGTT	25	40	41	92	anc	NONE	NONE	NONE	NONE	NONE	NONE	1I+249+T	NONE	NONE	NONE	NONE	NONE	4D+406
	HESC	TGGGCGTGTTTACTCT	TAGTGCATGT	1	1	1	0	anc	NONE	NONE	NONE	NONE	NONE	NONE	NONE	NONE	NONE	NONE	NONE	NONE	NONE
	HESC	TGGGCGTGTTTACTCT	TTACAGATTT	1	40	41	92	anc	NONE	NONE	NONE	NONE	NONE	NONE	1I+249+T	NONE	NONE	NONE	NONE	NONE	4D+406
	HESC	TGGGCGTGTTTACTCT	GCAGGTGTAA	2	40	41	92	anc	NONE	NONE	NONE	NONE	NONE	NONE	1I+249+T	NONE	NONE	NONE	NONE	NONE	4D+406
	HESC	TGGGCGTGTTTACTCT	GGGATTTCCT	1	40	41	92	anc	NONE	NONE	NONE	NONE	NONE	NONE	1I+249+T	NONE	NONE	NONE	NONE	NONE	4D+406
	HESC	TGGGCGTGTTTACTCT	CATCCTGTCT	2	40	41	92	anc	NONE	NONE	NONE	NONE	NONE	NONE	1I+249+T	NONE	NONE	NONE	NONE	NONE	4D+406
	HESC	TGGGCGTGTTTACTCT	CATCGGGCAC	1	40	41	92	anc	NONE	NONE	NONE	NONE	NONE	NONE	1I+249+T	NONE	NONE	NONE	NONE	NONE	4D+406
	HESC	TGGGCGTGTTTACTCT	TGTTTTTTAC	1	40	41	92	anc	NONE	NONE	NONE	NONE	NONE	NONE	1I+249+T	NONE	NONE	NONE	NONE	NONE	4D+406
	HESC	GCGGGTTCATGGTTGT	ACTTACTCGT	1	5	6	15	anc	NONE	NONE	NONE	NONE	NONE	NONE	1I+249+T	NONE	NONE	NONE	NONE	NONE	4D+406
	HESC	GCGGGTTCATGGTTGT	CGTAGCTTTT	1	1	1	8	anc	NONE	NONE	NONE	NONE	NONE	NONE	NONE	NONE	NONE	NONE	NONE	NONE	4D+406
	HESC	GCGGGTTCATGGTTGT	TAGGTCTAGC	2	5	6	15	anc	NONE	NONE	NONE	NONE	NONE	NONE	1I+249+T	NONE	NONE	NONE	NONE	NONE	4D+406
	HESC	GCGGGTTCATGGTTGT	ACTGCTGGCG	1	5	6	15	anc	NONE	NONE	NONE	NONE	NONE	NONE	1I+249+T	NONE	NONE	NONE	NONE	NONE	4D+406
	HESC	GCGGGTTCATGGTTGT	TGTTTTGTAT	2	5	6	15	anc	NONE	NONE	NONE	NONE	NONE	NONE	1I+249+T	NONE	NONE	NONE	NONE	NONE	4D+406
	HESC	GCGGGTTCATGGTTGT	TTAGGCCCTG	2	5	6	15	anc	NONE	NONE	NONE	NONE	NONE	NONE	1I+249+T	NONE	NONE	NONE	NONE	NONE	4D+406
	HESC	GCGGGTTCATGGTTGT	GGTATACCGG	1	1	7	19	con	NONE	NONE	NONE	NONE	1D+179	NONE	1D+232&1I+249+T	NONE	NONE	NONE	NONE	NONE	1D+392&4D+406&1I+422+G
	HESC	ATCCGAACATCTACGA	CCATCCCAAA	26	43	44	103	anc	NONE	NONE	NONE	NONE	NONE	NONE	1I+249+T	NONE	NONE	NONE	NONE	NONE	4D+406
	HESC	ATCCGAACATCTACGA	CACATGTTTG	47	43	44	103	anc	NONE	NONE	NONE	NONE	NONE	NONE	1I+249+T	NONE	NONE	NONE	NONE	NONE	4D+406
	HESC	ATCCGAACATCTACGA	CAACGATTGG	64	43	44	103	anc	NONE	NONE	NONE	NONE	NONE	NONE	1I+249+T	NONE	NONE	NONE	NONE	NONE	4D+406
	HESC	ATCCGAACATCTACGA	CGGTATGCGC	66	43	44	103	anc	NONE	NONE	NONE	NONE	NONE	NONE	1I+249+T	NONE	NONE	NONE	NONE	NONE	4D+406
	HESC	ATCCGAACATCTACGA	CCCTAGTTTT	19	43	44	103	anc	NONE	NONE	NONE	NONE	NONE	NONE	1I+249+T	NONE	NONE	NONE	NONE	NONE	4D+406
	HESC	ATCCGAACATCTACGA	CCTAACCGAG	14	43	44	103	anc	NONE	NONE	NONE	NONE	NONE	NONE	1I+249+T	NONE	NONE	NONE	NONE	NONE	4D+406
	HESC	ATCCGAACATCTACGA	TTACAGTGTC	19	43	44	103	anc	NONE	NONE	NONE	NONE	NONE	NONE	1I+249+T	NONE	NONE	NONE	NONE	NONE	4D+406
	HESC	ATCCGAACATCTACGA	GTCCAAGAAT	21	43	44	103	anc	NONE	NONE	NONE	NONE	NONE	NONE	1I+249+T	NONE	NONE	NONE	NONE	NONE	4D+406
	HESC	ATCCGAACATCTACGA	CTAAATCCTG	16	43	44	103	anc	NONE	NONE	NONE	NONE	NONE	NONE	1I+249+T	NONE	NONE	NONE	NONE	NONE	4D+406
	HESC	ATCCGAACATCTACGA	CCGGTACAGA	24	43	44	103	anc	NONE	NONE	NONE	NONE	NONE	NONE	1I+249+T	NONE	NONE	NONE	NONE	NONE	4D+406
	HESC	ATCCGAACATCTACGA	ACCTGAGATC	36	43	44	103	anc	NONE	NONE	NONE	NONE	NONE	NONE	1I+249+T	NONE	NONE	NONE	NONE	NONE	4D+406
	HESC	ATCCGAACATCTACGA	ACCGTTTGGC	53	43	44	103	anc	NONE	NONE	NONE	NONE	NONE	NONE	1I+249+T	NONE	NONE	NONE	NONE	NONE	4D+406
	HESC	ATCCGAACATCTACGA	GTCGGCCGCT	16	43	44	103	anc	NONE	NONE	NONE	NONE	NONE	NONE	1I+249+T	NONE	NONE	NONE	NONE	NONE	4D+406
	HESC	ATCCGAACATCTACGA	GCGCGAGAAC	36	43	44	103	anc	NONE	NONE	NONE	NONE	NONE	NONE	1I+249+T	NONE	NONE	NONE	NONE	NONE	4D+406
	HESC	ATCCGAACATCTACGA	ATTTCCCCCT	9	43	44	103	anc	NONE	NONE	NONE	NONE	NONE	NONE	1I+249+T	NONE	NONE	NONE	NONE	NONE	4D+406
	HESC	ATCCGAACATCTACGA	GTTTCTATTT	12	43	44	103	anc	NONE	NONE	NONE	NONE	NONE	NONE	1I+249+T	NONE	NONE	NONE	NONE	NONE	4D+406
	HESC	ATCCGAACATCTACGA	CTGTCTGGGT	36	43	44	103	anc	NONE	NONE	NONE	NONE	NONE	NONE	1I+249+T	NONE	NONE	NONE	NONE	NONE	4D+406
	HESC	ATCCGAACATCTACGA	AAGTTTATAC	17	43	44	103	anc	NONE	NONE	NONE	NONE	NONE	NONE	1I+249+T	NONE	NONE	NONE	NONE	NONE	4D+406
	HESC	ATCCGAACATCTACGA	GGCCGAACGC	41	43	44	103	anc	NONE	NONE	NONE	NONE	NONE	NONE	1I+249+T	NONE	NONE	NONE	NONE	NONE	4D+406
	HESC	ATCCGAACATCTACGA	GACCTTCAAT	3	43	44	103	anc	NONE	NONE	NONE	NONE	NONE	NONE	1I+249+T	NONE	NONE	NONE	NONE	NONE	4D+406
	HESC	ATCCGAACATCTACGA	GGCCTTGCCC	52	43	44	103	anc	NONE	NONE	NONE	NONE	NONE	NONE	1I+249+T	NONE	NONE	NONE	NONE	NONE	4D+406
	HESC	ATCCGAACATCTACGA	CCCCGTTTCT	10	43	44	103	anc	NONE	NONE	NONE	NONE	NONE	NONE	1I+249+T	NONE	NONE	NONE	NONE	NONE	4D+406
	HESC	ATCCGAACATCTACGA	CCTGGTAAGT	24	43	44	103	anc	NONE	NONE	NONE	NONE	NONE	NONE	1I+249+T	NONE	NONE	NONE	NONE	NONE	4D+406
	HESC	ATCCGAACATCTACGA	CTTGACTCCA	35	43	44	103	anc	NONE	NONE	NONE	NONE	NONE	NONE	1I+249+T	NONE	NONE	NONE	NONE	NONE	4D+406
	HESC	ATCCGAACATCTACGA	GCATTAATGT	15	43	44	103	anc	NONE	NONE	NONE	NONE	NONE	NONE	1I+249+T	NONE	NONE	NONE	NONE	NONE	4D+406
	HESC	ATCCGAACATCTACGA	CTTTCTGGAC	18	43	44	103	anc	NONE	NONE	NONE	NONE	NONE	NONE	1I+249+T	NONE	NONE	NONE	NONE	NONE	4D+406
	HESC	ATCCGAACATCTACGA	ACCATGAGGT	1	1	1	52	anc	NONE	NONE	NONE	NONE	NONE	NONE	NONE	NONE	NONE	NONE	NONE	NONE	4D+406
	HESC	ATCCGAACATCTACGA	CCTATGGCTT	37	43	44	103	anc	NONE	NONE	NONE	NONE	NONE	NONE	1I+249+T	NONE	NONE	NONE	NONE	NONE	4D+406
	HESC	ATCCGAACATCTACGA	ATCGACCGCC	48	43	44	103	anc	NONE	NONE	NONE	NONE	NONE	NONE	1I+249+T	NONE	NONE	NONE	NONE	NONE	4D+406
	HESC	ATCCGAACATCTACGA	TCACCGGTTT	25	43	44	103	anc	NONE	NONE	NONE	NONE	NONE	NONE	1I+249+T	NONE	NONE	NONE	NONE	NONE	4D+406
	HESC	ATCCGAACATCTACGA	GTATTTATAG	7	43	44	103	anc	NONE	NONE	NONE	NONE	NONE	NONE	1I+249+T	NONE	NONE	NONE	NONE	NONE	4D+406
	HESC	ATCCGAACATCTACGA	GGCGCCGAAC	1	43	44	103	anc	NONE	NONE	NONE	NONE	NONE	NONE	1I+249+T	NONE	NONE	NONE	NONE	NONE	4D+406
	HESC	ATCCGAACATCTACGA	CCGATATATA	7	43	44	103	anc	NONE	NONE	NONE	NONE	NONE	NONE	1I+249+T	NONE	NONE	NONE	NONE	NONE	4D+406
	HESC	ATCCGAACATCTACGA	CTGTTCTGGA	1	43	44	103	anc	NONE	NONE	NONE	NONE	NONE	NONE	1I+249+T	NONE	NONE	NONE	NONE	NONE	4D+406
	HESC	ATCCGAACATCTACGA	GACGTAAAGT	1	43	44	103	anc	NONE	NONE	NONE	NONE	NONE	NONE	1I+249+T	NONE	NONE	NONE	NONE	NONE	4D+406
	HESC	ATCCGAACATCTACGA	TCTGCTTACT	7	43	44	103	anc	NONE	NONE	NONE	NONE	NONE	NONE	1I+249+T	NONE	NONE	NONE	NONE	NONE	4D+406
	HESC	ATCCGAACATCTACGA	GTTTCGTTTT	1	43	44	103	anc	NONE	NONE	NONE	NONE	NONE	NONE	1I+249+T	NONE	NONE	NONE	NONE	NONE	4D+406
	HESC	ATCCGAACATCTACGA	GTATTCAAAA	6	43	44	103	anc	NONE	NONE	NONE	NONE	NONE	NONE	1I+249+T	NONE	NONE	NONE	NONE	NONE	4D+406
	HESC	ATCCGAACATCTACGA	GATTCCTAGT	7	43	44	103	anc	NONE	NONE	NONE	NONE	NONE	NONE	1I+249+T	NONE	NONE	NONE	NONE	NONE	4D+406
	HESC	ATCCGAACATCTACGA	GGGCCGAACG	1	1	45	107	anc	NONE	NONE	NONE	NONE	NONE	NONE	1I+249+T	NONE	NONE	NONE	NONE	4D+380	4D+406
	HESC	ATCCGAACATCTACGA	CACATGACTC	1	43	44	103	anc	NONE	NONE	NONE	NONE	NONE	NONE	1I+249+T	NONE	NONE	NONE	NONE	NONE	4D+406
	HESC	ATCCGAACATCTACGA	AAGTTATACT	1	43	44	103	anc	NONE	NONE	NONE	NONE	NONE	NONE	1I+249+T	NONE	NONE	NONE	NONE	NONE	4D+406
	HESC	ATCCGAACATCTACGA	GATTCTAGTT	1	1	46	115	con	NONE	NONE	1D+146	1D+173	NONE	1D+213	1I+249+T&1D+254	2D+278	NONE	1D+335	1D+362	4D+380	4D+406&1D+422
	HESC	ATCCGAACATCTACGA	GTCGGGCCGC	1	43	44	103	anc	NONE	NONE	NONE	NONE	NONE	NONE	1I+249+T	NONE	NONE	NONE	NONE	NONE	4D+406
	HESC	ATCCGAACATCTACGA	GCCCTTACCG	1	43	44	103	anc	NONE	NONE	NONE	NONE	NONE	NONE	1I+249+T	NONE	NONE	NONE	NONE	NONE	4D+406
	HESC	ATCCGAACATCTACGA	TACCATTCCT	1	43	44	103	anc	NONE	NONE	NONE	NONE	NONE	NONE	1I+249+T	NONE	NONE	NONE	NONE	NONE	4D+406
	HESC	TCACGAAAGCACCGCT	TTTTATAGCG	2	1	1	0	anc	NONE	NONE	NONE	NONE	NONE	NONE	NONE	NONE	NONE	NONE	NONE	NONE	NONE
	HESC	TCACGAAAGCACCGCT	ACCATAAGGG	2	2	3	6	anc	NONE	NONE	NONE	NONE	NONE	NONE	1I+249+T	NONE	NONE	NONE	NONE	NONE	4D+406
	HESC	TCACGAAAGCACCGCT	ATTAACTTGG	1	1	4	7	con	NONE	NONE	NONE	NONE	1D+187	NONE	1I+249+T	NONE	NONE	NONE	NONE	NONE	4D+406
	HESC	TCACGAAAGCACCGCT	CCGGAAAAAG	36	2	3	6	anc	NONE	NONE	NONE	NONE	NONE	NONE	1I+249+T	NONE	NONE	NONE	NONE	NONE	4D+406
	HESC	GTGCAGCTCCTGTACC	GGTATAGTAG	41	20	21	52	anc	NONE	NONE	NONE	NONE	NONE	NONE	1I+249+T	NONE	NONE	NONE	NONE	NONE	4D+406
	HESC	GTGCAGCTCCTGTACC	GAAGTGTCTT	25	20	21	52	anc	NONE	NONE	NONE	NONE	NONE	NONE	1I+249+T	NONE	NONE	NONE	NONE	NONE	4D+406
	HESC	GTGCAGCTCCTGTACC	CAACATTTCG	48	20	21	52	anc	NONE	NONE	NONE	NONE	NONE	NONE	1I+249+T	NONE	NONE	NONE	NONE	NONE	4D+406
	HESC	GTGCAGCTCCTGTACC	ATGTAATTGC	72	20	21	52	anc	NONE	NONE	NONE	NONE	NONE	NONE	1I+249+T	NONE	NONE	NONE	NONE	NONE	4D+406
	HESC	GTGCAGCTCCTGTACC	TCGCACAGCG	85	20	21	52	anc	NONE	NONE	NONE	NONE	NONE	NONE	1I+249+T	NONE	NONE	NONE	NONE	NONE	4D+406
	HESC	GTGCAGCTCCTGTACC	CCACTTTGGT	32	20	21	52	anc	NONE	NONE	NONE	NONE	NONE	NONE	1I+249+T	NONE	NONE	NONE	NONE	NONE	4D+406
	HESC	GTGCAGCTCCTGTACC	GTTTGCCTCT	66	20	21	52	anc	NONE	NONE	NONE	NONE	NONE	NONE	1I+249+T	NONE	NONE	NONE	NONE	NONE	4D+406
	HESC	GTGCAGCTCCTGTACC	GGCTTGGCGT	36	20	21	52	anc	NONE	NONE	NONE	NONE	NONE	NONE	1I+249+T	NONE	NONE	NONE	NONE	NONE	4D+406
	HESC	GTGCAGCTCCTGTACC	TTTACGCTTG	49	20	21	52	anc	NONE	NONE	NONE	NONE	NONE	NONE	1I+249+T	NONE	NONE	NONE	NONE	NONE	4D+406
	HESC	GTGCAGCTCCTGTACC	TCCACTCCAC	11	20	21	52	anc	NONE	NONE	NONE	NONE	NONE	NONE	1I+249+T	NONE	NONE	NONE	NONE	NONE	4D+406
	HESC	GTGCAGCTCCTGTACC	GGAAGTGTCT	1	1	22	55	con	NONE	NONE	NONE	1I+172+C	NONE	NONE	1I+237+C&1I+249+T	NONE	NONE	NONE	1I+350+C	NONE	4D+406
	HESC	GTGCAGCTCCTGTACC	GTAATTAGTT	2	20	21	52	anc	NONE	NONE	NONE	NONE	NONE	NONE	1I+249+T	NONE	NONE	NONE	NONE	NONE	4D+406
	HESC	GTGCAGCTCCTGTACC	GGCTGTCGAG	1	20	21	52	anc	NONE	NONE	NONE	NONE	NONE	NONE	1I+249+T	NONE	NONE	NONE	NONE	NONE	4D+406
	HESC	GTGCAGCTCCTGTACC	AGATTAGACG	1	1	1	0	anc	NONE	NONE	NONE	NONE	NONE	NONE	NONE	NONE	NONE	NONE	NONE	NONE	NONE
	HESC	GTGCAGCTCCTGTACC	TTGGCTTCCC	52	20	21	52	anc	NONE	NONE	NONE	NONE	NONE	NONE	1I+249+T	NONE	NONE	NONE	NONE	NONE	4D+406
	HESC	GTGCAGCTCCTGTACC	TTGGCTATGC	1	20	21	52	anc	NONE	NONE	NONE	NONE	NONE	NONE	1I+249+T	NONE	NONE	NONE	NONE	NONE	4D+406
	HESC	GTGCAGCTCCTGTACC	TCACTACTGT	1	20	21	52	anc	NONE	NONE	NONE	NONE	NONE	NONE	1I+249+T	NONE	NONE	NONE	NONE	NONE	4D+406
	HESC	GTGCAGCTCCTGTACC	TTTACGTATA	1	20	21	52	anc	NONE	NONE	NONE	NONE	NONE	NONE	1I+249+T	NONE	NONE	NONE	NONE	NONE	4D+406
	HESC	GTGCAGCTCCTGTACC	GCATCCGGTG	1	20	21	52	anc	NONE	NONE	NONE	NONE	NONE	NONE	1I+249+T	NONE	NONE	NONE	NONE	NONE	4D+406
	HESC	GTGCAGCTCCTGTACC	GTCTCCCAGA	1	20	21	52	anc	NONE	NONE	NONE	NONE	NONE	NONE	1I+249+T	NONE	NONE	NONE	NONE	NONE	4D+406
	HESC	GTGCAGCTCCTGTACC	TTCACAGCCT	1	20	21	52	anc	NONE	NONE	NONE	NONE	NONE	NONE	1I+249+T	NONE	NONE	NONE	NONE	NONE	4D+406
	HESC	GTGCAGCTCCTGTACC	TCTACGCAGC	1	20	21	52	anc	NONE	NONE	NONE	NONE	NONE	NONE	1I+249+T	NONE	NONE	NONE	NONE	NONE	4D+406
	HESC	TACTTGTTCTGCCCTA	GCCATTGCGT	53	17	17	34	con	NONE	NONE	NONE	NONE	NONE	NONE	1I+249+T	NONE	NONE	NONE	NONE	NONE	4D+406
	HESC	TACTTGTTCTGCCCTA	GCTCTGTACT	39	17	17	34	con	NONE	NONE	NONE	NONE	NONE	NONE	1I+249+T	NONE	NONE	NONE	NONE	NONE	4D+406
	HESC	TACTTGTTCTGCCCTA	GTAGATGTTC	42	17	17	34	con	NONE	NONE	NONE	NONE	NONE	NONE	1I+249+T	NONE	NONE	NONE	NONE	NONE	4D+406
	HESC	TACTTGTTCTGCCCTA	TGTCGTCCAC	17	17	17	34	con	NONE	NONE	NONE	NONE	NONE	NONE	1I+249+T	NONE	NONE	NONE	NONE	NONE	4D+406
	HESC	TACTTGTTCTGCCCTA	AAGATAGTCC	22	17	17	34	con	NONE	NONE	NONE	NONE	NONE	NONE	1I+249+T	NONE	NONE	NONE	NONE	NONE	4D+406
	HESC	TACTTGTTCTGCCCTA	TACCGGTAGT	14	17	17	34	con	NONE	NONE	NONE	NONE	NONE	NONE	1I+249+T	NONE	NONE	NONE	NONE	NONE	4D+406
	HESC	TACTTGTTCTGCCCTA	AGTCGTTATC	14	17	17	34	con	NONE	NONE	NONE	NONE	NONE	NONE	1I+249+T	NONE	NONE	NONE	NONE	NONE	4D+406
	HESC	TACTTGTTCTGCCCTA	TTACAGCGTG	43	17	17	34	con	NONE	NONE	NONE	NONE	NONE	NONE	1I+249+T	NONE	NONE	NONE	NONE	NONE	4D+406
	HESC	TACTTGTTCTGCCCTA	ATCGACTGTA	10	17	17	34	con	NONE	NONE	NONE	NONE	NONE	NONE	1I+249+T	NONE	NONE	NONE	NONE	NONE	4D+406
	HESC	TACTTGTTCTGCCCTA	GGTTGTGTAC	1	17	17	34	con	NONE	NONE	NONE	NONE	NONE	NONE	1I+249+T	NONE	NONE	NONE	NONE	NONE	4D+406
	HESC	TACTTGTTCTGCCCTA	GATAAACAGC	48	17	17	34	con	NONE	NONE	NONE	NONE	NONE	NONE	1I+249+T	NONE	NONE	NONE	NONE	NONE	4D+406
	HESC	TACTTGTTCTGCCCTA	TTCCGCACAT	2	17	17	34	con	NONE	NONE	NONE	NONE	NONE	NONE	1I+249+T	NONE	NONE	NONE	NONE	NONE	4D+406
	HESC	TACTTGTTCTGCCCTA	TATCTAAGTA	1	17	17	34	con	NONE	NONE	NONE	NONE	NONE	NONE	1I+249+T	NONE	NONE	NONE	NONE	NONE	4D+406
	HESC	TACTTGTTCTGCCCTA	TGTAGACCGG	39	17	17	34	con	NONE	NONE	NONE	NONE	NONE	NONE	1I+249+T	NONE	NONE	NONE	NONE	NONE	4D+406
	HESC	TACTTGTTCTGCCCTA	CCGTTTCCAG	1	17	17	34	con	NONE	NONE	NONE	NONE	NONE	NONE	1I+249+T	NONE	NONE	NONE	NONE	NONE	4D+406
	HESC	TACTTGTTCTGCCCTA	GTAGTTGTTG	2	17	17	34	con	NONE	NONE	NONE	NONE	NONE	NONE	1I+249+T	NONE	NONE	NONE	NONE	NONE	4D+406
	HESC	TACTTGTTCTGCCCTA	CCGCCGGCTC	2	17	17	34	con	NONE	NONE	NONE	NONE	NONE	NONE	1I+249+T	NONE	NONE	NONE	NONE	NONE	4D+406
	HESC	TCAGCTCGTCCCTACT	CCCGTCGCCT	55	33	33	76	anc	NONE	NONE	NONE	NONE	NONE	NONE	1I+249+T	NONE	NONE	NONE	NONE	NONE	4D+406
	HESC	TCAGCTCGTCCCTACT	CATTTAGACC	35	33	33	76	anc	NONE	NONE	NONE	NONE	NONE	NONE	1I+249+T	NONE	NONE	NONE	NONE	NONE	4D+406
	HESC	TCAGCTCGTCCCTACT	ATCACCTGCT	52	33	33	76	anc	NONE	NONE	NONE	NONE	NONE	NONE	1I+249+T	NONE	NONE	NONE	NONE	NONE	4D+406
	HESC	TCAGCTCGTCCCTACT	GATGGTGAAC	37	33	33	76	anc	NONE	NONE	NONE	NONE	NONE	NONE	1I+249+T	NONE	NONE	NONE	NONE	NONE	4D+406
	HESC	TCAGCTCGTCCCTACT	GCCGCTGCCG	52	33	33	76	anc	NONE	NONE	NONE	NONE	NONE	NONE	1I+249+T	NONE	NONE	NONE	NONE	NONE	4D+406
	HESC	TCAGCTCGTCCCTACT	CATCGCGCCC	35	33	33	76	anc	NONE	NONE	NONE	NONE	NONE	NONE	1I+249+T	NONE	NONE	NONE	NONE	NONE	4D+406
	HESC	TCAGCTCGTCCCTACT	GGCAGTCTCA	41	33	33	76	anc	NONE	NONE	NONE	NONE	NONE	NONE	1I+249+T	NONE	NONE	NONE	NONE	NONE	4D+406
	HESC	TCAGCTCGTCCCTACT	CAGTTTATCC	56	33	33	76	anc	NONE	NONE	NONE	NONE	NONE	NONE	1I+249+T	NONE	NONE	NONE	NONE	NONE	4D+406
	HESC	TCAGCTCGTCCCTACT	ACTAAGTTCC	49	33	33	76	anc	NONE	NONE	NONE	NONE	NONE	NONE	1I+249+T	NONE	NONE	NONE	NONE	NONE	4D+406
	HESC	TCAGCTCGTCCCTACT	CACTTTGTAC	32	33	33	76	anc	NONE	NONE	NONE	NONE	NONE	NONE	1I+249+T	NONE	NONE	NONE	NONE	NONE	4D+406
	HESC	TCAGCTCGTCCCTACT	CTTTCTACTT	32	33	33	76	anc	NONE	NONE	NONE	NONE	NONE	NONE	1I+249+T	NONE	NONE	NONE	NONE	NONE	4D+406
	HESC	TCAGCTCGTCCCTACT	CTCACATCGA	31	33	33	76	anc	NONE	NONE	NONE	NONE	NONE	NONE	1I+249+T	NONE	NONE	NONE	NONE	NONE	4D+406
	HESC	TCAGCTCGTCCCTACT	GACATAGAGA	55	33	33	76	anc	NONE	NONE	NONE	NONE	NONE	NONE	1I+249+T	NONE	NONE	NONE	NONE	NONE	4D+406
	HESC	TCAGCTCGTCCCTACT	ACATCATTGC	92	33	33	76	anc	NONE	NONE	NONE	NONE	NONE	NONE	1I+249+T	NONE	NONE	NONE	NONE	NONE	4D+406
	HESC	TCAGCTCGTCCCTACT	GCCGTCGATA	2	33	33	76	anc	NONE	NONE	NONE	NONE	NONE	NONE	1I+249+T	NONE	NONE	NONE	NONE	NONE	4D+406
	HESC	TCAGCTCGTCCCTACT	TGAATGCGTT	1	33	33	76	anc	NONE	NONE	NONE	NONE	NONE	NONE	1I+249+T	NONE	NONE	NONE	NONE	NONE	4D+406
	HESC	TCAGCTCGTCCCTACT	TTCTAGCTAT	19	33	33	76	anc	NONE	NONE	NONE	NONE	NONE	NONE	1I+249+T	NONE	NONE	NONE	NONE	NONE	4D+406
	HESC	TCAGCTCGTCCCTACT	AGGCTTATTT	21	33	33	76	anc	NONE	NONE	NONE	NONE	NONE	NONE	1I+249+T	NONE	NONE	NONE	NONE	NONE	4D+406
	HESC	TCAGCTCGTCCCTACT	GTCGTTATGT	30	33	33	76	anc	NONE	NONE	NONE	NONE	NONE	NONE	1I+249+T	NONE	NONE	NONE	NONE	NONE	4D+406
	HESC	TCAGCTCGTCCCTACT	ATCGATTCAT	1	33	33	76	anc	NONE	NONE	NONE	NONE	NONE	NONE	1I+249+T	NONE	NONE	NONE	NONE	NONE	4D+406
	HESC	TCAGCTCGTCCCTACT	AGCGGGTTAA	25	33	33	76	anc	NONE	NONE	NONE	NONE	NONE	NONE	1I+249+T	NONE	NONE	NONE	NONE	NONE	4D+406
	HESC	TCAGCTCGTCCCTACT	CTCAAGTTTT	1	33	33	76	anc	NONE	NONE	NONE	NONE	NONE	NONE	1I+249+T	NONE	NONE	NONE	NONE	NONE	4D+406
	HESC	TCAGCTCGTCCCTACT	GAATTGTGTC	22	33	33	76	anc	NONE	NONE	NONE	NONE	NONE	NONE	1I+249+T	NONE	NONE	NONE	NONE	NONE	4D+406
	HESC	TCAGCTCGTCCCTACT	ATCGATACGT	26	33	33	76	anc	NONE	NONE	NONE	NONE	NONE	NONE	1I+249+T	NONE	NONE	NONE	NONE	NONE	4D+406
	HESC	TCAGCTCGTCCCTACT	GAGTATTACT	2	33	33	76	anc	NONE	NONE	NONE	NONE	NONE	NONE	1I+249+T	NONE	NONE	NONE	NONE	NONE	4D+406
	HESC	TCAGCTCGTCCCTACT	CATTAAATAG	17	33	33	76	anc	NONE	NONE	NONE	NONE	NONE	NONE	1I+249+T	NONE	NONE	NONE	NONE	NONE	4D+406
	HESC	TCAGCTCGTCCCTACT	AGCGGTTAAT	1	33	33	76	anc	NONE	NONE	NONE	NONE	NONE	NONE	1I+249+T	NONE	NONE	NONE	NONE	NONE	4D+406
	HESC	TCAGCTCGTCCCTACT	GCCGCTGGCC	2	33	33	76	anc	NONE	NONE	NONE	NONE	NONE	NONE	1I+249+T	NONE	NONE	NONE	NONE	NONE	4D+406
	HESC	TCAGCTCGTCCCTACT	AGCGGTTTTT	1	33	33	76	anc	NONE	NONE	NONE	NONE	NONE	NONE	1I+249+T	NONE	NONE	NONE	NONE	NONE	4D+406
	HESC	TCAGCTCGTCCCTACT	CAGGTTTATC	2	1	34	80	con	NONE	NONE	NONE	1I+173+A	1I+197+C	1I+220+C	1I+249+T	NONE	NONE	1I+332+C	NONE	NONE	4D+406
	HESC	TCAGCTCGTCCCTACT	GGCTTTGGAC	1	33	33	76	anc	NONE	NONE	NONE	NONE	NONE	NONE	1I+249+T	NONE	NONE	NONE	NONE	NONE	4D+406
	HESC	TCAGCTCGTCCCTACT	TCCTTTTCGT	1	33	33	76	anc	NONE	NONE	NONE	NONE	NONE	NONE	1I+249+T	NONE	NONE	NONE	NONE	NONE	4D+406
	HESC	TCAGCTCGTCCCTACT	ACGATCATTG	1	33	33	76	anc	NONE	NONE	NONE	NONE	NONE	NONE	1I+249+T	NONE	NONE	NONE	NONE	NONE	4D+406
	HESC	TCAGCTCGTCCCTACT	CTGATCTCTG	1	33	33	76	anc	NONE	NONE	NONE	NONE	NONE	NONE	1I+249+T	NONE	NONE	NONE	NONE	NONE	4D+406
	HESC	GCACTCTAGTGGAGTC	GAGATGGCGG	16	12	12	25	con	NONE	NONE	NONE	NONE	NONE	NONE	1I+249+T	NONE	NONE	NONE	NONE	NONE	4D+406
	HESC	GCACTCTAGTGGAGTC	GCCAAGCAGG	19	12	12	25	con	NONE	NONE	NONE	NONE	NONE	NONE	1I+249+T	NONE	NONE	NONE	NONE	NONE	4D+406
	HESC	GCACTCTAGTGGAGTC	GAGTCTGTCT	26	12	12	25	con	NONE	NONE	NONE	NONE	NONE	NONE	1I+249+T	NONE	NONE	NONE	NONE	NONE	4D+406
	HESC	GCACTCTAGTGGAGTC	ATCGTCAAAG	14	12	12	25	con	NONE	NONE	NONE	NONE	NONE	NONE	1I+249+T	NONE	NONE	NONE	NONE	NONE	4D+406
	HESC	GCACTCTAGTGGAGTC	AAAATTGGTT	1	12	12	25	con	NONE	NONE	NONE	NONE	NONE	NONE	1I+249+T	NONE	NONE	NONE	NONE	NONE	4D+406
	HESC	GCACTCTAGTGGAGTC	CAGGGTTTAC	2	12	12	25	con	NONE	NONE	NONE	NONE	NONE	NONE	1I+249+T	NONE	NONE	NONE	NONE	NONE	4D+406
	HESC	GCACTCTAGTGGAGTC	CATCGCTACT	1	12	12	25	con	NONE	NONE	NONE	NONE	NONE	NONE	1I+249+T	NONE	NONE	NONE	NONE	NONE	4D+406
	HESC	GCACTCTAGTGGAGTC	CGGCTTTAGC	22	12	12	25	con	NONE	NONE	NONE	NONE	NONE	NONE	1I+249+T	NONE	NONE	NONE	NONE	NONE	4D+406
	HESC	GCACTCTAGTGGAGTC	CGAATGCCTC	7	12	12	25	con	NONE	NONE	NONE	NONE	NONE	NONE	1I+249+T	NONE	NONE	NONE	NONE	NONE	4D+406
	HESC	GCACTCTAGTGGAGTC	TTTTCTGCCC	1	12	12	25	con	NONE	NONE	NONE	NONE	NONE	NONE	1I+249+T	NONE	NONE	NONE	NONE	NONE	4D+406
	HESC	GCACTCTAGTGGAGTC	GGAATCTGTG	4	12	12	25	con	NONE	NONE	NONE	NONE	NONE	NONE	1I+249+T	NONE	NONE	NONE	NONE	NONE	4D+406
	HESC	GCACTCTAGTGGAGTC	GTTAACTAGC	60	12	12	25	con	NONE	NONE	NONE	NONE	NONE	NONE	1I+249+T	NONE	NONE	NONE	NONE	NONE	4D+406
	HESC	GACGCGTCAAGTCATC	GGAAATTGAT	24	36	40	85	anc	NONE	NONE	NONE	NONE	NONE	NONE	1I+249+T	NONE	NONE	NONE	NONE	NONE	4D+406
	HESC	GACGCGTCAAGTCATC	TTCCATCTTC	34	36	40	85	anc	NONE	NONE	NONE	NONE	NONE	NONE	1I+249+T	NONE	NONE	NONE	NONE	NONE	4D+406
	HESC	GACGCGTCAAGTCATC	AGCGTGCCCC	42	36	40	85	anc	NONE	NONE	NONE	NONE	NONE	NONE	1I+249+T	NONE	NONE	NONE	NONE	NONE	4D+406
	HESC	GACGCGTCAAGTCATC	TGGAGGGCTA	22	36	40	85	anc	NONE	NONE	NONE	NONE	NONE	NONE	1I+249+T	NONE	NONE	NONE	NONE	NONE	4D+406
	HESC	GACGCGTCAAGTCATC	TTATTTCCTT	31	36	40	85	anc	NONE	NONE	NONE	NONE	NONE	NONE	1I+249+T	NONE	NONE	NONE	NONE	NONE	4D+406
	HESC	GACGCGTCAAGTCATC	GTGAGCTAGT	82	36	40	85	anc	NONE	NONE	NONE	NONE	NONE	NONE	1I+249+T	NONE	NONE	NONE	NONE	NONE	4D+406
	HESC	GACGCGTCAAGTCATC	CACCCGACGA	55	36	40	85	anc	NONE	NONE	NONE	NONE	NONE	NONE	1I+249+T	NONE	NONE	NONE	NONE	NONE	4D+406
	HESC	GACGCGTCAAGTCATC	GTGGGTGTTT	67	36	40	85	anc	NONE	NONE	NONE	NONE	NONE	NONE	1I+249+T	NONE	NONE	NONE	NONE	NONE	4D+406
	HESC	GACGCGTCAAGTCATC	TCTCGGTTCT	34	36	40	85	anc	NONE	NONE	NONE	NONE	NONE	NONE	1I+249+T	NONE	NONE	NONE	NONE	NONE	4D+406
	HESC	GACGCGTCAAGTCATC	TGTCGCGACA	68	36	40	85	anc	NONE	NONE	NONE	NONE	NONE	NONE	1I+249+T	NONE	NONE	NONE	NONE	NONE	4D+406
	HESC	GACGCGTCAAGTCATC	GCTCTGGGCT	41	36	40	85	anc	NONE	NONE	NONE	NONE	NONE	NONE	1I+249+T	NONE	NONE	NONE	NONE	NONE	4D+406
	HESC	GACGCGTCAAGTCATC	GCTTATTATT	29	36	40	85	anc	NONE	NONE	NONE	NONE	NONE	NONE	1I+249+T	NONE	NONE	NONE	NONE	NONE	4D+406
	HESC	GACGCGTCAAGTCATC	TTATCGCTTT	24	36	40	85	anc	NONE	NONE	NONE	NONE	NONE	NONE	1I+249+T	NONE	NONE	NONE	NONE	NONE	4D+406
	HESC	GACGCGTCAAGTCATC	TTCCAACGAG	31	36	40	85	anc	NONE	NONE	NONE	NONE	NONE	NONE	1I+249+T	NONE	NONE	NONE	NONE	NONE	4D+406
	HESC	GACGCGTCAAGTCATC	TTATAACTGC	38	36	40	85	anc	NONE	NONE	NONE	NONE	NONE	NONE	1I+249+T	NONE	NONE	NONE	NONE	NONE	4D+406
	HESC	GACGCGTCAAGTCATC	TAGGGTATTC	42	36	40	85	anc	NONE	NONE	NONE	NONE	NONE	NONE	1I+249+T	NONE	NONE	NONE	NONE	NONE	4D+406
	HESC	GACGCGTCAAGTCATC	CAGGAGGTCA	22	36	40	85	anc	NONE	NONE	NONE	NONE	NONE	NONE	1I+249+T	NONE	NONE	NONE	NONE	NONE	4D+406
	HESC	GACGCGTCAAGTCATC	CAGGTCTATT	1	36	40	85	anc	NONE	NONE	NONE	NONE	NONE	NONE	1I+249+T	NONE	NONE	NONE	NONE	NONE	4D+406
	HESC	GACGCGTCAAGTCATC	TACAACCATC	30	36	40	85	anc	NONE	NONE	NONE	NONE	NONE	NONE	1I+249+T	NONE	NONE	NONE	NONE	NONE	4D+406
	HESC	GACGCGTCAAGTCATC	TCCTTTATTT	25	36	40	85	anc	NONE	NONE	NONE	NONE	NONE	NONE	1I+249+T	NONE	NONE	NONE	NONE	NONE	4D+406
	HESC	GACGCGTCAAGTCATC	TCGACGTTGC	1	36	40	85	anc	NONE	NONE	NONE	NONE	NONE	NONE	1I+249+T	NONE	NONE	NONE	NONE	NONE	4D+406
	HESC	GACGCGTCAAGTCATC	ACCTGATTTA	1	1	1	0	anc	NONE	NONE	NONE	NONE	NONE	NONE	NONE	NONE	NONE	NONE	NONE	NONE	NONE
	HESC	GACGCGTCAAGTCATC	TTCCAAACTA	34	36	40	85	anc	NONE	NONE	NONE	NONE	NONE	NONE	1I+249+T	NONE	NONE	NONE	NONE	NONE	4D+406
	HESC	GACGCGTCAAGTCATC	TGCGTTCAGT	1	36	40	85	anc	NONE	NONE	NONE	NONE	NONE	NONE	1I+249+T	NONE	NONE	NONE	NONE	NONE	4D+406
	HESC	GACGCGTCAAGTCATC	ATGTTCTATC	39	36	40	85	anc	NONE	NONE	NONE	NONE	NONE	NONE	1I+249+T	NONE	NONE	NONE	NONE	NONE	4D+406
	HESC	GACGCGTCAAGTCATC	CCGATCTAGC	4	36	40	85	anc	NONE	NONE	NONE	NONE	NONE	NONE	1I+249+T	NONE	NONE	NONE	NONE	NONE	4D+406
	HESC	GACGCGTCAAGTCATC	ATTATTTAAG	13	36	40	85	anc	NONE	NONE	NONE	NONE	NONE	NONE	1I+249+T	NONE	NONE	NONE	NONE	NONE	4D+406
	HESC	GACGCGTCAAGTCATC	GCTCTGGGGC	1	36	40	85	anc	NONE	NONE	NONE	NONE	NONE	NONE	1I+249+T	NONE	NONE	NONE	NONE	NONE	4D+406
	HESC	GACGCGTCAAGTCATC	ATTCCCGGGT	7	36	40	85	anc	NONE	NONE	NONE	NONE	NONE	NONE	1I+249+T	NONE	NONE	NONE	NONE	NONE	4D+406
	HESC	GACGCGTCAAGTCATC	ATTGAAGTTA	8	36	40	85	anc	NONE	NONE	NONE	NONE	NONE	NONE	1I+249+T	NONE	NONE	NONE	NONE	NONE	4D+406
	HESC	GACGCGTCAAGTCATC	GCTCTGCGTG	1	36	40	85	anc	NONE	NONE	NONE	NONE	NONE	NONE	1I+249+T	NONE	NONE	NONE	NONE	NONE	4D+406
	HESC	GACGCGTCAAGTCATC	CTTTATGAAG	3	3	4	44	anc	NONE	NONE	NONE	NONE	NONE	NONE	NONE	NONE	NONE	NONE	NONE	NONE	4D+406
	HESC	GACGCGTCAAGTCATC	TGTCCAACGA	1	3	4	44	anc	NONE	NONE	NONE	NONE	NONE	NONE	NONE	NONE	NONE	NONE	NONE	NONE	4D+406
	HESC	GACGCGTCAAGTCATC	ACTGGGGTCG	2	1	41	88	con	1I+78+A	NONE	NONE	NONE	NONE	NONE	1I+249+T	NONE	NONE	1I+313+T	1I+362+G	NONE	4D+406
	HESC	GACGCGTCAAGTCATC	CCATCCGTAA	2	36	40	85	anc	NONE	NONE	NONE	NONE	NONE	NONE	1I+249+T	NONE	NONE	NONE	NONE	NONE	4D+406
	HESC	GACGCGTCAAGTCATC	AGCCGACCCT	2	36	40	85	anc	NONE	NONE	NONE	NONE	NONE	NONE	1I+249+T	NONE	NONE	NONE	NONE	NONE	4D+406
	HESC	GACGCGTCAAGTCATC	ACGTTCTTGC	2	36	40	85	anc	NONE	NONE	NONE	NONE	NONE	NONE	1I+249+T	NONE	NONE	NONE	NONE	NONE	4D+406
	HESC	GACGCGTCAAGTCATC	TGTCCGTTTT	1	36	40	85	anc	NONE	NONE	NONE	NONE	NONE	NONE	1I+249+T	NONE	NONE	NONE	NONE	NONE	4D+406
	HESC	GACGCGTCAAGTCATC	TGTCTCGTTT	1	36	40	85	anc	NONE	NONE	NONE	NONE	NONE	NONE	1I+249+T	NONE	NONE	NONE	NONE	NONE	4D+406
	HESC	GACGCGTCAAGTCATC	TAGTTTTTTT	1	3	4	44	anc	NONE	NONE	NONE	NONE	NONE	NONE	NONE	NONE	NONE	NONE	NONE	NONE	4D+406
	HESC	GACGCGTCAAGTCATC	GAGGGCGTGG	1	36	40	85	anc	NONE	NONE	NONE	NONE	NONE	NONE	1I+249+T	NONE	NONE	NONE	NONE	NONE	4D+406
	HESC	CTCGAAAGTCTCTCTG	TCGTCTTCAC	18	17	17	37	con	NONE	NONE	NONE	NONE	NONE	NONE	1I+249+T	NONE	NONE	NONE	NONE	NONE	4D+406
	HESC	CTCGAAAGTCTCTCTG	TATTTCGAGT	27	17	17	37	con	NONE	NONE	NONE	NONE	NONE	NONE	1I+249+T	NONE	NONE	NONE	NONE	NONE	4D+406
	HESC	CTCGAAAGTCTCTCTG	TCGTCTAGGC	48	17	17	37	con	NONE	NONE	NONE	NONE	NONE	NONE	1I+249+T	NONE	NONE	NONE	NONE	NONE	4D+406
	HESC	CTCGAAAGTCTCTCTG	TAACAAGCTT	13	17	17	37	con	NONE	NONE	NONE	NONE	NONE	NONE	1I+249+T	NONE	NONE	NONE	NONE	NONE	4D+406
	HESC	CTCGAAAGTCTCTCTG	TAGTCGGATG	29	17	17	37	con	NONE	NONE	NONE	NONE	NONE	NONE	1I+249+T	NONE	NONE	NONE	NONE	NONE	4D+406
	HESC	CTCGAAAGTCTCTCTG	GTTCGATCTT	38	17	17	37	con	NONE	NONE	NONE	NONE	NONE	NONE	1I+249+T	NONE	NONE	NONE	NONE	NONE	4D+406
	HESC	CTCGAAAGTCTCTCTG	TCAAGGCGTT	2	17	17	37	con	NONE	NONE	NONE	NONE	NONE	NONE	1I+249+T	NONE	NONE	NONE	NONE	NONE	4D+406
	HESC	CTCGAAAGTCTCTCTG	GCCGTTTCAC	34	17	17	37	con	NONE	NONE	NONE	NONE	NONE	NONE	1I+249+T	NONE	NONE	NONE	NONE	NONE	4D+406
	HESC	CTCGAAAGTCTCTCTG	ATGCGTAATT	27	17	17	37	con	NONE	NONE	NONE	NONE	NONE	NONE	1I+249+T	NONE	NONE	NONE	NONE	NONE	4D+406
	HESC	CTCGAAAGTCTCTCTG	TAACAGCCGA	19	17	17	37	con	NONE	NONE	NONE	NONE	NONE	NONE	1I+249+T	NONE	NONE	NONE	NONE	NONE	4D+406
	HESC	CTCGAAAGTCTCTCTG	GCACGACTTG	43	17	17	37	con	NONE	NONE	NONE	NONE	NONE	NONE	1I+249+T	NONE	NONE	NONE	NONE	NONE	4D+406
	HESC	CTCGAAAGTCTCTCTG	GTATCATTTA	4	17	17	37	con	NONE	NONE	NONE	NONE	NONE	NONE	1I+249+T	NONE	NONE	NONE	NONE	NONE	4D+406
	HESC	CTCGAAAGTCTCTCTG	TCTCTCGGTG	50	17	17	37	con	NONE	NONE	NONE	NONE	NONE	NONE	1I+249+T	NONE	NONE	NONE	NONE	NONE	4D+406
	HESC	CTCGAAAGTCTCTCTG	TAACGGCGCA	1	17	17	37	con	NONE	NONE	NONE	NONE	NONE	NONE	1I+249+T	NONE	NONE	NONE	NONE	NONE	4D+406
	HESC	CTCGAAAGTCTCTCTG	CCGTTTCACT	1	17	17	37	con	NONE	NONE	NONE	NONE	NONE	NONE	1I+249+T	NONE	NONE	NONE	NONE	NONE	4D+406
	HESC	CTCGAAAGTCTCTCTG	TCGTCTTGAT	1	17	17	37	con	NONE	NONE	NONE	NONE	NONE	NONE	1I+249+T	NONE	NONE	NONE	NONE	NONE	4D+406
	HESC	CTCGAAAGTCTCTCTG	GTATCAATTT	1	17	17	37	con	NONE	NONE	NONE	NONE	NONE	NONE	1I+249+T	NONE	NONE	NONE	NONE	NONE	4D+406
	HESC	AAGTCTGAGCACACAG	TATTAGGTCC	34	10	11	25	anc	NONE	NONE	NONE	NONE	NONE	NONE	1I+249+T	NONE	NONE	NONE	NONE	NONE	4D+406
	HESC	AAGTCTGAGCACACAG	AGTAATAATG	9	10	11	25	anc	NONE	NONE	NONE	NONE	NONE	NONE	1I+249+T	NONE	NONE	NONE	NONE	NONE	4D+406
	HESC	AAGTCTGAGCACACAG	CGTATCGACA	44	10	11	25	anc	NONE	NONE	NONE	NONE	NONE	NONE	1I+249+T	NONE	NONE	NONE	NONE	NONE	4D+406
	HESC	AAGTCTGAGCACACAG	GAATTTTGGT	2	10	11	25	anc	NONE	NONE	NONE	NONE	NONE	NONE	1I+249+T	NONE	NONE	NONE	NONE	NONE	4D+406
	HESC	AAGTCTGAGCACACAG	ATACTGGTTA	23	10	11	25	anc	NONE	NONE	NONE	NONE	NONE	NONE	1I+249+T	NONE	NONE	NONE	NONE	NONE	4D+406
	HESC	AAGTCTGAGCACACAG	GTCTCCTCAC	22	10	11	25	anc	NONE	NONE	NONE	NONE	NONE	NONE	1I+249+T	NONE	NONE	NONE	NONE	NONE	4D+406
	HESC	AAGTCTGAGCACACAG	CGCCCCTGGT	1	10	11	25	anc	NONE	NONE	NONE	NONE	NONE	NONE	1I+249+T	NONE	NONE	NONE	NONE	NONE	4D+406
	HESC	AAGTCTGAGCACACAG	ACCCCTACGC	1	1	12	26	con	1I+87+T	NONE	NONE	NONE	NONE	NONE	1I+249+T	NONE	NONE	NONE	NONE	NONE	4D+406
	HESC	AAGTCTGAGCACACAG	GTCATGTCGT	14	10	11	25	anc	NONE	NONE	NONE	NONE	NONE	NONE	1I+249+T	NONE	NONE	NONE	NONE	NONE	4D+406
	HESC	AAGTCTGAGCACACAG	AGTAATCTTT	1	1	1	13	anc	NONE	NONE	NONE	NONE	NONE	NONE	NONE	NONE	NONE	NONE	NONE	NONE	4D+406
	HESC	AAGTCTGAGCACACAG	CGCCCATGGG	13	10	11	25	anc	NONE	NONE	NONE	NONE	NONE	NONE	1I+249+T	NONE	NONE	NONE	NONE	NONE	4D+406
	HESC	AAGTCTGAGCACACAG	AGATCCTTGG	2	10	11	25	anc	NONE	NONE	NONE	NONE	NONE	NONE	1I+249+T	NONE	NONE	NONE	NONE	NONE	4D+406
	HESC	GCTTGAAGTACAGTTC	CCCTCTGCCA	34	18	19	45	anc	NONE	NONE	NONE	NONE	NONE	NONE	1I+249+T	NONE	NONE	NONE	NONE	NONE	4D+406
	HESC	GCTTGAAGTACAGTTC	CAATGGTCTC	40	18	19	45	anc	NONE	NONE	NONE	NONE	NONE	NONE	1I+249+T	NONE	NONE	NONE	NONE	NONE	4D+406
	HESC	GCTTGAAGTACAGTTC	CCTAGATCAC	48	18	19	45	anc	NONE	NONE	NONE	NONE	NONE	NONE	1I+249+T	NONE	NONE	NONE	NONE	NONE	4D+406
	HESC	GCTTGAAGTACAGTTC	GTTAACGCCG	46	18	19	45	anc	NONE	NONE	NONE	NONE	NONE	NONE	1I+249+T	NONE	NONE	NONE	NONE	NONE	4D+406
	HESC	GCTTGAAGTACAGTTC	ATGATCCGTG	87	18	19	45	anc	NONE	NONE	NONE	NONE	NONE	NONE	1I+249+T	NONE	NONE	NONE	NONE	NONE	4D+406
	HESC	GCTTGAAGTACAGTTC	CGTATATCTT	30	18	19	45	anc	NONE	NONE	NONE	NONE	NONE	NONE	1I+249+T	NONE	NONE	NONE	NONE	NONE	4D+406
	HESC	GCTTGAAGTACAGTTC	CCAAGTCAAT	22	18	19	45	anc	NONE	NONE	NONE	NONE	NONE	NONE	1I+249+T	NONE	NONE	NONE	NONE	NONE	4D+406
	HESC	GCTTGAAGTACAGTTC	CCCCTCTGCC	3	18	19	45	anc	NONE	NONE	NONE	NONE	NONE	NONE	1I+249+T	NONE	NONE	NONE	NONE	NONE	4D+406
	HESC	GCTTGAAGTACAGTTC	TCTTCATGTC	23	18	19	45	anc	NONE	NONE	NONE	NONE	NONE	NONE	1I+249+T	NONE	NONE	NONE	NONE	NONE	4D+406
	HESC	GCTTGAAGTACAGTTC	TAAAAAGTCC	32	18	19	45	anc	NONE	NONE	NONE	NONE	NONE	NONE	1I+249+T	NONE	NONE	NONE	NONE	NONE	4D+406
	HESC	GCTTGAAGTACAGTTC	CCCTCTGTTT	1	18	19	45	anc	NONE	NONE	NONE	NONE	NONE	NONE	1I+249+T	NONE	NONE	NONE	NONE	NONE	4D+406
	HESC	GCTTGAAGTACAGTTC	AAACCGTCTG	5	18	19	45	anc	NONE	NONE	NONE	NONE	NONE	NONE	1I+249+T	NONE	NONE	NONE	NONE	NONE	4D+406
	HESC	GCTTGAAGTACAGTTC	TTACCTAAAT	14	18	19	45	anc	NONE	NONE	NONE	NONE	NONE	NONE	1I+249+T	NONE	NONE	NONE	NONE	NONE	4D+406
	HESC	GCTTGAAGTACAGTTC	CTAAAAAGTC	1	1	20	48	con	6D+57&1I+78+A	NONE	NONE	NONE	1I+200+G	NONE	1I+249+T	NONE	NONE	NONE	NONE	NONE	4D+406
	HESC	GCTTGAAGTACAGTTC	GTTGCTCTTT	1	1	1	23	anc	NONE	NONE	NONE	NONE	NONE	NONE	1I+249+T	NONE	NONE	NONE	NONE	NONE	NONE
	HESC	GCTTGAAGTACAGTTC	TAAAAGTCCT	1	18	19	45	anc	NONE	NONE	NONE	NONE	NONE	NONE	1I+249+T	NONE	NONE	NONE	NONE	NONE	4D+406
	HESC	GCTTGAAGTACAGTTC	AATCAATATT	2	18	19	45	anc	NONE	NONE	NONE	NONE	NONE	NONE	1I+249+T	NONE	NONE	NONE	NONE	NONE	4D+406
	HESC	GCTTGAAGTACAGTTC	GGCTTTTAAT	1	18	19	45	anc	NONE	NONE	NONE	NONE	NONE	NONE	1I+249+T	NONE	NONE	NONE	NONE	NONE	4D+406
	HESC	GCTTGAAGTACAGTTC	CCCTAGATCA	1	18	19	45	anc	NONE	NONE	NONE	NONE	NONE	NONE	1I+249+T	NONE	NONE	NONE	NONE	NONE	4D+406
	HESC	GCTTGAAGTACAGTTC	ACTAACATAT	1	18	19	45	anc	NONE	NONE	NONE	NONE	NONE	NONE	1I+249+T	NONE	NONE	NONE	NONE	NONE	4D+406
	HESC	TGGCCAGGTAACGCGA	TCTTCCGATC	23	29	29	69	anc	NONE	NONE	NONE	NONE	NONE	NONE	1I+249+T	NONE	NONE	NONE	NONE	NONE	4D+406
	HESC	TGGCCAGGTAACGCGA	TTGGGCAATG	47	29	29	69	anc	NONE	NONE	NONE	NONE	NONE	NONE	1I+249+T	NONE	NONE	NONE	NONE	NONE	4D+406
	HESC	TGGCCAGGTAACGCGA	ATATATGCAT	53	29	29	69	anc	NONE	NONE	NONE	NONE	NONE	NONE	1I+249+T	NONE	NONE	NONE	NONE	NONE	4D+406
	HESC	TGGCCAGGTAACGCGA	CCGCCTCCCC	38	29	29	69	anc	NONE	NONE	NONE	NONE	NONE	NONE	1I+249+T	NONE	NONE	NONE	NONE	NONE	4D+406
	HESC	TGGCCAGGTAACGCGA	TTTTCTCAAT	20	29	29	69	anc	NONE	NONE	NONE	NONE	NONE	NONE	1I+249+T	NONE	NONE	NONE	NONE	NONE	4D+406
	HESC	TGGCCAGGTAACGCGA	CCAATGTTCA	33	29	29	69	anc	NONE	NONE	NONE	NONE	NONE	NONE	1I+249+T	NONE	NONE	NONE	NONE	NONE	4D+406
	HESC	TGGCCAGGTAACGCGA	TTATCCTACC	29	29	29	69	anc	NONE	NONE	NONE	NONE	NONE	NONE	1I+249+T	NONE	NONE	NONE	NONE	NONE	4D+406
	HESC	TGGCCAGGTAACGCGA	GCTGTAGTGT	51	29	29	69	anc	NONE	NONE	NONE	NONE	NONE	NONE	1I+249+T	NONE	NONE	NONE	NONE	NONE	4D+406
	HESC	TGGCCAGGTAACGCGA	ATCTCCTACA	20	29	29	69	anc	NONE	NONE	NONE	NONE	NONE	NONE	1I+249+T	NONE	NONE	NONE	NONE	NONE	4D+406
	HESC	TGGCCAGGTAACGCGA	TTTCACTACT	32	29	29	69	anc	NONE	NONE	NONE	NONE	NONE	NONE	1I+249+T	NONE	NONE	NONE	NONE	NONE	4D+406
	HESC	TGGCCAGGTAACGCGA	TAGATGGTTG	45	29	29	69	anc	NONE	NONE	NONE	NONE	NONE	NONE	1I+249+T	NONE	NONE	NONE	NONE	NONE	4D+406
	HESC	TGGCCAGGTAACGCGA	ACTGAACTTA	26	29	29	69	anc	NONE	NONE	NONE	NONE	NONE	NONE	1I+249+T	NONE	NONE	NONE	NONE	NONE	4D+406
	HESC	TGGCCAGGTAACGCGA	ACCCTCATTT	38	29	29	69	anc	NONE	NONE	NONE	NONE	NONE	NONE	1I+249+T	NONE	NONE	NONE	NONE	NONE	4D+406
	HESC	TGGCCAGGTAACGCGA	ACGTTTCATT	29	29	29	69	anc	NONE	NONE	NONE	NONE	NONE	NONE	1I+249+T	NONE	NONE	NONE	NONE	NONE	4D+406
	HESC	TGGCCAGGTAACGCGA	AGACGCTAAA	10	29	29	69	anc	NONE	NONE	NONE	NONE	NONE	NONE	1I+249+T	NONE	NONE	NONE	NONE	NONE	4D+406
	HESC	TGGCCAGGTAACGCGA	GGTTGTCTGG	45	29	29	69	anc	NONE	NONE	NONE	NONE	NONE	NONE	1I+249+T	NONE	NONE	NONE	NONE	NONE	4D+406
	HESC	TGGCCAGGTAACGCGA	AACGTGTGTG	1	29	29	69	anc	NONE	NONE	NONE	NONE	NONE	NONE	1I+249+T	NONE	NONE	NONE	NONE	NONE	4D+406
	HESC	TGGCCAGGTAACGCGA	TCTTCGATCT	1	29	29	69	anc	NONE	NONE	NONE	NONE	NONE	NONE	1I+249+T	NONE	NONE	NONE	NONE	NONE	4D+406
	HESC	TGGCCAGGTAACGCGA	GCACTCTCTG	1	29	29	69	anc	NONE	NONE	NONE	NONE	NONE	NONE	1I+249+T	NONE	NONE	NONE	NONE	NONE	4D+406
	HESC	TGGCCAGGTAACGCGA	GCTATCTTCA	20	29	29	69	anc	NONE	NONE	NONE	NONE	NONE	NONE	1I+249+T	NONE	NONE	NONE	NONE	NONE	4D+406
	HESC	TGGCCAGGTAACGCGA	AATTGTGACC	3	29	29	69	anc	NONE	NONE	NONE	NONE	NONE	NONE	1I+249+T	NONE	NONE	NONE	NONE	NONE	4D+406
	HESC	TGGCCAGGTAACGCGA	TCGCCTATTT	15	29	29	69	anc	NONE	NONE	NONE	NONE	NONE	NONE	1I+249+T	NONE	NONE	NONE	NONE	NONE	4D+406
	HESC	TGGCCAGGTAACGCGA	TAGATGGTCC	1	29	29	69	anc	NONE	NONE	NONE	NONE	NONE	NONE	1I+249+T	NONE	NONE	NONE	NONE	NONE	4D+406
	HESC	TGGCCAGGTAACGCGA	ATTCTATTTG	24	29	29	69	anc	NONE	NONE	NONE	NONE	NONE	NONE	1I+249+T	NONE	NONE	NONE	NONE	NONE	4D+406
	HESC	TGGCCAGGTAACGCGA	AATCTCCTAC	1	1	30	72	con	NONE	1I+110+T	1I+123+T	NONE	NONE	NONE	1I+242+G&1I+249+T	NONE	NONE	NONE	NONE	NONE	4D+406
	HESC	TGGCCAGGTAACGCGA	ACTGTACAGA	1	29	29	69	anc	NONE	NONE	NONE	NONE	NONE	NONE	1I+249+T	NONE	NONE	NONE	NONE	NONE	4D+406
	HESC	TGGCCAGGTAACGCGA	TAGATGTTGT	1	29	29	69	anc	NONE	NONE	NONE	NONE	NONE	NONE	1I+249+T	NONE	NONE	NONE	NONE	NONE	4D+406
	HESC	TGGCCAGGTAACGCGA	GTGATCTTAA	1	29	29	69	anc	NONE	NONE	NONE	NONE	NONE	NONE	1I+249+T	NONE	NONE	NONE	NONE	NONE	4D+406
	HESC	TGGCCAGGTAACGCGA	TTGGGGTTTA	1	29	29	69	anc	NONE	NONE	NONE	NONE	NONE	NONE	1I+249+T	NONE	NONE	NONE	NONE	NONE	4D+406
	HESC	TGGCCAGGTAACGCGA	CGGTCTGTAT	1	29	29	69	anc	NONE	NONE	NONE	NONE	NONE	NONE	1I+249+T	NONE	NONE	NONE	NONE	NONE	4D+406
	HESC	CACTCCACACGCGAAA	TGTCTCGGTT	23	27	27	69	anc	NONE	NONE	NONE	NONE	NONE	NONE	1I+249+T	NONE	NONE	NONE	NONE	NONE	4D+406
	HESC	CACTCCACACGCGAAA	CCATGGGCCC	65	27	27	69	anc	NONE	NONE	NONE	NONE	NONE	NONE	1I+249+T	NONE	NONE	NONE	NONE	NONE	4D+406
	HESC	CACTCCACACGCGAAA	GCTCCTCCGG	40	27	27	69	anc	NONE	NONE	NONE	NONE	NONE	NONE	1I+249+T	NONE	NONE	NONE	NONE	NONE	4D+406
	HESC	CACTCCACACGCGAAA	GCCGACGCTG	48	27	27	69	anc	NONE	NONE	NONE	NONE	NONE	NONE	1I+249+T	NONE	NONE	NONE	NONE	NONE	4D+406
	HESC	CACTCCACACGCGAAA	ATCTTTGATG	24	27	27	69	anc	NONE	NONE	NONE	NONE	NONE	NONE	1I+249+T	NONE	NONE	NONE	NONE	NONE	4D+406
	HESC	CACTCCACACGCGAAA	CCAAACGTAC	78	27	27	69	anc	NONE	NONE	NONE	NONE	NONE	NONE	1I+249+T	NONE	NONE	NONE	NONE	NONE	4D+406
	HESC	CACTCCACACGCGAAA	GGTTGAAATC	48	27	27	69	anc	NONE	NONE	NONE	NONE	NONE	NONE	1I+249+T	NONE	NONE	NONE	NONE	NONE	4D+406
	HESC	CACTCCACACGCGAAA	CGGTTCGTAT	29	27	27	69	anc	NONE	NONE	NONE	NONE	NONE	NONE	1I+249+T	NONE	NONE	NONE	NONE	NONE	4D+406
	HESC	CACTCCACACGCGAAA	CCTTTTATAG	1	27	27	69	anc	NONE	NONE	NONE	NONE	NONE	NONE	1I+249+T	NONE	NONE	NONE	NONE	NONE	4D+406
	HESC	CACTCCACACGCGAAA	CCTCTTGTAA	1	27	27	69	anc	NONE	NONE	NONE	NONE	NONE	NONE	1I+249+T	NONE	NONE	NONE	NONE	NONE	4D+406
	HESC	CACTCCACACGCGAAA	TAGAGATCTC	21	27	27	69	anc	NONE	NONE	NONE	NONE	NONE	NONE	1I+249+T	NONE	NONE	NONE	NONE	NONE	4D+406
	HESC	CACTCCACACGCGAAA	TTCATACCAG	22	27	27	69	anc	NONE	NONE	NONE	NONE	NONE	NONE	1I+249+T	NONE	NONE	NONE	NONE	NONE	4D+406
	HESC	CACTCCACACGCGAAA	CAGGTCAGCT	17	27	27	69	anc	NONE	NONE	NONE	NONE	NONE	NONE	1I+249+T	NONE	NONE	NONE	NONE	NONE	4D+406
	HESC	CACTCCACACGCGAAA	ACGATACCCA	1	27	27	69	anc	NONE	NONE	NONE	NONE	NONE	NONE	1I+249+T	NONE	NONE	NONE	NONE	NONE	4D+406
	HESC	CACTCCACACGCGAAA	TATATGGTCG	37	27	27	69	anc	NONE	NONE	NONE	NONE	NONE	NONE	1I+249+T	NONE	NONE	NONE	NONE	NONE	4D+406
	HESC	CACTCCACACGCGAAA	TCTGACTAAG	9	27	27	69	anc	NONE	NONE	NONE	NONE	NONE	NONE	1I+249+T	NONE	NONE	NONE	NONE	NONE	4D+406
	HESC	CACTCCACACGCGAAA	AGCAATGGCG	1	1	28	72	con	NONE	NONE	NONE	NONE	NONE	NONE	1I+249+T	1I+263+C	1I+300+C	NONE	1I+345+C	NONE	4D+406
	HESC	CACTCCACACGCGAAA	CTCTCTTACT	1	27	27	69	anc	NONE	NONE	NONE	NONE	NONE	NONE	1I+249+T	NONE	NONE	NONE	NONE	NONE	4D+406
	HESC	CACTCCACACGCGAAA	GCCCCTTAAT	8	27	27	69	anc	NONE	NONE	NONE	NONE	NONE	NONE	1I+249+T	NONE	NONE	NONE	NONE	NONE	4D+406
	HESC	CACTCCACACGCGAAA	TAATACAGGG	16	27	27	69	anc	NONE	NONE	NONE	NONE	NONE	NONE	1I+249+T	NONE	NONE	NONE	NONE	NONE	4D+406
	HESC	CACTCCACACGCGAAA	CTCGAGAGGT	2	27	27	69	anc	NONE	NONE	NONE	NONE	NONE	NONE	1I+249+T	NONE	NONE	NONE	NONE	NONE	4D+406
	HESC	CACTCCACACGCGAAA	CCCGGCTCCT	2	27	27	69	anc	NONE	NONE	NONE	NONE	NONE	NONE	1I+249+T	NONE	NONE	NONE	NONE	NONE	4D+406
	HESC	CACTCCACACGCGAAA	CTCTCTGCAT	37	27	27	69	anc	NONE	NONE	NONE	NONE	NONE	NONE	1I+249+T	NONE	NONE	NONE	NONE	NONE	4D+406
	HESC	CACTCCACACGCGAAA	CCGTAAGTTT	2	27	27	69	anc	NONE	NONE	NONE	NONE	NONE	NONE	1I+249+T	NONE	NONE	NONE	NONE	NONE	4D+406
	HESC	CACTCCACACGCGAAA	CCAAACGTCG	1	27	27	69	anc	NONE	NONE	NONE	NONE	NONE	NONE	1I+249+T	NONE	NONE	NONE	NONE	NONE	4D+406
	HESC	CACTCCACACGCGAAA	CGTTCTGTAA	1	27	27	69	anc	NONE	NONE	NONE	NONE	NONE	NONE	1I+249+T	NONE	NONE	NONE	NONE	NONE	4D+406
	HESC	CACTCCACACGCGAAA	GTTAGTATCT	1	27	27	69	anc	NONE	NONE	NONE	NONE	NONE	NONE	1I+249+T	NONE	NONE	NONE	NONE	NONE	4D+406
	HESC	CACTCCACACGCGAAA	TCTCATGTTT	1	27	27	69	anc	NONE	NONE	NONE	NONE	NONE	NONE	1I+249+T	NONE	NONE	NONE	NONE	NONE	4D+406
	HESC	GCGAGAATCCTTGACC	GTGGCCATAT	5	17	17	39	anc	NONE	NONE	NONE	NONE	NONE	NONE	1I+249+T	NONE	NONE	NONE	NONE	NONE	4D+406
	HESC	GCGAGAATCCTTGACC	GCGCCATGCA	44	17	17	39	anc	NONE	NONE	NONE	NONE	NONE	NONE	1I+249+T	NONE	NONE	NONE	NONE	NONE	4D+406
	HESC	GCGAGAATCCTTGACC	CCTCCTTTCC	43	17	17	39	anc	NONE	NONE	NONE	NONE	NONE	NONE	1I+249+T	NONE	NONE	NONE	NONE	NONE	4D+406
	HESC	GCGAGAATCCTTGACC	AGTTGCCGCA	17	17	17	39	anc	NONE	NONE	NONE	NONE	NONE	NONE	1I+249+T	NONE	NONE	NONE	NONE	NONE	4D+406
	HESC	GCGAGAATCCTTGACC	ATTGCCTGAA	8	17	17	39	anc	NONE	NONE	NONE	NONE	NONE	NONE	1I+249+T	NONE	NONE	NONE	NONE	NONE	4D+406
	HESC	GCGAGAATCCTTGACC	AGCTTAGCGA	46	17	17	39	anc	NONE	NONE	NONE	NONE	NONE	NONE	1I+249+T	NONE	NONE	NONE	NONE	NONE	4D+406
	HESC	GCGAGAATCCTTGACC	CCCTCCTTTC	3	17	17	39	anc	NONE	NONE	NONE	NONE	NONE	NONE	1I+249+T	NONE	NONE	NONE	NONE	NONE	4D+406
	HESC	GCGAGAATCCTTGACC	AGGACGGTTT	1	17	17	39	anc	NONE	NONE	NONE	NONE	NONE	NONE	1I+249+T	NONE	NONE	NONE	NONE	NONE	4D+406
	HESC	GCGAGAATCCTTGACC	AGTCAGAATC	32	17	17	39	anc	NONE	NONE	NONE	NONE	NONE	NONE	1I+249+T	NONE	NONE	NONE	NONE	NONE	4D+406
	HESC	GCGAGAATCCTTGACC	ATCCAACACA	1	17	17	39	anc	NONE	NONE	NONE	NONE	NONE	NONE	1I+249+T	NONE	NONE	NONE	NONE	NONE	4D+406
	HESC	GCGAGAATCCTTGACC	CCCCAAATTA	9	17	17	39	anc	NONE	NONE	NONE	NONE	NONE	NONE	1I+249+T	NONE	NONE	NONE	NONE	NONE	4D+406
	HESC	GCGAGAATCCTTGACC	CTCCTTTCCT	2	17	17	39	anc	NONE	NONE	NONE	NONE	NONE	NONE	1I+249+T	NONE	NONE	NONE	NONE	NONE	4D+406
	HESC	GCGAGAATCCTTGACC	GGTCCTTTCC	16	17	17	39	anc	NONE	NONE	NONE	NONE	NONE	NONE	1I+249+T	NONE	NONE	NONE	NONE	NONE	4D+406
	HESC	GCGAGAATCCTTGACC	AGTCGTCGAC	1	17	17	39	anc	NONE	NONE	NONE	NONE	NONE	NONE	1I+249+T	NONE	NONE	NONE	NONE	NONE	4D+406
	HESC	GCGAGAATCCTTGACC	GTAATTTCAG	1	17	17	39	anc	NONE	NONE	NONE	NONE	NONE	NONE	1I+249+T	NONE	NONE	NONE	NONE	NONE	4D+406
	HESC	GCGAGAATCCTTGACC	GCCGCCCATG	1	1	18	41	con	NONE	1I+109+G	NONE	1I+171+G	NONE	NONE	1I+249+T	NONE	NONE	NONE	NONE	NONE	4D+406
	HESC	GCGAGAATCCTTGACC	AAATGTCACT	1	17	17	39	anc	NONE	NONE	NONE	NONE	NONE	NONE	1I+249+T	NONE	NONE	NONE	NONE	NONE	4D+406
	HESC	GCGAGAATCCTTGACC	ATCGACGTTC	1	17	17	39	anc	NONE	NONE	NONE	NONE	NONE	NONE	1I+249+T	NONE	NONE	NONE	NONE	NONE	4D+406
	HESC	AACTTTCTCGCTGATA	GTAACGTGAG	28	4	4	0	anc	NONE	NONE	NONE	NONE	NONE	NONE	NONE	NONE	NONE	NONE	NONE	NONE	NONE
	HESC	AACTTTCTCGCTGATA	CTCCCGACCT	1	10	18	29	con	NONE	NONE	NONE	NONE	NONE	NONE	1I+249+T	NONE	NONE	NONE	NONE	NONE	4D+406
	HESC	AACTTTCTCGCTGATA	TACCCCGCCA	21	4	4	0	anc	NONE	NONE	NONE	NONE	NONE	NONE	NONE	NONE	NONE	NONE	NONE	NONE	NONE
	HESC	AACTTTCTCGCTGATA	CCTCTTCCAA	21	4	8	19	anc	NONE	NONE	NONE	NONE	NONE	NONE	1I+249+T	NONE	NONE	NONE	NONE	NONE	NONE
	HESC	AACTTTCTCGCTGATA	TCCACCATTT	1	10	18	29	con	NONE	NONE	NONE	NONE	NONE	NONE	1I+249+T	NONE	NONE	NONE	NONE	NONE	4D+406
	HESC	AACTTTCTCGCTGATA	CGGATTTCCG	18	4	4	0	anc	NONE	NONE	NONE	NONE	NONE	NONE	NONE	NONE	NONE	NONE	NONE	NONE	NONE
	HESC	AACTTTCTCGCTGATA	AACCGGTATG	31	4	4	0	anc	NONE	NONE	NONE	NONE	NONE	NONE	NONE	NONE	NONE	NONE	NONE	NONE	NONE
	HESC	AACTTTCTCGCTGATA	TGTGGCCGAT	9	4	8	19	anc	NONE	NONE	NONE	NONE	NONE	NONE	1I+249+T	NONE	NONE	NONE	NONE	NONE	NONE
	HESC	AACTTTCTCGCTGATA	TTTACTCCTG	15	10	18	29	con	NONE	NONE	NONE	NONE	NONE	NONE	1I+249+T	NONE	NONE	NONE	NONE	NONE	4D+406
	HESC	AACTTTCTCGCTGATA	TCGATGAAAT	12	4	8	19	anc	NONE	NONE	NONE	NONE	NONE	NONE	1I+249+T	NONE	NONE	NONE	NONE	NONE	NONE
	HESC	AACTTTCTCGCTGATA	TGCCGTTGTG	1	10	18	29	con	NONE	NONE	NONE	NONE	NONE	NONE	1I+249+T	NONE	NONE	NONE	NONE	NONE	4D+406
	HESC	AACTTTCTCGCTGATA	TGCCGGTTGT	1	10	18	29	con	NONE	NONE	NONE	NONE	NONE	NONE	1I+249+T	NONE	NONE	NONE	NONE	NONE	4D+406
	HESC	AACTTTCTCGCTGATA	AACCGGAACT	1	10	18	29	con	NONE	NONE	NONE	NONE	NONE	NONE	1I+249+T	NONE	NONE	NONE	NONE	NONE	4D+406
	HESC	AACTTTCTCGCTGATA	CCTCTTTTTT	1	10	18	29	con	NONE	NONE	NONE	NONE	NONE	NONE	1I+249+T	NONE	NONE	NONE	NONE	NONE	4D+406
	HESC	AACTTTCTCGCTGATA	GTAACGTGCA	1	10	18	29	con	NONE	NONE	NONE	NONE	NONE	NONE	1I+249+T	NONE	NONE	NONE	NONE	NONE	4D+406
	HESC	AACTTTCTCGCTGATA	CTTGCCTTCT	2	10	18	29	con	NONE	NONE	NONE	NONE	NONE	NONE	1I+249+T	NONE	NONE	NONE	NONE	NONE	4D+406
	HESC	AACTTTCTCGCTGATA	AACTTCGCTA	8	4	8	19	anc	NONE	NONE	NONE	NONE	NONE	NONE	1I+249+T	NONE	NONE	NONE	NONE	NONE	NONE
	HESC	AACTTTCTCGCTGATA	CACTGATCAG	1	10	18	29	con	NONE	NONE	NONE	NONE	NONE	NONE	1I+249+T	NONE	NONE	NONE	NONE	NONE	4D+406
	HESC	CTGAAACCACGACGAA	CTCCAAGGCC	51	12	12	49	anc	NONE	NONE	NONE	NONE	NONE	NONE	NONE	NONE	NONE	NONE	NONE	4D+380	1I+411+T
	HESC	CTGAAACCACGACGAA	CGGACAGACA	23	12	12	49	anc	NONE	NONE	NONE	NONE	NONE	NONE	NONE	NONE	NONE	NONE	NONE	4D+380	1I+411+T
	HESC	CTGAAACCACGACGAA	CTTCGGATAT	26	9	23	74	con	NONE	NONE	NONE	NONE	NONE	NONE	1I+249+T	NONE	NONE	NONE	NONE	4D+380	1I+411+T
	HESC	CTGAAACCACGACGAA	ACGTAAGCGT	58	9	23	74	con	NONE	NONE	NONE	NONE	NONE	NONE	1I+249+T	NONE	NONE	NONE	NONE	4D+380	1I+411+T
	HESC	CTGAAACCACGACGAA	GATCTTTGAA	37	12	12	49	anc	NONE	NONE	NONE	NONE	NONE	NONE	NONE	NONE	NONE	NONE	NONE	4D+380	1I+411+T
	HESC	CTGAAACCACGACGAA	GGTCATGTCA	32	2	2	51	anc	NONE	NONE	NONE	NONE	NONE	NONE	1I+249+T	NONE	NONE	NONE	NONE	NONE	1I+411+T
	HESC	CTGAAACCACGACGAA	CTGCTGGACA	28	9	23	74	con	NONE	NONE	NONE	NONE	NONE	NONE	1I+249+T	NONE	NONE	NONE	NONE	4D+380	1I+411+T
	HESC	CTGAAACCACGACGAA	AGTGTCCTTC	17	9	23	74	con	NONE	NONE	NONE	NONE	NONE	NONE	1I+249+T	NONE	NONE	NONE	NONE	4D+380	1I+411+T
	HESC	CTGAAACCACGACGAA	TACACATAGT	25	12	12	49	anc	NONE	NONE	NONE	NONE	NONE	NONE	NONE	NONE	NONE	NONE	NONE	4D+380	1I+411+T
	HESC	CTGAAACCACGACGAA	TTTTCTCTCT	23	12	12	49	anc	NONE	NONE	NONE	NONE	NONE	NONE	NONE	NONE	NONE	NONE	NONE	4D+380	1I+411+T
	HESC	CTGAAACCACGACGAA	TTTCCAGCTA	19	9	23	74	con	NONE	NONE	NONE	NONE	NONE	NONE	1I+249+T	NONE	NONE	NONE	NONE	4D+380	1I+411+T
	HESC	CTGAAACCACGACGAA	CTATAGGATG	88	9	23	74	con	NONE	NONE	NONE	NONE	NONE	NONE	1I+249+T	NONE	NONE	NONE	NONE	4D+380	1I+411+T
	HESC	CTGAAACCACGACGAA	TACAGTTGGA	34	12	12	49	anc	NONE	NONE	NONE	NONE	NONE	NONE	NONE	NONE	NONE	NONE	NONE	4D+380	1I+411+T
	HESC	CTGAAACCACGACGAA	TCTCATATAT	5	9	23	74	con	NONE	NONE	NONE	NONE	NONE	NONE	1I+249+T	NONE	NONE	NONE	NONE	4D+380	1I+411+T
	HESC	CTGAAACCACGACGAA	CAGTCTGAGG	2	12	12	49	anc	NONE	NONE	NONE	NONE	NONE	NONE	NONE	NONE	NONE	NONE	NONE	4D+380	1I+411+T
	HESC	CTGAAACCACGACGAA	CCTGGAACTT	11	12	12	49	anc	NONE	NONE	NONE	NONE	NONE	NONE	NONE	NONE	NONE	NONE	NONE	4D+380	1I+411+T
	HESC	CTGAAACCACGACGAA	TTCCTTTTGC	21	9	23	74	con	NONE	NONE	NONE	NONE	NONE	NONE	1I+249+T	NONE	NONE	NONE	NONE	4D+380	1I+411+T
	HESC	CTGAAACCACGACGAA	TGACTGGAAT	23	9	23	74	con	NONE	NONE	NONE	NONE	NONE	NONE	1I+249+T	NONE	NONE	NONE	NONE	4D+380	1I+411+T
	HESC	CTGAAACCACGACGAA	TCCTTCCTTG	2	12	12	49	anc	NONE	NONE	NONE	NONE	NONE	NONE	NONE	NONE	NONE	NONE	NONE	4D+380	1I+411+T
	HESC	CTGAAACCACGACGAA	TACAACCCAT	5	12	12	49	anc	NONE	NONE	NONE	NONE	NONE	NONE	NONE	NONE	NONE	NONE	NONE	4D+380	1I+411+T
	HESC	CTGAAACCACGACGAA	GGTACCGACA	2	2	2	51	anc	NONE	NONE	NONE	NONE	NONE	NONE	1I+249+T	NONE	NONE	NONE	NONE	NONE	1I+411+T
	HESC	CTGAAACCACGACGAA	ATTTTCACTT	3	12	12	49	anc	NONE	NONE	NONE	NONE	NONE	NONE	NONE	NONE	NONE	NONE	NONE	4D+380	1I+411+T
	HESC	CTGAAACCACGACGAA	ATTTCACTTT	1	12	12	49	anc	NONE	NONE	NONE	NONE	NONE	NONE	NONE	NONE	NONE	NONE	NONE	4D+380	1I+411+T
	HESC	CTCACACAGGTCGGAT	GCGATGTTTT	22	20	20	44	anc	NONE	NONE	NONE	NONE	NONE	NONE	1I+249+T	NONE	NONE	NONE	NONE	NONE	4D+406
	HESC	CTCACACAGGTCGGAT	GTCATTCCTT	27	20	20	44	anc	NONE	NONE	NONE	NONE	NONE	NONE	1I+249+T	NONE	NONE	NONE	NONE	NONE	4D+406
	HESC	CTCACACAGGTCGGAT	TGACTCAAGG	46	20	20	44	anc	NONE	NONE	NONE	NONE	NONE	NONE	1I+249+T	NONE	NONE	NONE	NONE	NONE	4D+406
	HESC	CTCACACAGGTCGGAT	AGACAAATTG	24	20	20	44	anc	NONE	NONE	NONE	NONE	NONE	NONE	1I+249+T	NONE	NONE	NONE	NONE	NONE	4D+406
	HESC	CTCACACAGGTCGGAT	GCACTAGCGC	25	20	20	44	anc	NONE	NONE	NONE	NONE	NONE	NONE	1I+249+T	NONE	NONE	NONE	NONE	NONE	4D+406
	HESC	CTCACACAGGTCGGAT	ACCGCATTGG	43	20	20	44	anc	NONE	NONE	NONE	NONE	NONE	NONE	1I+249+T	NONE	NONE	NONE	NONE	NONE	4D+406
	HESC	CTCACACAGGTCGGAT	AGGGTGCATT	27	20	20	44	anc	NONE	NONE	NONE	NONE	NONE	NONE	1I+249+T	NONE	NONE	NONE	NONE	NONE	4D+406
	HESC	CTCACACAGGTCGGAT	GGCCCGCCTA	27	20	20	44	anc	NONE	NONE	NONE	NONE	NONE	NONE	1I+249+T	NONE	NONE	NONE	NONE	NONE	4D+406
	HESC	CTCACACAGGTCGGAT	CTCTGGATTG	41	20	20	44	anc	NONE	NONE	NONE	NONE	NONE	NONE	1I+249+T	NONE	NONE	NONE	NONE	NONE	4D+406
	HESC	CTCACACAGGTCGGAT	CAACTTGGTT	38	20	20	44	anc	NONE	NONE	NONE	NONE	NONE	NONE	1I+249+T	NONE	NONE	NONE	NONE	NONE	4D+406
	HESC	CTCACACAGGTCGGAT	CTCGTGTCAC	21	20	20	44	anc	NONE	NONE	NONE	NONE	NONE	NONE	1I+249+T	NONE	NONE	NONE	NONE	NONE	4D+406
	HESC	CTCACACAGGTCGGAT	CTGTTTCTAA	12	20	20	44	anc	NONE	NONE	NONE	NONE	NONE	NONE	1I+249+T	NONE	NONE	NONE	NONE	NONE	4D+406
	HESC	CTCACACAGGTCGGAT	TTTACTTAGG	10	20	20	44	anc	NONE	NONE	NONE	NONE	NONE	NONE	1I+249+T	NONE	NONE	NONE	NONE	NONE	4D+406
	HESC	CTCACACAGGTCGGAT	GGCACAAGCC	1	20	20	44	anc	NONE	NONE	NONE	NONE	NONE	NONE	1I+249+T	NONE	NONE	NONE	NONE	NONE	4D+406
	HESC	CTCACACAGGTCGGAT	TCAGTGTACC	37	20	20	44	anc	NONE	NONE	NONE	NONE	NONE	NONE	1I+249+T	NONE	NONE	NONE	NONE	NONE	4D+406
	HESC	CTCACACAGGTCGGAT	GAGCGTCGTG	1	20	20	44	anc	NONE	NONE	NONE	NONE	NONE	NONE	1I+249+T	NONE	NONE	NONE	NONE	NONE	4D+406
	HESC	CTCACACAGGTCGGAT	TCCCCATATT	8	20	20	44	anc	NONE	NONE	NONE	NONE	NONE	NONE	1I+249+T	NONE	NONE	NONE	NONE	NONE	4D+406
	HESC	CTCACACAGGTCGGAT	CAACTAGTCT	1	1	21	46	con	61D+1	NONE	NONE	NONE	NONE	NONE	1I+249+T	1D+269	NONE	NONE	NONE	NONE	4D+406
	HESC	CTCACACAGGTCGGAT	GGCCCCGCCT	2	20	20	44	anc	NONE	NONE	NONE	NONE	NONE	NONE	1I+249+T	NONE	NONE	NONE	NONE	NONE	4D+406
	HESC	CTCACACAGGTCGGAT	AATTTTTTGA	1	20	20	44	anc	NONE	NONE	NONE	NONE	NONE	NONE	1I+249+T	NONE	NONE	NONE	NONE	NONE	4D+406
	HESC	CTCACACAGGTCGGAT	CTCGTGCCTT	1	20	20	44	anc	NONE	NONE	NONE	NONE	NONE	NONE	1I+249+T	NONE	NONE	NONE	NONE	NONE	4D+406
	HESC	CCTCAGTGTTAAGACA	TTACTCTACG	31	17	17	47	anc	NONE	NONE	NONE	NONE	NONE	NONE	1I+249+T	NONE	NONE	NONE	NONE	NONE	4D+406
	HESC	CCTCAGTGTTAAGACA	CGCACCTGTT	30	17	17	47	anc	NONE	NONE	NONE	NONE	NONE	NONE	1I+249+T	NONE	NONE	NONE	NONE	NONE	4D+406
	HESC	CCTCAGTGTTAAGACA	TAAACAAGGT	16	17	17	47	anc	NONE	NONE	NONE	NONE	NONE	NONE	1I+249+T	NONE	NONE	NONE	NONE	NONE	4D+406
	HESC	CCTCAGTGTTAAGACA	GTGGTTAAGA	50	17	17	47	anc	NONE	NONE	NONE	NONE	NONE	NONE	1I+249+T	NONE	NONE	NONE	NONE	NONE	4D+406
	HESC	CCTCAGTGTTAAGACA	CCCATAAAGC	14	17	17	47	anc	NONE	NONE	NONE	NONE	NONE	NONE	1I+249+T	NONE	NONE	NONE	NONE	NONE	4D+406
	HESC	CCTCAGTGTTAAGACA	GTTTCCCTCC	2	17	17	47	anc	NONE	NONE	NONE	NONE	NONE	NONE	1I+249+T	NONE	NONE	NONE	NONE	NONE	4D+406
	HESC	CCTCAGTGTTAAGACA	TCTAGAGATT	24	17	17	47	anc	NONE	NONE	NONE	NONE	NONE	NONE	1I+249+T	NONE	NONE	NONE	NONE	NONE	4D+406
	HESC	CCTCAGTGTTAAGACA	TATTCAATCA	5	17	17	47	anc	NONE	NONE	NONE	NONE	NONE	NONE	1I+249+T	NONE	NONE	NONE	NONE	NONE	4D+406
	HESC	CCTCAGTGTTAAGACA	TTGGGAGTAC	33	17	17	47	anc	NONE	NONE	NONE	NONE	NONE	NONE	1I+249+T	NONE	NONE	NONE	NONE	NONE	4D+406
	HESC	CCTCAGTGTTAAGACA	CTACCTATAA	4	17	17	47	anc	NONE	NONE	NONE	NONE	NONE	NONE	1I+249+T	NONE	NONE	NONE	NONE	NONE	4D+406
	HESC	CCTCAGTGTTAAGACA	ATAGTGATAT	1	17	17	47	anc	NONE	NONE	NONE	NONE	NONE	NONE	1I+249+T	NONE	NONE	NONE	NONE	NONE	4D+406
	HESC	CCTCAGTGTTAAGACA	CATTCAACAC	1	17	17	47	anc	NONE	NONE	NONE	NONE	NONE	NONE	1I+249+T	NONE	NONE	NONE	NONE	NONE	4D+406
	HESC	CCTCAGTGTTAAGACA	TCTTGGTTTA	15	17	17	47	anc	NONE	NONE	NONE	NONE	NONE	NONE	1I+249+T	NONE	NONE	NONE	NONE	NONE	4D+406
	HESC	CCTCAGTGTTAAGACA	GTAGACCCCG	1	17	17	47	anc	NONE	NONE	NONE	NONE	NONE	NONE	1I+249+T	NONE	NONE	NONE	NONE	NONE	4D+406
	HESC	CCTCAGTGTTAAGACA	TATCACCTTT	1	17	17	47	anc	NONE	NONE	NONE	NONE	NONE	NONE	1I+249+T	NONE	NONE	NONE	NONE	NONE	4D+406
	HESC	CCTCAGTGTTAAGACA	CTTTGGTATA	1	17	17	47	anc	NONE	NONE	NONE	NONE	NONE	NONE	1I+249+T	NONE	NONE	NONE	NONE	NONE	4D+406
	HESC	CCTCAGTGTTAAGACA	CGCACGCTGT	1	1	18	49	con	NONE	NONE	NONE	NONE	NONE	NONE	1I+249+T&1I+254+G	NONE	NONE	NONE	1I+351+G	NONE	4D+406
	HESC	CCTCAGTGTTAAGACA	GTGAAGTTAT	2	17	17	47	anc	NONE	NONE	NONE	NONE	NONE	NONE	1I+249+T	NONE	NONE	NONE	NONE	NONE	4D+406
	HESC	GACGGCTAGGGTCGAT	CCGCCAATAT	1	7	7	18	anc	NONE	NONE	NONE	NONE	NONE	NONE	1I+249+T	NONE	NONE	NONE	NONE	NONE	4D+406
	HESC	GACGGCTAGGGTCGAT	TAGCGGTCGG	1	7	7	18	anc	NONE	NONE	NONE	NONE	NONE	NONE	1I+249+T	NONE	NONE	NONE	NONE	NONE	4D+406
	HESC	GACGGCTAGGGTCGAT	TATTAAGCAG	2	7	7	18	anc	NONE	NONE	NONE	NONE	NONE	NONE	1I+249+T	NONE	NONE	NONE	NONE	NONE	4D+406
	HESC	GACGGCTAGGGTCGAT	TTATTTACAT	1	1	8	19	con	NONE	NONE	NONE	NONE	NONE	NONE	1I+249+T&1I+254+G	NONE	NONE	NONE	NONE	NONE	4D+406
	HESC	GACGGCTAGGGTCGAT	TATTTACATC	1	7	7	18	anc	NONE	NONE	NONE	NONE	NONE	NONE	1I+249+T	NONE	NONE	NONE	NONE	NONE	4D+406
	HESC	GACGGCTAGGGTCGAT	TCTCATTGTG	2	7	7	18	anc	NONE	NONE	NONE	NONE	NONE	NONE	1I+249+T	NONE	NONE	NONE	NONE	NONE	4D+406
	HESC	GACGGCTAGGGTCGAT	ACGCATTTTT	1	7	7	18	anc	NONE	NONE	NONE	NONE	NONE	NONE	1I+249+T	NONE	NONE	NONE	NONE	NONE	4D+406
	HESC	GACGGCTAGGGTCGAT	GTACTCTACT	66	7	7	18	anc	NONE	NONE	NONE	NONE	NONE	NONE	1I+249+T	NONE	NONE	NONE	NONE	NONE	4D+406
	HESC	CTAAGACCAACTGGCC	CTTTAATAGC	24	13	14	37	anc	NONE	NONE	NONE	NONE	NONE	NONE	1I+249+T	NONE	NONE	NONE	NONE	NONE	4D+406
	HESC	CTAAGACCAACTGGCC	TCCATTGTCG	26	13	14	37	anc	NONE	NONE	NONE	NONE	NONE	NONE	1I+249+T	NONE	NONE	NONE	NONE	NONE	4D+406
	HESC	CTAAGACCAACTGGCC	CTTTTAATAG	1	13	14	37	anc	NONE	NONE	NONE	NONE	NONE	NONE	1I+249+T	NONE	NONE	NONE	NONE	NONE	4D+406
	HESC	CTAAGACCAACTGGCC	TTTTTTTTTT	1	13	14	37	anc	NONE	NONE	NONE	NONE	NONE	NONE	1I+249+T	NONE	NONE	NONE	NONE	NONE	4D+406
	HESC	CTAAGACCAACTGGCC	TTTCTACATC	43	13	14	37	anc	NONE	NONE	NONE	NONE	NONE	NONE	1I+249+T	NONE	NONE	NONE	NONE	NONE	4D+406
	HESC	CTAAGACCAACTGGCC	CATGGATAAG	1	13	14	37	anc	NONE	NONE	NONE	NONE	NONE	NONE	1I+249+T	NONE	NONE	NONE	NONE	NONE	4D+406
	HESC	CTAAGACCAACTGGCC	TTCATGCGTT	1	13	14	37	anc	NONE	NONE	NONE	NONE	NONE	NONE	1I+249+T	NONE	NONE	NONE	NONE	NONE	4D+406
	HESC	CTAAGACCAACTGGCC	TTTTACAGGT	1	1	1	18	anc	NONE	NONE	NONE	NONE	NONE	NONE	NONE	NONE	NONE	NONE	NONE	NONE	4D+406
	HESC	CTAAGACCAACTGGCC	CTCCATTGTC	1	1	15	41	con	12D+53	NONE	NONE	1I+172+C	NONE	1I+210+C	1I+249+T	1I+274+C	NONE	NONE	NONE	NONE	4D+406
	HESC	CTAAGACCAACTGGCC	TGCCATCTTA	27	13	14	37	anc	NONE	NONE	NONE	NONE	NONE	NONE	1I+249+T	NONE	NONE	NONE	NONE	NONE	4D+406
	HESC	CTAAGACCAACTGGCC	TGTTGCTCAT	1	13	14	37	anc	NONE	NONE	NONE	NONE	NONE	NONE	1I+249+T	NONE	NONE	NONE	NONE	NONE	4D+406
	HESC	CTAAGACCAACTGGCC	GAACATCACA	2	13	14	37	anc	NONE	NONE	NONE	NONE	NONE	NONE	1I+249+T	NONE	NONE	NONE	NONE	NONE	4D+406
	HESC	CTAAGACCAACTGGCC	CCCCTTTTGT	1	13	14	37	anc	NONE	NONE	NONE	NONE	NONE	NONE	1I+249+T	NONE	NONE	NONE	NONE	NONE	4D+406
	HESC	CTAAGACCAACTGGCC	TGCTAGCTTT	1	13	14	37	anc	NONE	NONE	NONE	NONE	NONE	NONE	1I+249+T	NONE	NONE	NONE	NONE	NONE	4D+406
	HESC	CTAAGACCAACTGGCC	GCACTTTTTT	1	13	14	37	anc	NONE	NONE	NONE	NONE	NONE	NONE	1I+249+T	NONE	NONE	NONE	NONE	NONE	4D+406
	HESC	TGAGCATTCGGAGCAA	ATGTATCACT	1	63	64	139	anc	NONE	NONE	NONE	NONE	NONE	NONE	1I+249+T	NONE	NONE	NONE	NONE	NONE	4D+406
	HESC	TGAGCATTCGGAGCAA	TGTTTAAGGA	32	63	64	139	anc	NONE	NONE	NONE	NONE	NONE	NONE	1I+249+T	NONE	NONE	NONE	NONE	NONE	4D+406
	HESC	TGAGCATTCGGAGCAA	CTGGGCTCCC	8	63	64	139	anc	NONE	NONE	NONE	NONE	NONE	NONE	1I+249+T	NONE	NONE	NONE	NONE	NONE	4D+406
	HESC	TGAGCATTCGGAGCAA	ATCCAAACTA	25	63	64	139	anc	NONE	NONE	NONE	NONE	NONE	NONE	1I+249+T	NONE	NONE	NONE	NONE	NONE	4D+406
	HESC	TGAGCATTCGGAGCAA	GTGTACCCAC	32	63	64	139	anc	NONE	NONE	NONE	NONE	NONE	NONE	1I+249+T	NONE	NONE	NONE	NONE	NONE	4D+406
	HESC	TGAGCATTCGGAGCAA	TCCTACAGCA	30	63	64	139	anc	NONE	NONE	NONE	NONE	NONE	NONE	1I+249+T	NONE	NONE	NONE	NONE	NONE	4D+406
	HESC	TGAGCATTCGGAGCAA	TTTCACACCA	33	63	64	139	anc	NONE	NONE	NONE	NONE	NONE	NONE	1I+249+T	NONE	NONE	NONE	NONE	NONE	4D+406
	HESC	TGAGCATTCGGAGCAA	TTTGGTGGTT	33	63	64	139	anc	NONE	NONE	NONE	NONE	NONE	NONE	1I+249+T	NONE	NONE	NONE	NONE	NONE	4D+406
	HESC	TGAGCATTCGGAGCAA	AGTTTGTTTC	37	63	64	139	anc	NONE	NONE	NONE	NONE	NONE	NONE	1I+249+T	NONE	NONE	NONE	NONE	NONE	4D+406
	HESC	TGAGCATTCGGAGCAA	TAAATATGAG	8	63	64	139	anc	NONE	NONE	NONE	NONE	NONE	NONE	1I+249+T	NONE	NONE	NONE	NONE	NONE	4D+406
	HESC	TGAGCATTCGGAGCAA	CACCATCAAA	10	63	64	139	anc	NONE	NONE	NONE	NONE	NONE	NONE	1I+249+T	NONE	NONE	NONE	NONE	NONE	4D+406
	HESC	TGAGCATTCGGAGCAA	ATGCATCTGC	51	63	64	139	anc	NONE	NONE	NONE	NONE	NONE	NONE	1I+249+T	NONE	NONE	NONE	NONE	NONE	4D+406
	HESC	TGAGCATTCGGAGCAA	TGGCACCTCT	1	63	64	139	anc	NONE	NONE	NONE	NONE	NONE	NONE	1I+249+T	NONE	NONE	NONE	NONE	NONE	4D+406
	HESC	TGAGCATTCGGAGCAA	TGGTACAGTA	27	63	64	139	anc	NONE	NONE	NONE	NONE	NONE	NONE	1I+249+T	NONE	NONE	NONE	NONE	NONE	4D+406
	HESC	TGAGCATTCGGAGCAA	ACCGACTGGA	25	63	64	139	anc	NONE	NONE	NONE	NONE	NONE	NONE	1I+249+T	NONE	NONE	NONE	NONE	NONE	4D+406
	HESC	TGAGCATTCGGAGCAA	GCCACTGTAG	37	63	64	139	anc	NONE	NONE	NONE	NONE	NONE	NONE	1I+249+T	NONE	NONE	NONE	NONE	NONE	4D+406
	HESC	TGAGCATTCGGAGCAA	CTGGTACAGT	26	63	64	139	anc	NONE	NONE	NONE	NONE	NONE	NONE	1I+249+T	NONE	NONE	NONE	NONE	NONE	4D+406
	HESC	TGAGCATTCGGAGCAA	CTTACTCTTG	27	63	64	139	anc	NONE	NONE	NONE	NONE	NONE	NONE	1I+249+T	NONE	NONE	NONE	NONE	NONE	4D+406
	HESC	TGAGCATTCGGAGCAA	TGTTTCACGG	50	63	64	139	anc	NONE	NONE	NONE	NONE	NONE	NONE	1I+249+T	NONE	NONE	NONE	NONE	NONE	4D+406
	HESC	TGAGCATTCGGAGCAA	CATCTTTTCG	24	2	66	141	con	NONE	NONE	NONE	NONE	NONE	NONE	1I+249+T	NONE	NONE	NONE	NONE	NONE	4D+406&22D+426
	HESC	TGAGCATTCGGAGCAA	ACTGTCTGAC	21	63	64	139	anc	NONE	NONE	NONE	NONE	NONE	NONE	1I+249+T	NONE	NONE	NONE	NONE	NONE	4D+406
	HESC	TGAGCATTCGGAGCAA	AAGCTTTGCA	27	63	64	139	anc	NONE	NONE	NONE	NONE	NONE	NONE	1I+249+T	NONE	NONE	NONE	NONE	NONE	4D+406
	HESC	TGAGCATTCGGAGCAA	AAGGGAAGTA	1	63	64	139	anc	NONE	NONE	NONE	NONE	NONE	NONE	1I+249+T	NONE	NONE	NONE	NONE	NONE	4D+406
	HESC	TGAGCATTCGGAGCAA	CCGGTAACGC	49	63	64	139	anc	NONE	NONE	NONE	NONE	NONE	NONE	1I+249+T	NONE	NONE	NONE	NONE	NONE	4D+406
	HESC	TGAGCATTCGGAGCAA	GATTCAGGGA	2	63	64	139	anc	NONE	NONE	NONE	NONE	NONE	NONE	1I+249+T	NONE	NONE	NONE	NONE	NONE	4D+406
	HESC	TGAGCATTCGGAGCAA	CTTCATTTTT	16	63	64	139	anc	NONE	NONE	NONE	NONE	NONE	NONE	1I+249+T	NONE	NONE	NONE	NONE	NONE	4D+406
	HESC	TGAGCATTCGGAGCAA	TCCACCCTAC	14	63	64	139	anc	NONE	NONE	NONE	NONE	NONE	NONE	1I+249+T	NONE	NONE	NONE	NONE	NONE	4D+406
	HESC	TGAGCATTCGGAGCAA	AGTTTTGTTT	1	63	64	139	anc	NONE	NONE	NONE	NONE	NONE	NONE	1I+249+T	NONE	NONE	NONE	NONE	NONE	4D+406
	HESC	TGAGCATTCGGAGCAA	AAGGGAATTG	52	63	64	139	anc	NONE	NONE	NONE	NONE	NONE	NONE	1I+249+T	NONE	NONE	NONE	NONE	NONE	4D+406
	HESC	TGAGCATTCGGAGCAA	GCTTGGGCTT	25	63	64	139	anc	NONE	NONE	NONE	NONE	NONE	NONE	1I+249+T	NONE	NONE	NONE	NONE	NONE	4D+406
	HESC	TGAGCATTCGGAGCAA	TCTCACAAGT	2	63	64	139	anc	NONE	NONE	NONE	NONE	NONE	NONE	1I+249+T	NONE	NONE	NONE	NONE	NONE	4D+406
	HESC	TGAGCATTCGGAGCAA	GCGTCACCCG	36	63	64	139	anc	NONE	NONE	NONE	NONE	NONE	NONE	1I+249+T	NONE	NONE	NONE	NONE	NONE	4D+406
	HESC	TGAGCATTCGGAGCAA	GGAAACTGCA	5	63	64	139	anc	NONE	NONE	NONE	NONE	NONE	NONE	1I+249+T	NONE	NONE	NONE	NONE	NONE	4D+406
	HESC	TGAGCATTCGGAGCAA	CCTCGCAGTA	29	63	64	139	anc	NONE	NONE	NONE	NONE	NONE	NONE	1I+249+T	NONE	NONE	NONE	NONE	NONE	4D+406
	HESC	TGAGCATTCGGAGCAA	GGGACTAACT	27	63	64	139	anc	NONE	NONE	NONE	NONE	NONE	NONE	1I+249+T	NONE	NONE	NONE	NONE	NONE	4D+406
	HESC	TGAGCATTCGGAGCAA	GATATTTAAT	10	63	64	139	anc	NONE	NONE	NONE	NONE	NONE	NONE	1I+249+T	NONE	NONE	NONE	NONE	NONE	4D+406
	HESC	TGAGCATTCGGAGCAA	AGAGATGCTT	19	63	64	139	anc	NONE	NONE	NONE	NONE	NONE	NONE	1I+249+T	NONE	NONE	NONE	NONE	NONE	4D+406
	HESC	TGAGCATTCGGAGCAA	GCATACACTT	19	63	64	139	anc	NONE	NONE	NONE	NONE	NONE	NONE	1I+249+T	NONE	NONE	NONE	NONE	NONE	4D+406
	HESC	TGAGCATTCGGAGCAA	GCTGAGGTCA	27	63	64	139	anc	NONE	NONE	NONE	NONE	NONE	NONE	1I+249+T	NONE	NONE	NONE	NONE	NONE	4D+406
	HESC	TGAGCATTCGGAGCAA	GTTATAGTTC	28	63	64	139	anc	NONE	NONE	NONE	NONE	NONE	NONE	1I+249+T	NONE	NONE	NONE	NONE	NONE	4D+406
	HESC	TGAGCATTCGGAGCAA	GGATGCTGTT	49	63	64	139	anc	NONE	NONE	NONE	NONE	NONE	NONE	1I+249+T	NONE	NONE	NONE	NONE	NONE	4D+406
	HESC	TGAGCATTCGGAGCAA	GATGAAGGGT	25	63	64	139	anc	NONE	NONE	NONE	NONE	NONE	NONE	1I+249+T	NONE	NONE	NONE	NONE	NONE	4D+406
	HESC	TGAGCATTCGGAGCAA	AGTTCGGCGG	23	63	64	139	anc	NONE	NONE	NONE	NONE	NONE	NONE	1I+249+T	NONE	NONE	NONE	NONE	NONE	4D+406
	HESC	TGAGCATTCGGAGCAA	CATGTATCAC	62	63	64	139	anc	NONE	NONE	NONE	NONE	NONE	NONE	1I+249+T	NONE	NONE	NONE	NONE	NONE	4D+406
	HESC	TGAGCATTCGGAGCAA	TAGAGTTCAG	12	63	64	139	anc	NONE	NONE	NONE	NONE	NONE	NONE	1I+249+T	NONE	NONE	NONE	NONE	NONE	4D+406
	HESC	TGAGCATTCGGAGCAA	TTAGGAATAT	19	63	64	139	anc	NONE	NONE	NONE	NONE	NONE	NONE	1I+249+T	NONE	NONE	NONE	NONE	NONE	4D+406
	HESC	TGAGCATTCGGAGCAA	CTTAGATTAT	15	63	64	139	anc	NONE	NONE	NONE	NONE	NONE	NONE	1I+249+T	NONE	NONE	NONE	NONE	NONE	4D+406
	HESC	TGAGCATTCGGAGCAA	TCGTATCTCT	13	63	64	139	anc	NONE	NONE	NONE	NONE	NONE	NONE	1I+249+T	NONE	NONE	NONE	NONE	NONE	4D+406
	HESC	TGAGCATTCGGAGCAA	AGGCTTGTTC	12	63	64	139	anc	NONE	NONE	NONE	NONE	NONE	NONE	1I+249+T	NONE	NONE	NONE	NONE	NONE	4D+406
	HESC	TGAGCATTCGGAGCAA	TCCTATTCCA	2	63	64	139	anc	NONE	NONE	NONE	NONE	NONE	NONE	1I+249+T	NONE	NONE	NONE	NONE	NONE	4D+406
	HESC	TGAGCATTCGGAGCAA	CTTCCTCGAG	13	63	64	139	anc	NONE	NONE	NONE	NONE	NONE	NONE	1I+249+T	NONE	NONE	NONE	NONE	NONE	4D+406
	HESC	TGAGCATTCGGAGCAA	GAACTTTACG	6	63	64	139	anc	NONE	NONE	NONE	NONE	NONE	NONE	1I+249+T	NONE	NONE	NONE	NONE	NONE	4D+406
	HESC	TGAGCATTCGGAGCAA	AGTTCGGGCG	1	63	64	139	anc	NONE	NONE	NONE	NONE	NONE	NONE	1I+249+T	NONE	NONE	NONE	NONE	NONE	4D+406
	HESC	TGAGCATTCGGAGCAA	AACAATATCC	19	63	64	139	anc	NONE	NONE	NONE	NONE	NONE	NONE	1I+249+T	NONE	NONE	NONE	NONE	NONE	4D+406
	HESC	TGAGCATTCGGAGCAA	ATTGGGACTT	8	63	64	139	anc	NONE	NONE	NONE	NONE	NONE	NONE	1I+249+T	NONE	NONE	NONE	NONE	NONE	4D+406
	HESC	TGAGCATTCGGAGCAA	ACTGTCCTGA	1	63	64	139	anc	NONE	NONE	NONE	NONE	NONE	NONE	1I+249+T	NONE	NONE	NONE	NONE	NONE	4D+406
	HESC	TGAGCATTCGGAGCAA	CGAAGAACTT	8	63	64	139	anc	NONE	NONE	NONE	NONE	NONE	NONE	1I+249+T	NONE	NONE	NONE	NONE	NONE	4D+406
	HESC	TGAGCATTCGGAGCAA	AGCTTTGCAT	1	63	64	139	anc	NONE	NONE	NONE	NONE	NONE	NONE	1I+249+T	NONE	NONE	NONE	NONE	NONE	4D+406
	HESC	TGAGCATTCGGAGCAA	TTCCATGCTA	3	63	64	139	anc	NONE	NONE	NONE	NONE	NONE	NONE	1I+249+T	NONE	NONE	NONE	NONE	NONE	4D+406
	HESC	TGAGCATTCGGAGCAA	ACTCCGTAAG	6	63	64	139	anc	NONE	NONE	NONE	NONE	NONE	NONE	1I+249+T	NONE	NONE	NONE	NONE	NONE	4D+406
	HESC	TGAGCATTCGGAGCAA	CATCTTTTTC	1	2	66	141	con	NONE	NONE	NONE	NONE	NONE	NONE	1I+249+T	NONE	NONE	NONE	NONE	NONE	4D+406&22D+426
	HESC	TGAGCATTCGGAGCAA	AAGGAATTGT	1	63	64	139	anc	NONE	NONE	NONE	NONE	NONE	NONE	1I+249+T	NONE	NONE	NONE	NONE	NONE	4D+406
	HESC	TGAGCATTCGGAGCAA	ATCAAGTGAT	1	63	64	139	anc	NONE	NONE	NONE	NONE	NONE	NONE	1I+249+T	NONE	NONE	NONE	NONE	NONE	4D+406
	HESC	TGAGCATTCGGAGCAA	AAACAATATC	1	1	1	70	anc	NONE	NONE	NONE	NONE	NONE	NONE	NONE	NONE	NONE	NONE	NONE	NONE	4D+406
	HESC	TGAGCATTCGGAGCAA	TATTCCCCTA	2	63	64	139	anc	NONE	NONE	NONE	NONE	NONE	NONE	1I+249+T	NONE	NONE	NONE	NONE	NONE	4D+406
	HESC	TGAGCATTCGGAGCAA	TGTTTTTTTT	1	63	64	139	anc	NONE	NONE	NONE	NONE	NONE	NONE	1I+249+T	NONE	NONE	NONE	NONE	NONE	4D+406
	HESC	CCATTCGCACGTCAGC	GTCAAGGAGC	1	1	3	8	con	NONE	NONE	1I+129+C	1I+172+C	NONE	NONE	1I+249+T	NONE	NONE	NONE	NONE	NONE	4D+406
	HESC	CCATTCGCACGTCAGC	TAGAAGGCAG	30	2	2	6	anc	NONE	NONE	NONE	NONE	NONE	NONE	1I+249+T	NONE	NONE	NONE	NONE	NONE	4D+406
	HESC	CCATTCGCACGTCAGC	GTCAAGAGCC	59	2	2	6	anc	NONE	NONE	NONE	NONE	NONE	NONE	1I+249+T	NONE	NONE	NONE	NONE	NONE	4D+406
	HESC	TAAGTGCCAGGATTGG	CATGTACTTT	36	26	27	61	anc	NONE	NONE	NONE	NONE	NONE	NONE	1I+249+T	NONE	NONE	NONE	NONE	NONE	4D+406
	HESC	TAAGTGCCAGGATTGG	GGTTACTAGT	17	26	27	61	anc	NONE	NONE	NONE	NONE	NONE	NONE	1I+249+T	NONE	NONE	NONE	NONE	NONE	4D+406
	HESC	TAAGTGCCAGGATTGG	TCGGGCTTGG	39	26	27	61	anc	NONE	NONE	NONE	NONE	NONE	NONE	1I+249+T	NONE	NONE	NONE	NONE	NONE	4D+406
	HESC	TAAGTGCCAGGATTGG	GCAGGTTTAT	41	26	27	61	anc	NONE	NONE	NONE	NONE	NONE	NONE	1I+249+T	NONE	NONE	NONE	NONE	NONE	4D+406
	HESC	TAAGTGCCAGGATTGG	CCCTTTTCGA	67	26	27	61	anc	NONE	NONE	NONE	NONE	NONE	NONE	1I+249+T	NONE	NONE	NONE	NONE	NONE	4D+406
	HESC	TAAGTGCCAGGATTGG	GTTCGTTTCC	31	26	27	61	anc	NONE	NONE	NONE	NONE	NONE	NONE	1I+249+T	NONE	NONE	NONE	NONE	NONE	4D+406
	HESC	TAAGTGCCAGGATTGG	GGCTTCCCTA	11	26	27	61	anc	NONE	NONE	NONE	NONE	NONE	NONE	1I+249+T	NONE	NONE	NONE	NONE	NONE	4D+406
	HESC	TAAGTGCCAGGATTGG	ACTACTCAAC	33	26	27	61	anc	NONE	NONE	NONE	NONE	NONE	NONE	1I+249+T	NONE	NONE	NONE	NONE	NONE	4D+406
	HESC	TAAGTGCCAGGATTGG	CCCTTTTTTT	2	26	27	61	anc	NONE	NONE	NONE	NONE	NONE	NONE	1I+249+T	NONE	NONE	NONE	NONE	NONE	4D+406
	HESC	TAAGTGCCAGGATTGG	TCTGATGTCT	46	26	27	61	anc	NONE	NONE	NONE	NONE	NONE	NONE	1I+249+T	NONE	NONE	NONE	NONE	NONE	4D+406
	HESC	TAAGTGCCAGGATTGG	TATTACTTGC	37	26	27	61	anc	NONE	NONE	NONE	NONE	NONE	NONE	1I+249+T	NONE	NONE	NONE	NONE	NONE	4D+406
	HESC	TAAGTGCCAGGATTGG	CGATGGGGGT	25	26	27	61	anc	NONE	NONE	NONE	NONE	NONE	NONE	1I+249+T	NONE	NONE	NONE	NONE	NONE	4D+406
	HESC	TAAGTGCCAGGATTGG	GTTTTGTGCA	1	26	27	61	anc	NONE	NONE	NONE	NONE	NONE	NONE	1I+249+T	NONE	NONE	NONE	NONE	NONE	4D+406
	HESC	TAAGTGCCAGGATTGG	GGGTTACTAG	5	26	27	61	anc	NONE	NONE	NONE	NONE	NONE	NONE	1I+249+T	NONE	NONE	NONE	NONE	NONE	4D+406
	HESC	TAAGTGCCAGGATTGG	CCTTTACTTT	17	26	27	61	anc	NONE	NONE	NONE	NONE	NONE	NONE	1I+249+T	NONE	NONE	NONE	NONE	NONE	4D+406
	HESC	TAAGTGCCAGGATTGG	TAGCGTGAAA	26	26	27	61	anc	NONE	NONE	NONE	NONE	NONE	NONE	1I+249+T	NONE	NONE	NONE	NONE	NONE	4D+406
	HESC	TAAGTGCCAGGATTGG	CACTAAATAG	13	26	27	61	anc	NONE	NONE	NONE	NONE	NONE	NONE	1I+249+T	NONE	NONE	NONE	NONE	NONE	4D+406
	HESC	TAAGTGCCAGGATTGG	AATCAACAGC	1	1	1	31	anc	NONE	NONE	NONE	NONE	NONE	NONE	NONE	NONE	NONE	NONE	NONE	NONE	4D+406
	HESC	TAAGTGCCAGGATTGG	GGAGACACTC	10	26	27	61	anc	NONE	NONE	NONE	NONE	NONE	NONE	1I+249+T	NONE	NONE	NONE	NONE	NONE	4D+406
	HESC	TAAGTGCCAGGATTGG	TTTTGTGCAG	12	26	27	61	anc	NONE	NONE	NONE	NONE	NONE	NONE	1I+249+T	NONE	NONE	NONE	NONE	NONE	4D+406
	HESC	TAAGTGCCAGGATTGG	TAGGTAAATA	2	26	27	61	anc	NONE	NONE	NONE	NONE	NONE	NONE	1I+249+T	NONE	NONE	NONE	NONE	NONE	4D+406
	HESC	TAAGTGCCAGGATTGG	CGTTTTTGGT	1	26	27	61	anc	NONE	NONE	NONE	NONE	NONE	NONE	1I+249+T	NONE	NONE	NONE	NONE	NONE	4D+406
	HESC	TAAGTGCCAGGATTGG	GTATTATTAT	2	26	27	61	anc	NONE	NONE	NONE	NONE	NONE	NONE	1I+249+T	NONE	NONE	NONE	NONE	NONE	4D+406
	HESC	TAAGTGCCAGGATTGG	GCATGTACTT	1	1	28	62	con	NONE	NONE	NONE	1I+173+G	NONE	NONE	1I+249+T	NONE	NONE	NONE	NONE	NONE	4D+406
	HESC	TAAGTGCCAGGATTGG	TTTAACACAA	2	26	27	61	anc	NONE	NONE	NONE	NONE	NONE	NONE	1I+249+T	NONE	NONE	NONE	NONE	NONE	4D+406
	HESC	TAAGTGCCAGGATTGG	CAGTTTATGC	2	26	27	61	anc	NONE	NONE	NONE	NONE	NONE	NONE	1I+249+T	NONE	NONE	NONE	NONE	NONE	4D+406
	HESC	TAAGTGCCAGGATTGG	ATTGCTGTCG	1	26	27	61	anc	NONE	NONE	NONE	NONE	NONE	NONE	1I+249+T	NONE	NONE	NONE	NONE	NONE	4D+406
	HESC	TAAGTGCCAGGATTGG	TTTTGTGGCA	1	26	27	61	anc	NONE	NONE	NONE	NONE	NONE	NONE	1I+249+T	NONE	NONE	NONE	NONE	NONE	4D+406
	HESC	GGGTCTGTCTGATTCT	GGTTGCCTTT	12	21	21	43	con	NONE	NONE	NONE	NONE	NONE	NONE	1I+249+T	NONE	NONE	NONE	NONE	NONE	4D+406
	HESC	GGGTCTGTCTGATTCT	TGACTGGCAT	27	21	21	43	con	NONE	NONE	NONE	NONE	NONE	NONE	1I+249+T	NONE	NONE	NONE	NONE	NONE	4D+406
	HESC	GGGTCTGTCTGATTCT	AACCTTAGCA	18	21	21	43	con	NONE	NONE	NONE	NONE	NONE	NONE	1I+249+T	NONE	NONE	NONE	NONE	NONE	4D+406
	HESC	GGGTCTGTCTGATTCT	GACGGTTGGA	1	21	21	43	con	NONE	NONE	NONE	NONE	NONE	NONE	1I+249+T	NONE	NONE	NONE	NONE	NONE	4D+406
	HESC	GGGTCTGTCTGATTCT	CTGGACTCGC	30	21	21	43	con	NONE	NONE	NONE	NONE	NONE	NONE	1I+249+T	NONE	NONE	NONE	NONE	NONE	4D+406
	HESC	GGGTCTGTCTGATTCT	AGCGTGTTTG	35	21	21	43	con	NONE	NONE	NONE	NONE	NONE	NONE	1I+249+T	NONE	NONE	NONE	NONE	NONE	4D+406
	HESC	GGGTCTGTCTGATTCT	TGTGTTTCAT	48	21	21	43	con	NONE	NONE	NONE	NONE	NONE	NONE	1I+249+T	NONE	NONE	NONE	NONE	NONE	4D+406
	HESC	GGGTCTGTCTGATTCT	GCATTCGCTT	23	21	21	43	con	NONE	NONE	NONE	NONE	NONE	NONE	1I+249+T	NONE	NONE	NONE	NONE	NONE	4D+406
	HESC	GGGTCTGTCTGATTCT	GCCTCTGTTT	23	21	21	43	con	NONE	NONE	NONE	NONE	NONE	NONE	1I+249+T	NONE	NONE	NONE	NONE	NONE	4D+406
	HESC	GGGTCTGTCTGATTCT	ATGCCCGGTG	10	21	21	43	con	NONE	NONE	NONE	NONE	NONE	NONE	1I+249+T	NONE	NONE	NONE	NONE	NONE	4D+406
	HESC	GGGTCTGTCTGATTCT	AGCCCAATCG	28	21	21	43	con	NONE	NONE	NONE	NONE	NONE	NONE	1I+249+T	NONE	NONE	NONE	NONE	NONE	4D+406
	HESC	GGGTCTGTCTGATTCT	GACGGTGGAT	36	21	21	43	con	NONE	NONE	NONE	NONE	NONE	NONE	1I+249+T	NONE	NONE	NONE	NONE	NONE	4D+406
	HESC	GGGTCTGTCTGATTCT	AGGTTGTAAG	17	21	21	43	con	NONE	NONE	NONE	NONE	NONE	NONE	1I+249+T	NONE	NONE	NONE	NONE	NONE	4D+406
	HESC	GGGTCTGTCTGATTCT	TTGTGAGCTT	8	21	21	43	con	NONE	NONE	NONE	NONE	NONE	NONE	1I+249+T	NONE	NONE	NONE	NONE	NONE	4D+406
	HESC	GGGTCTGTCTGATTCT	TCCTCTAGTT	1	21	21	43	con	NONE	NONE	NONE	NONE	NONE	NONE	1I+249+T	NONE	NONE	NONE	NONE	NONE	4D+406
	HESC	GGGTCTGTCTGATTCT	TATACCTCGA	27	21	21	43	con	NONE	NONE	NONE	NONE	NONE	NONE	1I+249+T	NONE	NONE	NONE	NONE	NONE	4D+406
	HESC	GGGTCTGTCTGATTCT	ACTGAAGGTT	14	21	21	43	con	NONE	NONE	NONE	NONE	NONE	NONE	1I+249+T	NONE	NONE	NONE	NONE	NONE	4D+406
	HESC	GGGTCTGTCTGATTCT	CCTAGGTTAA	15	21	21	43	con	NONE	NONE	NONE	NONE	NONE	NONE	1I+249+T	NONE	NONE	NONE	NONE	NONE	4D+406
	HESC	GGGTCTGTCTGATTCT	CCATGGGTCG	9	21	21	43	con	NONE	NONE	NONE	NONE	NONE	NONE	1I+249+T	NONE	NONE	NONE	NONE	NONE	4D+406
	HESC	GGGTCTGTCTGATTCT	TTTTAGTCAT	4	21	21	43	con	NONE	NONE	NONE	NONE	NONE	NONE	1I+249+T	NONE	NONE	NONE	NONE	NONE	4D+406
	HESC	GGGTCTGTCTGATTCT	TGCGTAGGTT	1	21	21	43	con	NONE	NONE	NONE	NONE	NONE	NONE	1I+249+T	NONE	NONE	NONE	NONE	NONE	4D+406
	HESC	AGCTCCTAGCGATCCC	CCTTTTCCGT	3	5	5	10	con	NONE	NONE	NONE	NONE	NONE	NONE	1I+249+T	NONE	NONE	NONE	NONE	NONE	4D+406
	HESC	AGCTCCTAGCGATCCC	GAGTCAGTAG	1	5	5	10	con	NONE	NONE	NONE	NONE	NONE	NONE	1I+249+T	NONE	NONE	NONE	NONE	NONE	4D+406
	HESC	AGCTCCTAGCGATCCC	TTTTCCGTAT	1	5	5	10	con	NONE	NONE	NONE	NONE	NONE	NONE	1I+249+T	NONE	NONE	NONE	NONE	NONE	4D+406
	HESC	AGCTCCTAGCGATCCC	GCCTTGTTTG	1	5	5	10	con	NONE	NONE	NONE	NONE	NONE	NONE	1I+249+T	NONE	NONE	NONE	NONE	NONE	4D+406
	HESC	AGCTCCTAGCGATCCC	CTTTTCCGTA	49	5	5	10	con	NONE	NONE	NONE	NONE	NONE	NONE	1I+249+T	NONE	NONE	NONE	NONE	NONE	4D+406
	HESC	GAACCTATCAGCTCTC	AGTCACCAGA	22	29	30	71	anc	NONE	NONE	NONE	NONE	NONE	NONE	1I+249+T	NONE	NONE	NONE	NONE	NONE	4D+406
	HESC	GAACCTATCAGCTCTC	GCCAAATGCG	41	29	30	71	anc	NONE	NONE	NONE	NONE	NONE	NONE	1I+249+T	NONE	NONE	NONE	NONE	NONE	4D+406
	HESC	GAACCTATCAGCTCTC	TTACGGCCTC	30	29	30	71	anc	NONE	NONE	NONE	NONE	NONE	NONE	1I+249+T	NONE	NONE	NONE	NONE	NONE	4D+406
	HESC	GAACCTATCAGCTCTC	CAAACGGGCG	21	29	30	71	anc	NONE	NONE	NONE	NONE	NONE	NONE	1I+249+T	NONE	NONE	NONE	NONE	NONE	4D+406
	HESC	GAACCTATCAGCTCTC	ATGGATCAAG	43	29	30	71	anc	NONE	NONE	NONE	NONE	NONE	NONE	1I+249+T	NONE	NONE	NONE	NONE	NONE	4D+406
	HESC	GAACCTATCAGCTCTC	CGTTTCGTAG	50	29	30	71	anc	NONE	NONE	NONE	NONE	NONE	NONE	1I+249+T	NONE	NONE	NONE	NONE	NONE	4D+406
	HESC	GAACCTATCAGCTCTC	GTGTTTTTTT	1	29	30	71	anc	NONE	NONE	NONE	NONE	NONE	NONE	1I+249+T	NONE	NONE	NONE	NONE	NONE	4D+406
	HESC	GAACCTATCAGCTCTC	GTTGCAGTGC	57	29	30	71	anc	NONE	NONE	NONE	NONE	NONE	NONE	1I+249+T	NONE	NONE	NONE	NONE	NONE	4D+406
	HESC	GAACCTATCAGCTCTC	GGGTTCTATC	22	29	30	71	anc	NONE	NONE	NONE	NONE	NONE	NONE	1I+249+T	NONE	NONE	NONE	NONE	NONE	4D+406
	HESC	GAACCTATCAGCTCTC	CTTGTGAAAA	18	29	30	71	anc	NONE	NONE	NONE	NONE	NONE	NONE	1I+249+T	NONE	NONE	NONE	NONE	NONE	4D+406
	HESC	GAACCTATCAGCTCTC	GCATTAATTC	1	1	31	83	con	NONE	1I+104+C	1I+129+C	1I+172+C	1I+195+C	1I+210+C&1I+220+C	1I+237+C&1I+249+T	1I+263+C	1I+296+C	1I+318+C	1I+359+C	NONE	4D+406
	HESC	GAACCTATCAGCTCTC	TTCACTTCAT	43	29	30	71	anc	NONE	NONE	NONE	NONE	NONE	NONE	1I+249+T	NONE	NONE	NONE	NONE	NONE	4D+406
	HESC	GAACCTATCAGCTCTC	ATACACATGG	47	29	30	71	anc	NONE	NONE	NONE	NONE	NONE	NONE	1I+249+T	NONE	NONE	NONE	NONE	NONE	4D+406
	HESC	GAACCTATCAGCTCTC	GCCGTTCCCA	46	29	30	71	anc	NONE	NONE	NONE	NONE	NONE	NONE	1I+249+T	NONE	NONE	NONE	NONE	NONE	4D+406
	HESC	GAACCTATCAGCTCTC	GATCGGACAT	20	29	30	71	anc	NONE	NONE	NONE	NONE	NONE	NONE	1I+249+T	NONE	NONE	NONE	NONE	NONE	4D+406
	HESC	GAACCTATCAGCTCTC	TTTACCTACT	1	29	30	71	anc	NONE	NONE	NONE	NONE	NONE	NONE	1I+249+T	NONE	NONE	NONE	NONE	NONE	4D+406
	HESC	GAACCTATCAGCTCTC	TACCGCTCCC	29	29	30	71	anc	NONE	NONE	NONE	NONE	NONE	NONE	1I+249+T	NONE	NONE	NONE	NONE	NONE	4D+406
	HESC	GAACCTATCAGCTCTC	CTGCAGCCCG	29	29	30	71	anc	NONE	NONE	NONE	NONE	NONE	NONE	1I+249+T	NONE	NONE	NONE	NONE	NONE	4D+406
	HESC	GAACCTATCAGCTCTC	GTACCCGATA	20	29	30	71	anc	NONE	NONE	NONE	NONE	NONE	NONE	1I+249+T	NONE	NONE	NONE	NONE	NONE	4D+406
	HESC	GAACCTATCAGCTCTC	CTTTCAGTAG	19	29	30	71	anc	NONE	NONE	NONE	NONE	NONE	NONE	1I+249+T	NONE	NONE	NONE	NONE	NONE	4D+406
	HESC	GAACCTATCAGCTCTC	CTTCTACTGG	2	29	30	71	anc	NONE	NONE	NONE	NONE	NONE	NONE	1I+249+T	NONE	NONE	NONE	NONE	NONE	4D+406
	HESC	GAACCTATCAGCTCTC	AAGGCCCGGT	1	29	30	71	anc	NONE	NONE	NONE	NONE	NONE	NONE	1I+249+T	NONE	NONE	NONE	NONE	NONE	4D+406
	HESC	GAACCTATCAGCTCTC	AAAGGCCCGG	25	29	30	71	anc	NONE	NONE	NONE	NONE	NONE	NONE	1I+249+T	NONE	NONE	NONE	NONE	NONE	4D+406
	HESC	GAACCTATCAGCTCTC	AAACACTTCT	15	29	30	71	anc	NONE	NONE	NONE	NONE	NONE	NONE	1I+249+T	NONE	NONE	NONE	NONE	NONE	4D+406
	HESC	GAACCTATCAGCTCTC	GTTGACCACT	1	29	30	71	anc	NONE	NONE	NONE	NONE	NONE	NONE	1I+249+T	NONE	NONE	NONE	NONE	NONE	4D+406
	HESC	GAACCTATCAGCTCTC	TATTTTCATT	7	29	30	71	anc	NONE	NONE	NONE	NONE	NONE	NONE	1I+249+T	NONE	NONE	NONE	NONE	NONE	4D+406
	HESC	GAACCTATCAGCTCTC	CCTTCTTTTT	2	29	30	71	anc	NONE	NONE	NONE	NONE	NONE	NONE	1I+249+T	NONE	NONE	NONE	NONE	NONE	4D+406
	HESC	GAACCTATCAGCTCTC	ATGGATAAGT	1	29	30	71	anc	NONE	NONE	NONE	NONE	NONE	NONE	1I+249+T	NONE	NONE	NONE	NONE	NONE	4D+406
	HESC	GAACCTATCAGCTCTC	GGGTAATCCC	1	29	30	71	anc	NONE	NONE	NONE	NONE	NONE	NONE	1I+249+T	NONE	NONE	NONE	NONE	NONE	4D+406
	HESC	GAACCTATCAGCTCTC	GCCCAAATGC	1	1	1	0	anc	NONE	NONE	NONE	NONE	NONE	NONE	NONE	NONE	NONE	NONE	NONE	NONE	NONE
	HESC	GAACCTATCAGCTCTC	AGATATCGTT	1	29	30	71	anc	NONE	NONE	NONE	NONE	NONE	NONE	1I+249+T	NONE	NONE	NONE	NONE	NONE	4D+406
	HESC	GAACGGATCATCTGCC	CCTTGTATAT	1	24	24	62	anc	NONE	NONE	NONE	NONE	NONE	NONE	1I+249+T	NONE	NONE	NONE	NONE	NONE	4D+406
	HESC	GAACGGATCATCTGCC	CTTGTATATC	30	24	24	62	anc	NONE	NONE	NONE	NONE	NONE	NONE	1I+249+T	NONE	NONE	NONE	NONE	NONE	4D+406
	HESC	GAACGGATCATCTGCC	GTTTTGTGCA	57	24	24	62	anc	NONE	NONE	NONE	NONE	NONE	NONE	1I+249+T	NONE	NONE	NONE	NONE	NONE	4D+406
	HESC	GAACGGATCATCTGCC	TTGACGGTCT	68	24	24	62	anc	NONE	NONE	NONE	NONE	NONE	NONE	1I+249+T	NONE	NONE	NONE	NONE	NONE	4D+406
	HESC	GAACGGATCATCTGCC	CTATCGCTAT	25	24	24	62	anc	NONE	NONE	NONE	NONE	NONE	NONE	1I+249+T	NONE	NONE	NONE	NONE	NONE	4D+406
	HESC	GAACGGATCATCTGCC	TGTCTCAGCC	46	24	24	62	anc	NONE	NONE	NONE	NONE	NONE	NONE	1I+249+T	NONE	NONE	NONE	NONE	NONE	4D+406
	HESC	GAACGGATCATCTGCC	ATCAGTCCTG	51	24	24	62	anc	NONE	NONE	NONE	NONE	NONE	NONE	1I+249+T	NONE	NONE	NONE	NONE	NONE	4D+406
	HESC	GAACGGATCATCTGCC	AGTCCACAAT	12	24	24	62	anc	NONE	NONE	NONE	NONE	NONE	NONE	1I+249+T	NONE	NONE	NONE	NONE	NONE	4D+406
	HESC	GAACGGATCATCTGCC	CCTGGTCTAA	21	24	24	62	anc	NONE	NONE	NONE	NONE	NONE	NONE	1I+249+T	NONE	NONE	NONE	NONE	NONE	4D+406
	HESC	GAACGGATCATCTGCC	AAAGGGATTC	30	24	24	62	anc	NONE	NONE	NONE	NONE	NONE	NONE	1I+249+T	NONE	NONE	NONE	NONE	NONE	4D+406
	HESC	GAACGGATCATCTGCC	AATTGCATTT	1	24	24	62	anc	NONE	NONE	NONE	NONE	NONE	NONE	1I+249+T	NONE	NONE	NONE	NONE	NONE	4D+406
	HESC	GAACGGATCATCTGCC	AGCCGCCTCG	6	24	24	62	anc	NONE	NONE	NONE	NONE	NONE	NONE	1I+249+T	NONE	NONE	NONE	NONE	NONE	4D+406
	HESC	GAACGGATCATCTGCC	ACCTACAGCA	4	24	24	62	anc	NONE	NONE	NONE	NONE	NONE	NONE	1I+249+T	NONE	NONE	NONE	NONE	NONE	4D+406
	HESC	GAACGGATCATCTGCC	TATTCGGTTA	22	24	24	62	anc	NONE	NONE	NONE	NONE	NONE	NONE	1I+249+T	NONE	NONE	NONE	NONE	NONE	4D+406
	HESC	GAACGGATCATCTGCC	CTATGACGAG	36	24	24	62	anc	NONE	NONE	NONE	NONE	NONE	NONE	1I+249+T	NONE	NONE	NONE	NONE	NONE	4D+406
	HESC	GAACGGATCATCTGCC	AACAAACCAT	29	24	24	62	anc	NONE	NONE	NONE	NONE	NONE	NONE	1I+249+T	NONE	NONE	NONE	NONE	NONE	4D+406
	HESC	GAACGGATCATCTGCC	CGACAGTTAA	30	24	24	62	anc	NONE	NONE	NONE	NONE	NONE	NONE	1I+249+T	NONE	NONE	NONE	NONE	NONE	4D+406
	HESC	GAACGGATCATCTGCC	AACAAACATT	1	24	24	62	anc	NONE	NONE	NONE	NONE	NONE	NONE	1I+249+T	NONE	NONE	NONE	NONE	NONE	4D+406
	HESC	GAACGGATCATCTGCC	CACCAAAACA	12	24	24	62	anc	NONE	NONE	NONE	NONE	NONE	NONE	1I+249+T	NONE	NONE	NONE	NONE	NONE	4D+406
	HESC	GAACGGATCATCTGCC	TGTCTCAAGT	1	1	25	67	con	NONE	NONE	NONE	1I+159+G	NONE	NONE	1I+249+T&2I+254+GG	NONE	1I+294+A	NONE	1I+351+T	NONE	4D+406&1I+424+A
	HESC	GAACGGATCATCTGCC	ACTCACGCTT	1	24	24	62	anc	NONE	NONE	NONE	NONE	NONE	NONE	1I+249+T	NONE	NONE	NONE	NONE	NONE	4D+406
	HESC	GAACGGATCATCTGCC	TGTCCCGGGT	1	24	24	62	anc	NONE	NONE	NONE	NONE	NONE	NONE	1I+249+T	NONE	NONE	NONE	NONE	NONE	4D+406
	HESC	GAACGGATCATCTGCC	GACAGTTAAT	1	24	24	62	anc	NONE	NONE	NONE	NONE	NONE	NONE	1I+249+T	NONE	NONE	NONE	NONE	NONE	4D+406
	HESC	GAACGGATCATCTGCC	ATGGGTGGGT	1	24	24	62	anc	NONE	NONE	NONE	NONE	NONE	NONE	1I+249+T	NONE	NONE	NONE	NONE	NONE	4D+406
	HESC	GAACGGATCATCTGCC	ATCAGTCTGT	1	24	24	62	anc	NONE	NONE	NONE	NONE	NONE	NONE	1I+249+T	NONE	NONE	NONE	NONE	NONE	4D+406
	HESC	CTCTACGGTGGGTCAA	TATTTCGATA	12	13	13	32	anc	NONE	NONE	NONE	NONE	NONE	NONE	1I+249+T	NONE	NONE	NONE	NONE	NONE	4D+406
	HESC	CTCTACGGTGGGTCAA	TATGGCTTAA	17	13	13	32	anc	NONE	NONE	NONE	NONE	NONE	NONE	1I+249+T	NONE	NONE	NONE	NONE	NONE	4D+406
	HESC	CTCTACGGTGGGTCAA	AAGATTCTTA	7	13	13	32	anc	NONE	NONE	NONE	NONE	NONE	NONE	1I+249+T	NONE	NONE	NONE	NONE	NONE	4D+406
	HESC	CTCTACGGTGGGTCAA	AGCATTGCTG	33	13	13	32	anc	NONE	NONE	NONE	NONE	NONE	NONE	1I+249+T	NONE	NONE	NONE	NONE	NONE	4D+406
	HESC	CTCTACGGTGGGTCAA	ATATTAGCAT	14	13	13	32	anc	NONE	NONE	NONE	NONE	NONE	NONE	1I+249+T	NONE	NONE	NONE	NONE	NONE	4D+406
	HESC	CTCTACGGTGGGTCAA	TTTAGGGGCA	10	13	13	32	anc	NONE	NONE	NONE	NONE	NONE	NONE	1I+249+T	NONE	NONE	NONE	NONE	NONE	4D+406
	HESC	CTCTACGGTGGGTCAA	GGTATTTCGA	31	13	13	32	anc	NONE	NONE	NONE	NONE	NONE	NONE	1I+249+T	NONE	NONE	NONE	NONE	NONE	4D+406
	HESC	CTCTACGGTGGGTCAA	TGTATTCCTC	15	13	13	32	anc	NONE	NONE	NONE	NONE	NONE	NONE	1I+249+T	NONE	NONE	NONE	NONE	NONE	4D+406
	HESC	CTCTACGGTGGGTCAA	TTAGTTTAGG	1	13	13	32	anc	NONE	NONE	NONE	NONE	NONE	NONE	1I+249+T	NONE	NONE	NONE	NONE	NONE	4D+406
	HESC	CTCTACGGTGGGTCAA	ATCTAACTAC	6	13	13	32	anc	NONE	NONE	NONE	NONE	NONE	NONE	1I+249+T	NONE	NONE	NONE	NONE	NONE	4D+406
	HESC	CTCTACGGTGGGTCAA	CATCGGGGTT	3	13	13	32	anc	NONE	NONE	NONE	NONE	NONE	NONE	1I+249+T	NONE	NONE	NONE	NONE	NONE	4D+406
	HESC	CTCTACGGTGGGTCAA	AATCTAACTA	1	1	14	35	con	NONE	NONE	1D+127	NONE	NONE	NONE	1I+249+T	1D+267	1D+294	NONE	NONE	NONE	4D+406
	HESC	CTCTACGGTGGGTCAA	TGGCGAAGCC	1	13	13	32	anc	NONE	NONE	NONE	NONE	NONE	NONE	1I+249+T	NONE	NONE	NONE	NONE	NONE	4D+406
	HESC	CTCTACGGTGGGTCAA	GCGCTTTTAT	24	13	13	32	anc	NONE	NONE	NONE	NONE	NONE	NONE	1I+249+T	NONE	NONE	NONE	NONE	NONE	4D+406
	HESC	ACCCACTAGTGTCCCG	GACGGTACGG	20	17	18	40	anc	NONE	NONE	NONE	NONE	NONE	NONE	1I+249+T	NONE	NONE	NONE	NONE	NONE	4D+406
	HESC	ACCCACTAGTGTCCCG	CTCAAAAGAC	42	17	18	40	anc	NONE	NONE	NONE	NONE	NONE	NONE	1I+249+T	NONE	NONE	NONE	NONE	NONE	4D+406
	HESC	ACCCACTAGTGTCCCG	TGCGTCGATA	59	17	18	40	anc	NONE	NONE	NONE	NONE	NONE	NONE	1I+249+T	NONE	NONE	NONE	NONE	NONE	4D+406
	HESC	ACCCACTAGTGTCCCG	TGTTTGATAG	47	17	18	40	anc	NONE	NONE	NONE	NONE	NONE	NONE	1I+249+T	NONE	NONE	NONE	NONE	NONE	4D+406
	HESC	ACCCACTAGTGTCCCG	GTTAAGCCCC	2	17	18	40	anc	NONE	NONE	NONE	NONE	NONE	NONE	1I+249+T	NONE	NONE	NONE	NONE	NONE	4D+406
	HESC	ACCCACTAGTGTCCCG	GGTTTACCCA	30	17	18	40	anc	NONE	NONE	NONE	NONE	NONE	NONE	1I+249+T	NONE	NONE	NONE	NONE	NONE	4D+406
	HESC	ACCCACTAGTGTCCCG	TCTGTTATAA	2	17	18	40	anc	NONE	NONE	NONE	NONE	NONE	NONE	1I+249+T	NONE	NONE	NONE	NONE	NONE	4D+406
	HESC	ACCCACTAGTGTCCCG	TTTGCCTCTT	21	17	18	40	anc	NONE	NONE	NONE	NONE	NONE	NONE	1I+249+T	NONE	NONE	NONE	NONE	NONE	4D+406
	HESC	ACCCACTAGTGTCCCG	ACGGTGGCCG	52	17	18	40	anc	NONE	NONE	NONE	NONE	NONE	NONE	1I+249+T	NONE	NONE	NONE	NONE	NONE	4D+406
	HESC	ACCCACTAGTGTCCCG	AGATACTAAC	25	17	18	40	anc	NONE	NONE	NONE	NONE	NONE	NONE	1I+249+T	NONE	NONE	NONE	NONE	NONE	4D+406
	HESC	ACCCACTAGTGTCCCG	GCGTTTTGTA	26	17	18	40	anc	NONE	NONE	NONE	NONE	NONE	NONE	1I+249+T	NONE	NONE	NONE	NONE	NONE	4D+406
	HESC	ACCCACTAGTGTCCCG	ACGGTGGGCC	2	1	19	43	con	NONE	NONE	NONE	1I+173+G	NONE	NONE	1I+237+C&1I+249+T	NONE	NONE	NONE	1I+357+T	NONE	4D+406
	HESC	ACCCACTAGTGTCCCG	ATTCAGAAAT	1	17	18	40	anc	NONE	NONE	NONE	NONE	NONE	NONE	1I+249+T	NONE	NONE	NONE	NONE	NONE	4D+406
	HESC	ACCCACTAGTGTCCCG	TGCGGGAATT	1	17	18	40	anc	NONE	NONE	NONE	NONE	NONE	NONE	1I+249+T	NONE	NONE	NONE	NONE	NONE	4D+406
	HESC	ACCCACTAGTGTCCCG	CGGATTGGAT	28	17	18	40	anc	NONE	NONE	NONE	NONE	NONE	NONE	1I+249+T	NONE	NONE	NONE	NONE	NONE	4D+406
	HESC	ACCCACTAGTGTCCCG	TGCTTCTCTT	1	17	18	40	anc	NONE	NONE	NONE	NONE	NONE	NONE	1I+249+T	NONE	NONE	NONE	NONE	NONE	4D+406
	HESC	ACCCACTAGTGTCCCG	TGGTTCTTAG	3	17	18	40	anc	NONE	NONE	NONE	NONE	NONE	NONE	1I+249+T	NONE	NONE	NONE	NONE	NONE	4D+406
	HESC	ACCCACTAGTGTCCCG	CTCAAAGACT	1	17	18	40	anc	NONE	NONE	NONE	NONE	NONE	NONE	1I+249+T	NONE	NONE	NONE	NONE	NONE	4D+406
	HESC	ACCCACTAGTGTCCCG	GTCTCAAACT	1	1	1	0	anc	NONE	NONE	NONE	NONE	NONE	NONE	NONE	NONE	NONE	NONE	NONE	NONE	NONE
	HESC	CTCGGAGGTCGGCATC	TTATCGGTGA	1	3	3	6	con	NONE	NONE	NONE	NONE	NONE	NONE	1I+249+T	NONE	NONE	NONE	NONE	NONE	4D+406
	HESC	CTCGGAGGTCGGCATC	GTCGTGAATG	1	3	3	6	con	NONE	NONE	NONE	NONE	NONE	NONE	1I+249+T	NONE	NONE	NONE	NONE	NONE	4D+406
	HESC	CTCGGAGGTCGGCATC	TTATCGTGAA	70	3	3	6	con	NONE	NONE	NONE	NONE	NONE	NONE	1I+249+T	NONE	NONE	NONE	NONE	NONE	4D+406
	HESC	TTAACTCGTTGCTCCT	ATCATTCCCG	26	9	9	20	anc	NONE	NONE	NONE	NONE	NONE	NONE	1I+249+T	NONE	NONE	NONE	NONE	NONE	4D+406
	HESC	TTAACTCGTTGCTCCT	TTCGTAAATT	2	1	10	21	con	NONE	NONE	NONE	NONE	NONE	NONE	1I+249+T	NONE	NONE	NONE	NONE	NONE	1I+392+T&4D+406
	HESC	TTAACTCGTTGCTCCT	TAATAGTGCA	1	9	9	20	anc	NONE	NONE	NONE	NONE	NONE	NONE	1I+249+T	NONE	NONE	NONE	NONE	NONE	4D+406
	HESC	TTAACTCGTTGCTCCT	CCACGTATTT	2	9	9	20	anc	NONE	NONE	NONE	NONE	NONE	NONE	1I+249+T	NONE	NONE	NONE	NONE	NONE	4D+406
	HESC	TTAACTCGTTGCTCCT	GAATGGTTTC	34	9	9	20	anc	NONE	NONE	NONE	NONE	NONE	NONE	1I+249+T	NONE	NONE	NONE	NONE	NONE	4D+406
	HESC	TTAACTCGTTGCTCCT	ATTGGTATCC	37	9	9	20	anc	NONE	NONE	NONE	NONE	NONE	NONE	1I+249+T	NONE	NONE	NONE	NONE	NONE	4D+406
	HESC	TTAACTCGTTGCTCCT	ATTGGTATTT	1	9	9	20	anc	NONE	NONE	NONE	NONE	NONE	NONE	1I+249+T	NONE	NONE	NONE	NONE	NONE	4D+406
	HESC	TTAACTCGTTGCTCCT	TCGTAAATTG	38	9	9	20	anc	NONE	NONE	NONE	NONE	NONE	NONE	1I+249+T	NONE	NONE	NONE	NONE	NONE	4D+406
	HESC	TTAACTCGTTGCTCCT	GCATAGAGAT	1	9	9	20	anc	NONE	NONE	NONE	NONE	NONE	NONE	1I+249+T	NONE	NONE	NONE	NONE	NONE	4D+406
	HESC	TTAACTCGTTGCTCCT	CCCGCTCTCA	2	9	9	20	anc	NONE	NONE	NONE	NONE	NONE	NONE	1I+249+T	NONE	NONE	NONE	NONE	NONE	4D+406
	HESC	GTGAAGGCACATTAGC	AATTGACTTT	1	5	5	18	anc	NONE	NONE	NONE	NONE	NONE	NONE	1I+249+T	NONE	NONE	NONE	NONE	NONE	4D+406
	HESC	GTGAAGGCACATTAGC	AATGACGTCA	1	5	5	18	anc	NONE	NONE	NONE	NONE	NONE	NONE	1I+249+T	NONE	NONE	NONE	NONE	NONE	4D+406
	HESC	GTGAAGGCACATTAGC	ATTTGATCGG	2	5	5	18	anc	NONE	NONE	NONE	NONE	NONE	NONE	1I+249+T	NONE	NONE	NONE	NONE	NONE	4D+406
	HESC	GTGAAGGCACATTAGC	AGCGTCGTCT	1	5	5	18	anc	NONE	NONE	NONE	NONE	NONE	NONE	1I+249+T	NONE	NONE	NONE	NONE	NONE	4D+406
	HESC	GTGAAGGCACATTAGC	GGCCTTGCTT	1	1	6	21	con	NONE	NONE	NONE	1I+153+A	NONE	1I+204+T	1I+249+T	NONE	1I+294+A	NONE	NONE	NONE	4D+406
	HESC	GTGAAGGCACATTAGC	TGCTTCGGCG	84	5	5	18	anc	NONE	NONE	NONE	NONE	NONE	NONE	1I+249+T	NONE	NONE	NONE	NONE	NONE	4D+406
	HESC	TGTTCCGGTTAAGATG	CTTTATTCCA	32	21	21	47	anc	NONE	NONE	NONE	NONE	NONE	NONE	1I+249+T	NONE	NONE	NONE	NONE	NONE	4D+406
	HESC	TGTTCCGGTTAAGATG	GTTATTTATA	1	21	21	47	anc	NONE	NONE	NONE	NONE	NONE	NONE	1I+249+T	NONE	NONE	NONE	NONE	NONE	4D+406
	HESC	TGTTCCGGTTAAGATG	TAGGTAACTT	30	21	21	47	anc	NONE	NONE	NONE	NONE	NONE	NONE	1I+249+T	NONE	NONE	NONE	NONE	NONE	4D+406
	HESC	TGTTCCGGTTAAGATG	GGTTGGACAC	24	21	21	47	anc	NONE	NONE	NONE	NONE	NONE	NONE	1I+249+T	NONE	NONE	NONE	NONE	NONE	4D+406
	HESC	TGTTCCGGTTAAGATG	CTCACCACGG	24	21	21	47	anc	NONE	NONE	NONE	NONE	NONE	NONE	1I+249+T	NONE	NONE	NONE	NONE	NONE	4D+406
	HESC	TGTTCCGGTTAAGATG	TATACTACCC	32	21	21	47	anc	NONE	NONE	NONE	NONE	NONE	NONE	1I+249+T	NONE	NONE	NONE	NONE	NONE	4D+406
	HESC	TGTTCCGGTTAAGATG	ATTACGATGT	29	21	21	47	anc	NONE	NONE	NONE	NONE	NONE	NONE	1I+249+T	NONE	NONE	NONE	NONE	NONE	4D+406
	HESC	TGTTCCGGTTAAGATG	GTGAACGCGT	48	21	21	47	anc	NONE	NONE	NONE	NONE	NONE	NONE	1I+249+T	NONE	NONE	NONE	NONE	NONE	4D+406
	HESC	TGTTCCGGTTAAGATG	TGAGCAGCGC	28	21	21	47	anc	NONE	NONE	NONE	NONE	NONE	NONE	1I+249+T	NONE	NONE	NONE	NONE	NONE	4D+406
	HESC	TGTTCCGGTTAAGATG	GCAAAGGGAA	2	1	22	49	con	NONE	NONE	NONE	NONE	NONE	NONE	1I+249+T	1I+275+T	NONE	NONE	NONE	1I+383+A	4D+406
	HESC	TGTTCCGGTTAAGATG	TGGATCTCGC	34	21	21	47	anc	NONE	NONE	NONE	NONE	NONE	NONE	1I+249+T	NONE	NONE	NONE	NONE	NONE	4D+406
	HESC	TGTTCCGGTTAAGATG	GCAAGGGAAT	37	21	21	47	anc	NONE	NONE	NONE	NONE	NONE	NONE	1I+249+T	NONE	NONE	NONE	NONE	NONE	4D+406
	HESC	TGTTCCGGTTAAGATG	CTCAAGTACG	19	21	21	47	anc	NONE	NONE	NONE	NONE	NONE	NONE	1I+249+T	NONE	NONE	NONE	NONE	NONE	4D+406
	HESC	TGTTCCGGTTAAGATG	ACCCGCCGTA	2	21	21	47	anc	NONE	NONE	NONE	NONE	NONE	NONE	1I+249+T	NONE	NONE	NONE	NONE	NONE	4D+406
	HESC	TGTTCCGGTTAAGATG	TCTAAGAGTG	17	21	21	47	anc	NONE	NONE	NONE	NONE	NONE	NONE	1I+249+T	NONE	NONE	NONE	NONE	NONE	4D+406
	HESC	TGTTCCGGTTAAGATG	CTGACAGGAA	28	21	21	47	anc	NONE	NONE	NONE	NONE	NONE	NONE	1I+249+T	NONE	NONE	NONE	NONE	NONE	4D+406
	HESC	TGTTCCGGTTAAGATG	GAAACATATC	1	21	21	47	anc	NONE	NONE	NONE	NONE	NONE	NONE	1I+249+T	NONE	NONE	NONE	NONE	NONE	4D+406
	HESC	TGTTCCGGTTAAGATG	TAGTTTTATG	5	21	21	47	anc	NONE	NONE	NONE	NONE	NONE	NONE	1I+249+T	NONE	NONE	NONE	NONE	NONE	4D+406
	HESC	TGTTCCGGTTAAGATG	CTTTCGAATG	1	21	21	47	anc	NONE	NONE	NONE	NONE	NONE	NONE	1I+249+T	NONE	NONE	NONE	NONE	NONE	4D+406
	HESC	TGTTCCGGTTAAGATG	GAACATATCA	26	21	21	47	anc	NONE	NONE	NONE	NONE	NONE	NONE	1I+249+T	NONE	NONE	NONE	NONE	NONE	4D+406
	HESC	TGTTCCGGTTAAGATG	TCTTTTAAGA	5	21	21	47	anc	NONE	NONE	NONE	NONE	NONE	NONE	1I+249+T	NONE	NONE	NONE	NONE	NONE	4D+406
	HESC	TGTTCCGGTTAAGATG	GTTGGACACT	1	21	21	47	anc	NONE	NONE	NONE	NONE	NONE	NONE	1I+249+T	NONE	NONE	NONE	NONE	NONE	4D+406
	HESC	AGGCCGTCAAACCCAT	TACTATCACA	30	43	44	93	anc	NONE	NONE	NONE	NONE	NONE	NONE	1I+249+T	NONE	NONE	NONE	NONE	NONE	4D+406
	HESC	AGGCCGTCAAACCCAT	GTTAGAATGG	38	43	44	93	anc	NONE	NONE	NONE	NONE	NONE	NONE	1I+249+T	NONE	NONE	NONE	NONE	NONE	4D+406
	HESC	AGGCCGTCAAACCCAT	CTTATCTGGT	31	43	44	93	anc	NONE	NONE	NONE	NONE	NONE	NONE	1I+249+T	NONE	NONE	NONE	NONE	NONE	4D+406
	HESC	AGGCCGTCAAACCCAT	CGACTGAACC	39	43	44	93	anc	NONE	NONE	NONE	NONE	NONE	NONE	1I+249+T	NONE	NONE	NONE	NONE	NONE	4D+406
	HESC	AGGCCGTCAAACCCAT	TACTATTTGC	34	43	44	93	anc	NONE	NONE	NONE	NONE	NONE	NONE	1I+249+T	NONE	NONE	NONE	NONE	NONE	4D+406
	HESC	AGGCCGTCAAACCCAT	TTAGTTCCTC	33	43	44	93	anc	NONE	NONE	NONE	NONE	NONE	NONE	1I+249+T	NONE	NONE	NONE	NONE	NONE	4D+406
	HESC	AGGCCGTCAAACCCAT	TTCAATGCAG	13	43	44	93	anc	NONE	NONE	NONE	NONE	NONE	NONE	1I+249+T	NONE	NONE	NONE	NONE	NONE	4D+406
	HESC	AGGCCGTCAAACCCAT	GTCCTTATTG	1	43	44	93	anc	NONE	NONE	NONE	NONE	NONE	NONE	1I+249+T	NONE	NONE	NONE	NONE	NONE	4D+406
	HESC	AGGCCGTCAAACCCAT	GTCTAGCCGC	38	43	44	93	anc	NONE	NONE	NONE	NONE	NONE	NONE	1I+249+T	NONE	NONE	NONE	NONE	NONE	4D+406
	HESC	AGGCCGTCAAACCCAT	GTTTACTCGT	23	43	44	93	anc	NONE	NONE	NONE	NONE	NONE	NONE	1I+249+T	NONE	NONE	NONE	NONE	NONE	4D+406
	HESC	AGGCCGTCAAACCCAT	TTCCGCACGT	33	43	44	93	anc	NONE	NONE	NONE	NONE	NONE	NONE	1I+249+T	NONE	NONE	NONE	NONE	NONE	4D+406
	HESC	AGGCCGTCAAACCCAT	TTTACGTTCT	37	43	44	93	anc	NONE	NONE	NONE	NONE	NONE	NONE	1I+249+T	NONE	NONE	NONE	NONE	NONE	4D+406
	HESC	AGGCCGTCAAACCCAT	GATTACTAAC	16	43	44	93	anc	NONE	NONE	NONE	NONE	NONE	NONE	1I+249+T	NONE	NONE	NONE	NONE	NONE	4D+406
	HESC	AGGCCGTCAAACCCAT	GAAAGTTTTA	7	43	44	93	anc	NONE	NONE	NONE	NONE	NONE	NONE	1I+249+T	NONE	NONE	NONE	NONE	NONE	4D+406
	HESC	AGGCCGTCAAACCCAT	GTCCTTATCC	56	43	44	93	anc	NONE	NONE	NONE	NONE	NONE	NONE	1I+249+T	NONE	NONE	NONE	NONE	NONE	4D+406
	HESC	AGGCCGTCAAACCCAT	TCTCTACTGA	19	43	44	93	anc	NONE	NONE	NONE	NONE	NONE	NONE	1I+249+T	NONE	NONE	NONE	NONE	NONE	4D+406
	HESC	AGGCCGTCAAACCCAT	CTTAGTAGCA	40	43	44	93	anc	NONE	NONE	NONE	NONE	NONE	NONE	1I+249+T	NONE	NONE	NONE	NONE	NONE	4D+406
	HESC	AGGCCGTCAAACCCAT	AGCCATTACT	22	43	44	93	anc	NONE	NONE	NONE	NONE	NONE	NONE	1I+249+T	NONE	NONE	NONE	NONE	NONE	4D+406
	HESC	AGGCCGTCAAACCCAT	CTGTACTTGT	27	43	44	93	anc	NONE	NONE	NONE	NONE	NONE	NONE	1I+249+T	NONE	NONE	NONE	NONE	NONE	4D+406
	HESC	AGGCCGTCAAACCCAT	GTTTACTCTC	1	43	44	93	anc	NONE	NONE	NONE	NONE	NONE	NONE	1I+249+T	NONE	NONE	NONE	NONE	NONE	4D+406
	HESC	AGGCCGTCAAACCCAT	TTGTATTGCA	31	43	44	93	anc	NONE	NONE	NONE	NONE	NONE	NONE	1I+249+T	NONE	NONE	NONE	NONE	NONE	4D+406
	HESC	AGGCCGTCAAACCCAT	TTGTCCAGCC	58	43	44	93	anc	NONE	NONE	NONE	NONE	NONE	NONE	1I+249+T	NONE	NONE	NONE	NONE	NONE	4D+406
	HESC	AGGCCGTCAAACCCAT	TGGCATCGTG	17	43	44	93	anc	NONE	NONE	NONE	NONE	NONE	NONE	1I+249+T	NONE	NONE	NONE	NONE	NONE	4D+406
	HESC	AGGCCGTCAAACCCAT	CCCCGTCAGA	20	43	44	93	anc	NONE	NONE	NONE	NONE	NONE	NONE	1I+249+T	NONE	NONE	NONE	NONE	NONE	4D+406
	HESC	AGGCCGTCAAACCCAT	CGTTCATCTT	12	43	44	93	anc	NONE	NONE	NONE	NONE	NONE	NONE	1I+249+T	NONE	NONE	NONE	NONE	NONE	4D+406
	HESC	AGGCCGTCAAACCCAT	TGCAAGCGCA	31	43	44	93	anc	NONE	NONE	NONE	NONE	NONE	NONE	1I+249+T	NONE	NONE	NONE	NONE	NONE	4D+406
	HESC	AGGCCGTCAAACCCAT	GGCGCAAAAC	34	43	44	93	anc	NONE	NONE	NONE	NONE	NONE	NONE	1I+249+T	NONE	NONE	NONE	NONE	NONE	4D+406
	HESC	AGGCCGTCAAACCCAT	AAGATCCTTA	23	43	44	93	anc	NONE	NONE	NONE	NONE	NONE	NONE	1I+249+T	NONE	NONE	NONE	NONE	NONE	4D+406
	HESC	AGGCCGTCAAACCCAT	TGGTACCCCC	23	43	44	93	anc	NONE	NONE	NONE	NONE	NONE	NONE	1I+249+T	NONE	NONE	NONE	NONE	NONE	4D+406
	HESC	AGGCCGTCAAACCCAT	TCCGTGCTAC	50	43	44	93	anc	NONE	NONE	NONE	NONE	NONE	NONE	1I+249+T	NONE	NONE	NONE	NONE	NONE	4D+406
	HESC	AGGCCGTCAAACCCAT	TTCTATTATC	9	43	44	93	anc	NONE	NONE	NONE	NONE	NONE	NONE	1I+249+T	NONE	NONE	NONE	NONE	NONE	4D+406
	HESC	AGGCCGTCAAACCCAT	TTCCCGGAAG	9	43	44	93	anc	NONE	NONE	NONE	NONE	NONE	NONE	1I+249+T	NONE	NONE	NONE	NONE	NONE	4D+406
	HESC	AGGCCGTCAAACCCAT	GTCCTGCTTG	1	43	44	93	anc	NONE	NONE	NONE	NONE	NONE	NONE	1I+249+T	NONE	NONE	NONE	NONE	NONE	4D+406
	HESC	AGGCCGTCAAACCCAT	TCAGGCCTTT	2	43	44	93	anc	NONE	NONE	NONE	NONE	NONE	NONE	1I+249+T	NONE	NONE	NONE	NONE	NONE	4D+406
	HESC	AGGCCGTCAAACCCAT	GGCGCAAACT	1	43	44	93	anc	NONE	NONE	NONE	NONE	NONE	NONE	1I+249+T	NONE	NONE	NONE	NONE	NONE	4D+406
	HESC	AGGCCGTCAAACCCAT	GGGAAATGTT	1	1	1	47	anc	NONE	NONE	NONE	NONE	NONE	NONE	NONE	NONE	NONE	NONE	NONE	NONE	4D+406
	HESC	AGGCCGTCAAACCCAT	AGATTCCTTT	25	43	44	93	anc	NONE	NONE	NONE	NONE	NONE	NONE	1I+249+T	NONE	NONE	NONE	NONE	NONE	4D+406
	HESC	AGGCCGTCAAACCCAT	CTTTACATTA	1	43	44	93	anc	NONE	NONE	NONE	NONE	NONE	NONE	1I+249+T	NONE	NONE	NONE	NONE	NONE	4D+406
	HESC	AGGCCGTCAAACCCAT	TTTTTTTTTT	1	43	44	93	anc	NONE	NONE	NONE	NONE	NONE	NONE	1I+249+T	NONE	NONE	NONE	NONE	NONE	4D+406
	HESC	AGGCCGTCAAACCCAT	GATTTGTATT	2	43	44	93	anc	NONE	NONE	NONE	NONE	NONE	NONE	1I+249+T	NONE	NONE	NONE	NONE	NONE	4D+406
	HESC	AGGCCGTCAAACCCAT	TTATAATAAT	2	43	44	93	anc	NONE	NONE	NONE	NONE	NONE	NONE	1I+249+T	NONE	NONE	NONE	NONE	NONE	4D+406
	HESC	AGGCCGTCAAACCCAT	CGACCTGAAC	1	1	45	95	con	NONE	NONE	NONE	NONE	NONE	NONE	1I+249+T&1I+254+G	NONE	NONE	NONE	NONE	NONE	1I+392+G&4D+406
	HESC	AGGCCGTCAAACCCAT	CACTCGGGGC	2	43	44	93	anc	NONE	NONE	NONE	NONE	NONE	NONE	1I+249+T	NONE	NONE	NONE	NONE	NONE	4D+406
	HESC	AGGCCGTCAAACCCAT	AAGCAAGCAG	2	43	44	93	anc	NONE	NONE	NONE	NONE	NONE	NONE	1I+249+T	NONE	NONE	NONE	NONE	NONE	4D+406
	HESC	AGGCCGTCAAACCCAT	AATCCTTTCA	1	43	44	93	anc	NONE	NONE	NONE	NONE	NONE	NONE	1I+249+T	NONE	NONE	NONE	NONE	NONE	4D+406
	HESC	CGATTGACAGCTGCAC	CCTGTGAGGA	29	10	10	25	anc	NONE	NONE	NONE	NONE	NONE	NONE	1I+249+T	NONE	NONE	NONE	NONE	NONE	4D+406
	HESC	CGATTGACAGCTGCAC	GGAGATGGGG	44	10	10	25	anc	NONE	NONE	NONE	NONE	NONE	NONE	1I+249+T	NONE	NONE	NONE	NONE	NONE	4D+406
	HESC	CGATTGACAGCTGCAC	TTTCTGGCTT	27	10	10	25	anc	NONE	NONE	NONE	NONE	NONE	NONE	1I+249+T	NONE	NONE	NONE	NONE	NONE	4D+406
	HESC	CGATTGACAGCTGCAC	TTTCCATTTT	1	10	10	25	anc	NONE	NONE	NONE	NONE	NONE	NONE	1I+249+T	NONE	NONE	NONE	NONE	NONE	4D+406
	HESC	CGATTGACAGCTGCAC	GTAACTGGTT	55	10	10	25	anc	NONE	NONE	NONE	NONE	NONE	NONE	1I+249+T	NONE	NONE	NONE	NONE	NONE	4D+406
	HESC	CGATTGACAGCTGCAC	CGATATTCCT	50	10	10	25	anc	NONE	NONE	NONE	NONE	NONE	NONE	1I+249+T	NONE	NONE	NONE	NONE	NONE	4D+406
	HESC	CGATTGACAGCTGCAC	CATTCAGTTA	1	10	10	25	anc	NONE	NONE	NONE	NONE	NONE	NONE	1I+249+T	NONE	NONE	NONE	NONE	NONE	4D+406
	HESC	CGATTGACAGCTGCAC	TTAACGTAGT	1	1	11	29	con	NONE	NONE	NONE	NONE	NONE	NONE	1I+243+G&1I+249+T	1I+270+G	1D+294	NONE	NONE	NONE	4D+406
	HESC	CGATTGACAGCTGCAC	ATAACCAGAG	1	10	10	25	anc	NONE	NONE	NONE	NONE	NONE	NONE	1I+249+T	NONE	NONE	NONE	NONE	NONE	4D+406
	HESC	CGATTGACAGCTGCAC	TTAACGATGT	51	10	10	25	anc	NONE	NONE	NONE	NONE	NONE	NONE	1I+249+T	NONE	NONE	NONE	NONE	NONE	4D+406
	HESC	CGATTGACAGCTGCAC	CTATGCGATT	33	10	10	25	anc	NONE	NONE	NONE	NONE	NONE	NONE	1I+249+T	NONE	NONE	NONE	NONE	NONE	4D+406
	HESC	AGCAGCCGTCCATCCT	TGCTCCCCGC	54	11	12	28	anc	NONE	NONE	NONE	NONE	NONE	NONE	1I+249+T	NONE	NONE	NONE	NONE	NONE	4D+406
	HESC	AGCAGCCGTCCATCCT	GTACTGTACT	55	11	12	28	anc	NONE	NONE	NONE	NONE	NONE	NONE	1I+249+T	NONE	NONE	NONE	NONE	NONE	4D+406
	HESC	AGCAGCCGTCCATCCT	CTTCGGTTCT	49	11	12	28	anc	NONE	NONE	NONE	NONE	NONE	NONE	1I+249+T	NONE	NONE	NONE	NONE	NONE	4D+406
	HESC	AGCAGCCGTCCATCCT	TTCTGGTCAA	1	11	12	28	anc	NONE	NONE	NONE	NONE	NONE	NONE	1I+249+T	NONE	NONE	NONE	NONE	NONE	4D+406
	HESC	AGCAGCCGTCCATCCT	GTTCAGTTTT	1	11	12	28	anc	NONE	NONE	NONE	NONE	NONE	NONE	1I+249+T	NONE	NONE	NONE	NONE	NONE	4D+406
	HESC	AGCAGCCGTCCATCCT	TCTGGTCCGG	1	1	1	14	anc	NONE	NONE	NONE	NONE	NONE	NONE	NONE	NONE	NONE	NONE	NONE	NONE	4D+406
	HESC	AGCAGCCGTCCATCCT	TTGCTCCCCG	1	11	12	28	anc	NONE	NONE	NONE	NONE	NONE	NONE	1I+249+T	NONE	NONE	NONE	NONE	NONE	4D+406
	HESC	AGCAGCCGTCCATCCT	CTTCGTTCTT	1	11	12	28	anc	NONE	NONE	NONE	NONE	NONE	NONE	1I+249+T	NONE	NONE	NONE	NONE	NONE	4D+406
	HESC	AGCAGCCGTCCATCCT	TCCTGTTTGC	1	11	12	28	anc	NONE	NONE	NONE	NONE	NONE	NONE	1I+249+T	NONE	NONE	NONE	NONE	NONE	4D+406
	HESC	AGCAGCCGTCCATCCT	TCTGGTCGCA	1	1	13	29	con	NONE	NONE	NONE	1I+172+C	NONE	NONE	1I+249+T	NONE	NONE	NONE	NONE	NONE	4D+406
	HESC	AGCAGCCGTCCATCCT	CTGACACGTC	1	11	12	28	anc	NONE	NONE	NONE	NONE	NONE	NONE	1I+249+T	NONE	NONE	NONE	NONE	NONE	4D+406
	HESC	AGCAGCCGTCCATCCT	TGCTCCCCCG	1	11	12	28	anc	NONE	NONE	NONE	NONE	NONE	NONE	1I+249+T	NONE	NONE	NONE	NONE	NONE	4D+406
	HESC	AGCAGCCGTCCATCCT	TCTGGTCAAG	49	11	12	28	anc	NONE	NONE	NONE	NONE	NONE	NONE	1I+249+T	NONE	NONE	NONE	NONE	NONE	4D+406
	HESC	ACTTACTCATTCTCAT	CCGATTTTGA	1	1	2	5	con	61D+1	NONE	NONE	NONE	NONE	NONE	1I+249+T	NONE	NONE	NONE	NONE	NONE	4D+406
	HESC	ACTTACTCATTCTCAT	CCGCAACTGA	53	1	1	4	anc	NONE	NONE	NONE	NONE	NONE	NONE	1I+249+T	NONE	NONE	NONE	NONE	NONE	4D+406
	HESC	TCCCGATGTGCACCAC	CAGCTTTCCT	1	7	7	16	anc	NONE	NONE	NONE	NONE	NONE	NONE	1I+249+T	NONE	NONE	NONE	NONE	NONE	4D+406
	HESC	TCCCGATGTGCACCAC	ACATTCGACT	35	7	7	16	anc	NONE	NONE	NONE	NONE	NONE	NONE	1I+249+T	NONE	NONE	NONE	NONE	NONE	4D+406
	HESC	TCCCGATGTGCACCAC	CGAGAGGTCC	36	7	7	16	anc	NONE	NONE	NONE	NONE	NONE	NONE	1I+249+T	NONE	NONE	NONE	NONE	NONE	4D+406
	HESC	TCCCGATGTGCACCAC	TCGGCTGTCT	41	7	7	16	anc	NONE	NONE	NONE	NONE	NONE	NONE	1I+249+T	NONE	NONE	NONE	NONE	NONE	4D+406
	HESC	TCCCGATGTGCACCAC	ATGTGTGTTA	46	7	7	16	anc	NONE	NONE	NONE	NONE	NONE	NONE	1I+249+T	NONE	NONE	NONE	NONE	NONE	4D+406
	HESC	TCCCGATGTGCACCAC	TTTCTGAGGC	19	7	7	16	anc	NONE	NONE	NONE	NONE	NONE	NONE	1I+249+T	NONE	NONE	NONE	NONE	NONE	4D+406
	HESC	TCCCGATGTGCACCAC	TGAAGCAATC	52	7	7	16	anc	NONE	NONE	NONE	NONE	NONE	NONE	1I+249+T	NONE	NONE	NONE	NONE	NONE	4D+406
	HESC	TCCCGATGTGCACCAC	CTTTCTGAGG	1	1	8	17	con	NONE	NONE	NONE	NONE	NONE	NONE	1I+249+T	NONE	NONE	1I+313+T	NONE	NONE	4D+406
	HESC	GGTATTGAGACATAAC	CTTTTTCATT	22	20	20	44	anc	NONE	NONE	NONE	NONE	NONE	NONE	1I+249+T	NONE	NONE	NONE	NONE	NONE	4D+406
	HESC	GGTATTGAGACATAAC	TCTTATCGTA	29	20	20	44	anc	NONE	NONE	NONE	NONE	NONE	NONE	1I+249+T	NONE	NONE	NONE	NONE	NONE	4D+406
	HESC	GGTATTGAGACATAAC	AAATTCTATG	24	20	20	44	anc	NONE	NONE	NONE	NONE	NONE	NONE	1I+249+T	NONE	NONE	NONE	NONE	NONE	4D+406
	HESC	GGTATTGAGACATAAC	TCGTAATATT	12	20	20	44	anc	NONE	NONE	NONE	NONE	NONE	NONE	1I+249+T	NONE	NONE	NONE	NONE	NONE	4D+406
	HESC	GGTATTGAGACATAAC	AGCAATTAAA	12	20	20	44	anc	NONE	NONE	NONE	NONE	NONE	NONE	1I+249+T	NONE	NONE	NONE	NONE	NONE	4D+406
	HESC	GGTATTGAGACATAAC	TAAATCGATG	10	20	20	44	anc	NONE	NONE	NONE	NONE	NONE	NONE	1I+249+T	NONE	NONE	NONE	NONE	NONE	4D+406
	HESC	GGTATTGAGACATAAC	CTGCTTCCGT	36	20	20	44	anc	NONE	NONE	NONE	NONE	NONE	NONE	1I+249+T	NONE	NONE	NONE	NONE	NONE	4D+406
	HESC	GGTATTGAGACATAAC	GAGCTTTTTT	8	20	20	44	anc	NONE	NONE	NONE	NONE	NONE	NONE	1I+249+T	NONE	NONE	NONE	NONE	NONE	4D+406
	HESC	GGTATTGAGACATAAC	CGCATCCGTT	2	20	20	44	anc	NONE	NONE	NONE	NONE	NONE	NONE	1I+249+T	NONE	NONE	NONE	NONE	NONE	4D+406
	HESC	GGTATTGAGACATAAC	CGCATCCCGT	32	20	20	44	anc	NONE	NONE	NONE	NONE	NONE	NONE	1I+249+T	NONE	NONE	NONE	NONE	NONE	4D+406
	HESC	GGTATTGAGACATAAC	TTTGCCTCTA	11	20	20	44	anc	NONE	NONE	NONE	NONE	NONE	NONE	1I+249+T	NONE	NONE	NONE	NONE	NONE	4D+406
	HESC	GGTATTGAGACATAAC	TAAAACCCGC	11	20	20	44	anc	NONE	NONE	NONE	NONE	NONE	NONE	1I+249+T	NONE	NONE	NONE	NONE	NONE	4D+406
	HESC	GGTATTGAGACATAAC	TGTATCAGCC	2	20	20	44	anc	NONE	NONE	NONE	NONE	NONE	NONE	1I+249+T	NONE	NONE	NONE	NONE	NONE	4D+406
	HESC	GGTATTGAGACATAAC	CAGAGGGCAG	1	20	20	44	anc	NONE	NONE	NONE	NONE	NONE	NONE	1I+249+T	NONE	NONE	NONE	NONE	NONE	4D+406
	HESC	GGTATTGAGACATAAC	GAGATCGATT	34	20	20	44	anc	NONE	NONE	NONE	NONE	NONE	NONE	1I+249+T	NONE	NONE	NONE	NONE	NONE	4D+406
	HESC	GGTATTGAGACATAAC	CGTTGGGCGT	1	20	20	44	anc	NONE	NONE	NONE	NONE	NONE	NONE	1I+249+T	NONE	NONE	NONE	NONE	NONE	4D+406
	HESC	GGTATTGAGACATAAC	TTCGCCTCGG	1	20	20	44	anc	NONE	NONE	NONE	NONE	NONE	NONE	1I+249+T	NONE	NONE	NONE	NONE	NONE	4D+406
	HESC	GGTATTGAGACATAAC	AAATCCTTAG	1	1	21	45	con	NONE	NONE	NONE	NONE	NONE	NONE	1I+249+T&1I+254+G	NONE	NONE	NONE	NONE	NONE	4D+406
	HESC	GGTATTGAGACATAAC	CTGCTTTCCG	1	20	20	44	anc	NONE	NONE	NONE	NONE	NONE	NONE	1I+249+T	NONE	NONE	NONE	NONE	NONE	4D+406
	HESC	GGTATTGAGACATAAC	CCTTTTTCAT	1	20	20	44	anc	NONE	NONE	NONE	NONE	NONE	NONE	1I+249+T	NONE	NONE	NONE	NONE	NONE	4D+406
	HESC	GGTATTGAGACATAAC	GGATCTTTTT	1	20	20	44	anc	NONE	NONE	NONE	NONE	NONE	NONE	1I+249+T	NONE	NONE	NONE	NONE	NONE	4D+406
	HESC	AAACGGGCAATGACCT	GTTTGCTATT	2	9	9	24	anc	NONE	NONE	NONE	NONE	NONE	NONE	1I+249+T	NONE	NONE	NONE	NONE	NONE	4D+406
	HESC	AAACGGGCAATGACCT	GGATCTTCAG	27	9	9	24	anc	NONE	NONE	NONE	NONE	NONE	NONE	1I+249+T	NONE	NONE	NONE	NONE	NONE	4D+406
	HESC	AAACGGGCAATGACCT	GCTGTTGTGT	48	9	9	24	anc	NONE	NONE	NONE	NONE	NONE	NONE	1I+249+T	NONE	NONE	NONE	NONE	NONE	4D+406
	HESC	AAACGGGCAATGACCT	ATTGCACCGC	1	1	10	27	con	NONE	NONE	NONE	1I+172+C	NONE	NONE	1D+237&1I+249+T	NONE	NONE	NONE	NONE	NONE	4D+406&18D+425
	HESC	AAACGGGCAATGACCT	GCTGTTGGTG	1	9	9	24	anc	NONE	NONE	NONE	NONE	NONE	NONE	1I+249+T	NONE	NONE	NONE	NONE	NONE	4D+406
	HESC	AAACGGGCAATGACCT	TCATACCGTT	2	9	9	24	anc	NONE	NONE	NONE	NONE	NONE	NONE	1I+249+T	NONE	NONE	NONE	NONE	NONE	4D+406
	HESC	AAACGGGCAATGACCT	CTTGCTGTGT	1	9	9	24	anc	NONE	NONE	NONE	NONE	NONE	NONE	1I+249+T	NONE	NONE	NONE	NONE	NONE	4D+406
	HESC	AAACGGGCAATGACCT	ACCTTGTCGC	66	9	9	24	anc	NONE	NONE	NONE	NONE	NONE	NONE	1I+249+T	NONE	NONE	NONE	NONE	NONE	4D+406
	HESC	AAACGGGCAATGACCT	TCTACAATCC	2	9	9	24	anc	NONE	NONE	NONE	NONE	NONE	NONE	1I+249+T	NONE	NONE	NONE	NONE	NONE	4D+406
	HESC	AAACGGGCAATGACCT	TCCTTCGACT	2	9	9	24	anc	NONE	NONE	NONE	NONE	NONE	NONE	1I+249+T	NONE	NONE	NONE	NONE	NONE	4D+406
	HESC	ATTCTACAGGAGTTGC	TGCTTATTTT	10	11	11	22	con	NONE	NONE	NONE	NONE	NONE	NONE	1I+249+T	NONE	NONE	NONE	NONE	NONE	4D+406
	HESC	ATTCTACAGGAGTTGC	GGCCAACGGC	15	11	11	22	con	NONE	NONE	NONE	NONE	NONE	NONE	1I+249+T	NONE	NONE	NONE	NONE	NONE	4D+406
	HESC	ATTCTACAGGAGTTGC	CTCTCGTTCC	11	11	11	22	con	NONE	NONE	NONE	NONE	NONE	NONE	1I+249+T	NONE	NONE	NONE	NONE	NONE	4D+406
	HESC	ATTCTACAGGAGTTGC	CGTCGTTTTT	1	11	11	22	con	NONE	NONE	NONE	NONE	NONE	NONE	1I+249+T	NONE	NONE	NONE	NONE	NONE	4D+406
	HESC	ATTCTACAGGAGTTGC	GTAAAATGGC	1	11	11	22	con	NONE	NONE	NONE	NONE	NONE	NONE	1I+249+T	NONE	NONE	NONE	NONE	NONE	4D+406
	HESC	ATTCTACAGGAGTTGC	ATTTATTGGC	21	11	11	22	con	NONE	NONE	NONE	NONE	NONE	NONE	1I+249+T	NONE	NONE	NONE	NONE	NONE	4D+406
	HESC	ATTCTACAGGAGTTGC	GTTAATTCGG	28	11	11	22	con	NONE	NONE	NONE	NONE	NONE	NONE	1I+249+T	NONE	NONE	NONE	NONE	NONE	4D+406
	HESC	ATTCTACAGGAGTTGC	CGTCGTTGAT	30	11	11	22	con	NONE	NONE	NONE	NONE	NONE	NONE	1I+249+T	NONE	NONE	NONE	NONE	NONE	4D+406
	HESC	ATTCTACAGGAGTTGC	CTAGTCAGGG	5	11	11	22	con	NONE	NONE	NONE	NONE	NONE	NONE	1I+249+T	NONE	NONE	NONE	NONE	NONE	4D+406
	HESC	ATTCTACAGGAGTTGC	CGTAACATAA	2	11	11	22	con	NONE	NONE	NONE	NONE	NONE	NONE	1I+249+T	NONE	NONE	NONE	NONE	NONE	4D+406
	HESC	ATTCTACAGGAGTTGC	GTTAATTCTT	1	11	11	22	con	NONE	NONE	NONE	NONE	NONE	NONE	1I+249+T	NONE	NONE	NONE	NONE	NONE	4D+406
	HESC	CTACGTCGTGACGCCT	TAGGGGATGA	28	28	28	71	anc	NONE	NONE	NONE	NONE	NONE	NONE	1I+249+T	NONE	NONE	NONE	NONE	NONE	4D+406
	HESC	CTACGTCGTGACGCCT	ATCTGTTGGG	1	28	28	71	anc	NONE	NONE	NONE	NONE	NONE	NONE	1I+249+T	NONE	NONE	NONE	NONE	NONE	4D+406
	HESC	CTACGTCGTGACGCCT	GGCTCGCAGA	1	28	28	71	anc	NONE	NONE	NONE	NONE	NONE	NONE	1I+249+T	NONE	NONE	NONE	NONE	NONE	4D+406
	HESC	CTACGTCGTGACGCCT	TTTTTTATAC	4	28	28	71	anc	NONE	NONE	NONE	NONE	NONE	NONE	1I+249+T	NONE	NONE	NONE	NONE	NONE	4D+406
	HESC	CTACGTCGTGACGCCT	TAAGCTCTCT	23	28	28	71	anc	NONE	NONE	NONE	NONE	NONE	NONE	1I+249+T	NONE	NONE	NONE	NONE	NONE	4D+406
	HESC	CTACGTCGTGACGCCT	TGGTAGGATA	61	28	28	71	anc	NONE	NONE	NONE	NONE	NONE	NONE	1I+249+T	NONE	NONE	NONE	NONE	NONE	4D+406
	HESC	CTACGTCGTGACGCCT	TTCAGACTAA	28	28	28	71	anc	NONE	NONE	NONE	NONE	NONE	NONE	1I+249+T	NONE	NONE	NONE	NONE	NONE	4D+406
	HESC	CTACGTCGTGACGCCT	ATGCCGCTAT	49	28	28	71	anc	NONE	NONE	NONE	NONE	NONE	NONE	1I+249+T	NONE	NONE	NONE	NONE	NONE	4D+406
	HESC	CTACGTCGTGACGCCT	GGCAGTATGA	46	28	28	71	anc	NONE	NONE	NONE	NONE	NONE	NONE	1I+249+T	NONE	NONE	NONE	NONE	NONE	4D+406
	HESC	CTACGTCGTGACGCCT	ACCAGCTCGG	3	28	28	71	anc	NONE	NONE	NONE	NONE	NONE	NONE	1I+249+T	NONE	NONE	NONE	NONE	NONE	4D+406
	HESC	CTACGTCGTGACGCCT	TCCAGATCAT	9	28	28	71	anc	NONE	NONE	NONE	NONE	NONE	NONE	1I+249+T	NONE	NONE	NONE	NONE	NONE	4D+406
	HESC	CTACGTCGTGACGCCT	AAACCCTCAG	29	28	28	71	anc	NONE	NONE	NONE	NONE	NONE	NONE	1I+249+T	NONE	NONE	NONE	NONE	NONE	4D+406
	HESC	CTACGTCGTGACGCCT	AGAGAGACAT	44	28	28	71	anc	NONE	NONE	NONE	NONE	NONE	NONE	1I+249+T	NONE	NONE	NONE	NONE	NONE	4D+406
	HESC	CTACGTCGTGACGCCT	AGTTAAGTTT	1	28	28	71	anc	NONE	NONE	NONE	NONE	NONE	NONE	1I+249+T	NONE	NONE	NONE	NONE	NONE	4D+406
	HESC	CTACGTCGTGACGCCT	TTCCAGATCA	1	28	28	71	anc	NONE	NONE	NONE	NONE	NONE	NONE	1I+249+T	NONE	NONE	NONE	NONE	NONE	4D+406
	HESC	CTACGTCGTGACGCCT	AAGCTCTCTT	1	1	29	76	con	NONE	1I+97+C	1D+146	1I+172+C	NONE	NONE	1I+249+T	1D+263	NONE	NONE	NONE	NONE	4D+406
	HESC	CTACGTCGTGACGCCT	TTAATTCCGG	25	28	28	71	anc	NONE	NONE	NONE	NONE	NONE	NONE	1I+249+T	NONE	NONE	NONE	NONE	NONE	4D+406
	HESC	CTACGTCGTGACGCCT	GCTTTTTCTT	1	28	28	71	anc	NONE	NONE	NONE	NONE	NONE	NONE	1I+249+T	NONE	NONE	NONE	NONE	NONE	4D+406
	HESC	CTACGTCGTGACGCCT	TTTTTTTTTT	1	28	28	71	anc	NONE	NONE	NONE	NONE	NONE	NONE	1I+249+T	NONE	NONE	NONE	NONE	NONE	4D+406
	HESC	CTACGTCGTGACGCCT	GGCTGACCGT	2	28	28	71	anc	NONE	NONE	NONE	NONE	NONE	NONE	1I+249+T	NONE	NONE	NONE	NONE	NONE	4D+406
	HESC	CTACGTCGTGACGCCT	TAGGGATGAT	1	28	28	71	anc	NONE	NONE	NONE	NONE	NONE	NONE	1I+249+T	NONE	NONE	NONE	NONE	NONE	4D+406
	HESC	CTACGTCGTGACGCCT	GTAGTTTAGG	2	28	28	71	anc	NONE	NONE	NONE	NONE	NONE	NONE	1I+249+T	NONE	NONE	NONE	NONE	NONE	4D+406
	HESC	CTACGTCGTGACGCCT	TGAACTTTTT	2	28	28	71	anc	NONE	NONE	NONE	NONE	NONE	NONE	1I+249+T	NONE	NONE	NONE	NONE	NONE	4D+406
	HESC	CTACGTCGTGACGCCT	TCTCTTTTTT	2	28	28	71	anc	NONE	NONE	NONE	NONE	NONE	NONE	1I+249+T	NONE	NONE	NONE	NONE	NONE	4D+406
	HESC	CTACGTCGTGACGCCT	AGAGAGGACA	1	28	28	71	anc	NONE	NONE	NONE	NONE	NONE	NONE	1I+249+T	NONE	NONE	NONE	NONE	NONE	4D+406
	HESC	CTACGTCGTGACGCCT	CTATATGATT	1	28	28	71	anc	NONE	NONE	NONE	NONE	NONE	NONE	1I+249+T	NONE	NONE	NONE	NONE	NONE	4D+406
	HESC	CTACGTCGTGACGCCT	TTTTTTTATA	1	28	28	71	anc	NONE	NONE	NONE	NONE	NONE	NONE	1I+249+T	NONE	NONE	NONE	NONE	NONE	4D+406
	HESC	CTACGTCGTGACGCCT	GTAGGAGTAG	2	28	28	71	anc	NONE	NONE	NONE	NONE	NONE	NONE	1I+249+T	NONE	NONE	NONE	NONE	NONE	4D+406
	HESC	CTACGTCGTGACGCCT	ATGCCGCTGG	1	28	28	71	anc	NONE	NONE	NONE	NONE	NONE	NONE	1I+249+T	NONE	NONE	NONE	NONE	NONE	4D+406
	HESC	AGTTGGTGTATAATGG	CCTTCCCGCT	24	32	32	70	anc	NONE	NONE	NONE	NONE	NONE	NONE	1I+249+T	NONE	NONE	NONE	NONE	NONE	4D+406
	HESC	AGTTGGTGTATAATGG	ACGTCCCTCC	32	32	32	70	anc	NONE	NONE	NONE	NONE	NONE	NONE	1I+249+T	NONE	NONE	NONE	NONE	NONE	4D+406
	HESC	AGTTGGTGTATAATGG	CCTAATAAAT	10	32	32	70	anc	NONE	NONE	NONE	NONE	NONE	NONE	1I+249+T	NONE	NONE	NONE	NONE	NONE	4D+406
	HESC	AGTTGGTGTATAATGG	CGCGTTCTAG	24	32	32	70	anc	NONE	NONE	NONE	NONE	NONE	NONE	1I+249+T	NONE	NONE	NONE	NONE	NONE	4D+406
	HESC	AGTTGGTGTATAATGG	TGATCAAGTG	45	32	32	70	anc	NONE	NONE	NONE	NONE	NONE	NONE	1I+249+T	NONE	NONE	NONE	NONE	NONE	4D+406
	HESC	AGTTGGTGTATAATGG	AAGTCTTATT	9	32	32	70	anc	NONE	NONE	NONE	NONE	NONE	NONE	1I+249+T	NONE	NONE	NONE	NONE	NONE	4D+406
	HESC	AGTTGGTGTATAATGG	ACCCAGATTT	9	32	32	70	anc	NONE	NONE	NONE	NONE	NONE	NONE	1I+249+T	NONE	NONE	NONE	NONE	NONE	4D+406
	HESC	AGTTGGTGTATAATGG	CGAAGCTATT	17	32	32	70	anc	NONE	NONE	NONE	NONE	NONE	NONE	1I+249+T	NONE	NONE	NONE	NONE	NONE	4D+406
	HESC	AGTTGGTGTATAATGG	CTGCGTATCC	27	32	32	70	anc	NONE	NONE	NONE	NONE	NONE	NONE	1I+249+T	NONE	NONE	NONE	NONE	NONE	4D+406
	HESC	AGTTGGTGTATAATGG	GTCAACCTCT	8	32	32	70	anc	NONE	NONE	NONE	NONE	NONE	NONE	1I+249+T	NONE	NONE	NONE	NONE	NONE	4D+406
	HESC	AGTTGGTGTATAATGG	AGGTCCCTAA	18	32	32	70	anc	NONE	NONE	NONE	NONE	NONE	NONE	1I+249+T	NONE	NONE	NONE	NONE	NONE	4D+406
	HESC	AGTTGGTGTATAATGG	CGGATTCTAG	10	32	32	70	anc	NONE	NONE	NONE	NONE	NONE	NONE	1I+249+T	NONE	NONE	NONE	NONE	NONE	4D+406
	HESC	AGTTGGTGTATAATGG	AGCGTTGGAC	20	32	32	70	anc	NONE	NONE	NONE	NONE	NONE	NONE	1I+249+T	NONE	NONE	NONE	NONE	NONE	4D+406
	HESC	AGTTGGTGTATAATGG	CGTTGGCATA	16	32	32	70	anc	NONE	NONE	NONE	NONE	NONE	NONE	1I+249+T	NONE	NONE	NONE	NONE	NONE	4D+406
	HESC	AGTTGGTGTATAATGG	TTTGCAGTGG	26	32	32	70	anc	NONE	NONE	NONE	NONE	NONE	NONE	1I+249+T	NONE	NONE	NONE	NONE	NONE	4D+406
	HESC	AGTTGGTGTATAATGG	TAAATCAATC	1	32	32	70	anc	NONE	NONE	NONE	NONE	NONE	NONE	1I+249+T	NONE	NONE	NONE	NONE	NONE	4D+406
	HESC	AGTTGGTGTATAATGG	TCGTGTCACT	29	32	32	70	anc	NONE	NONE	NONE	NONE	NONE	NONE	1I+249+T	NONE	NONE	NONE	NONE	NONE	4D+406
	HESC	AGTTGGTGTATAATGG	TAGTGTGGAG	41	32	32	70	anc	NONE	NONE	NONE	NONE	NONE	NONE	1I+249+T	NONE	NONE	NONE	NONE	NONE	4D+406
	HESC	AGTTGGTGTATAATGG	CCTTCCCCGC	1	1	33	71	con	1I+78+A	NONE	NONE	NONE	NONE	NONE	1I+249+T	NONE	NONE	NONE	NONE	NONE	4D+406
	HESC	AGTTGGTGTATAATGG	CAGCCAAATT	18	32	32	70	anc	NONE	NONE	NONE	NONE	NONE	NONE	1I+249+T	NONE	NONE	NONE	NONE	NONE	4D+406
	HESC	AGTTGGTGTATAATGG	GGTAAGGTTC	1	32	32	70	anc	NONE	NONE	NONE	NONE	NONE	NONE	1I+249+T	NONE	NONE	NONE	NONE	NONE	4D+406
	HESC	AGTTGGTGTATAATGG	TCTGTTCAGA	28	32	32	70	anc	NONE	NONE	NONE	NONE	NONE	NONE	1I+249+T	NONE	NONE	NONE	NONE	NONE	4D+406
	HESC	AGTTGGTGTATAATGG	TTCAAATAAA	9	32	32	70	anc	NONE	NONE	NONE	NONE	NONE	NONE	1I+249+T	NONE	NONE	NONE	NONE	NONE	4D+406
	HESC	AGTTGGTGTATAATGG	AGGTCCCCAC	1	32	32	70	anc	NONE	NONE	NONE	NONE	NONE	NONE	1I+249+T	NONE	NONE	NONE	NONE	NONE	4D+406
	HESC	AGTTGGTGTATAATGG	CACGCTTGGT	1	32	32	70	anc	NONE	NONE	NONE	NONE	NONE	NONE	1I+249+T	NONE	NONE	NONE	NONE	NONE	4D+406
	HESC	AGTTGGTGTATAATGG	TGACCGTTTA	1	32	32	70	anc	NONE	NONE	NONE	NONE	NONE	NONE	1I+249+T	NONE	NONE	NONE	NONE	NONE	4D+406
	HESC	AGTTGGTGTATAATGG	TTTGCGGGGT	1	32	32	70	anc	NONE	NONE	NONE	NONE	NONE	NONE	1I+249+T	NONE	NONE	NONE	NONE	NONE	4D+406
	HESC	AGTTGGTGTATAATGG	CCTTCCGCTT	1	32	32	70	anc	NONE	NONE	NONE	NONE	NONE	NONE	1I+249+T	NONE	NONE	NONE	NONE	NONE	4D+406
	HESC	AGTTGGTGTATAATGG	TATCAACGCA	1	32	32	70	anc	NONE	NONE	NONE	NONE	NONE	NONE	1I+249+T	NONE	NONE	NONE	NONE	NONE	4D+406
	HESC	AGTTGGTGTATAATGG	GTCTGTTCAG	1	32	32	70	anc	NONE	NONE	NONE	NONE	NONE	NONE	1I+249+T	NONE	NONE	NONE	NONE	NONE	4D+406
	HESC	AGTTGGTGTATAATGG	GTACGACGCG	2	32	32	70	anc	NONE	NONE	NONE	NONE	NONE	NONE	1I+249+T	NONE	NONE	NONE	NONE	NONE	4D+406
	HESC	AGTTGGTGTATAATGG	GTGATCAAGT	1	32	32	70	anc	NONE	NONE	NONE	NONE	NONE	NONE	1I+249+T	NONE	NONE	NONE	NONE	NONE	4D+406
	HESC	AGTTGGTGTATAATGG	TAGCTTTGCC	1	32	32	70	anc	NONE	NONE	NONE	NONE	NONE	NONE	1I+249+T	NONE	NONE	NONE	NONE	NONE	4D+406
	HESC	GAACATCTCGGATGGA	AGCCCCTGAT	23	27	28	69	anc	NONE	NONE	NONE	NONE	NONE	NONE	1I+249+T	NONE	NONE	NONE	NONE	NONE	4D+406
	HESC	GAACATCTCGGATGGA	ATTACTTTGG	41	27	28	69	anc	NONE	NONE	NONE	NONE	NONE	NONE	1I+249+T	NONE	NONE	NONE	NONE	NONE	4D+406
	HESC	GAACATCTCGGATGGA	GTAGCTTTTA	15	27	28	69	anc	NONE	NONE	NONE	NONE	NONE	NONE	1I+249+T	NONE	NONE	NONE	NONE	NONE	4D+406
	HESC	GAACATCTCGGATGGA	GATATTACAA	10	27	28	69	anc	NONE	NONE	NONE	NONE	NONE	NONE	1I+249+T	NONE	NONE	NONE	NONE	NONE	4D+406
	HESC	GAACATCTCGGATGGA	AACTGTACCA	14	27	28	69	anc	NONE	NONE	NONE	NONE	NONE	NONE	1I+249+T	NONE	NONE	NONE	NONE	NONE	4D+406
	HESC	GAACATCTCGGATGGA	GGGCAAAACT	33	27	28	69	anc	NONE	NONE	NONE	NONE	NONE	NONE	1I+249+T	NONE	NONE	NONE	NONE	NONE	4D+406
	HESC	GAACATCTCGGATGGA	GTGTTGCGTG	55	27	28	69	anc	NONE	NONE	NONE	NONE	NONE	NONE	1I+249+T	NONE	NONE	NONE	NONE	NONE	4D+406
	HESC	GAACATCTCGGATGGA	CGATAGGCGA	45	27	28	69	anc	NONE	NONE	NONE	NONE	NONE	NONE	1I+249+T	NONE	NONE	NONE	NONE	NONE	4D+406
	HESC	GAACATCTCGGATGGA	AGGTCGAGCA	39	27	28	69	anc	NONE	NONE	NONE	NONE	NONE	NONE	1I+249+T	NONE	NONE	NONE	NONE	NONE	4D+406
	HESC	GAACATCTCGGATGGA	GTTATTGGCT	14	27	28	69	anc	NONE	NONE	NONE	NONE	NONE	NONE	1I+249+T	NONE	NONE	NONE	NONE	NONE	4D+406
	HESC	GAACATCTCGGATGGA	AATATGGGTG	33	27	28	69	anc	NONE	NONE	NONE	NONE	NONE	NONE	1I+249+T	NONE	NONE	NONE	NONE	NONE	4D+406
	HESC	GAACATCTCGGATGGA	TGTATGTGAC	45	27	28	69	anc	NONE	NONE	NONE	NONE	NONE	NONE	1I+249+T	NONE	NONE	NONE	NONE	NONE	4D+406
	HESC	GAACATCTCGGATGGA	CCCGGCTTGG	55	27	28	69	anc	NONE	NONE	NONE	NONE	NONE	NONE	1I+249+T	NONE	NONE	NONE	NONE	NONE	4D+406
	HESC	GAACATCTCGGATGGA	TTTTCTCGGT	18	27	28	69	anc	NONE	NONE	NONE	NONE	NONE	NONE	1I+249+T	NONE	NONE	NONE	NONE	NONE	4D+406
	HESC	GAACATCTCGGATGGA	CTAGGCATAT	25	27	28	69	anc	NONE	NONE	NONE	NONE	NONE	NONE	1I+249+T	NONE	NONE	NONE	NONE	NONE	4D+406
	HESC	GAACATCTCGGATGGA	TCAAGTTGAC	30	27	28	69	anc	NONE	NONE	NONE	NONE	NONE	NONE	1I+249+T	NONE	NONE	NONE	NONE	NONE	4D+406
	HESC	GAACATCTCGGATGGA	CTCACTCGCA	37	27	28	69	anc	NONE	NONE	NONE	NONE	NONE	NONE	1I+249+T	NONE	NONE	NONE	NONE	NONE	4D+406
	HESC	GAACATCTCGGATGGA	TAATACAACG	23	27	28	69	anc	NONE	NONE	NONE	NONE	NONE	NONE	1I+249+T	NONE	NONE	NONE	NONE	NONE	4D+406
	HESC	GAACATCTCGGATGGA	CGTTCTTTTT	32	27	28	69	anc	NONE	NONE	NONE	NONE	NONE	NONE	1I+249+T	NONE	NONE	NONE	NONE	NONE	4D+406
	HESC	GAACATCTCGGATGGA	AGTCACCAGC	28	27	28	69	anc	NONE	NONE	NONE	NONE	NONE	NONE	1I+249+T	NONE	NONE	NONE	NONE	NONE	4D+406
	HESC	GAACATCTCGGATGGA	TTCACACGTT	25	27	28	69	anc	NONE	NONE	NONE	NONE	NONE	NONE	1I+249+T	NONE	NONE	NONE	NONE	NONE	4D+406
	HESC	GAACATCTCGGATGGA	TTCACAACGT	2	1	29	74	con	1I+78+A	NONE	NONE	1I+173+G	1I+178+C	NONE	1I+249+T&1I+255+C	NONE	NONE	NONE	1I+351+T	NONE	4D+406
	HESC	GAACATCTCGGATGGA	AACATAATAT	7	27	28	69	anc	NONE	NONE	NONE	NONE	NONE	NONE	1I+249+T	NONE	NONE	NONE	NONE	NONE	4D+406
	HESC	GAACATCTCGGATGGA	GGTGTTGCGT	1	27	28	69	anc	NONE	NONE	NONE	NONE	NONE	NONE	1I+249+T	NONE	NONE	NONE	NONE	NONE	4D+406
	HESC	GAACATCTCGGATGGA	TTCATAAGAT	19	27	28	69	anc	NONE	NONE	NONE	NONE	NONE	NONE	1I+249+T	NONE	NONE	NONE	NONE	NONE	4D+406
	HESC	GAACATCTCGGATGGA	GAGTCTTCGG	2	1	1	0	anc	NONE	NONE	NONE	NONE	NONE	NONE	NONE	NONE	NONE	NONE	NONE	NONE	NONE
	HESC	GAACATCTCGGATGGA	CAGTTAGGTC	14	27	28	69	anc	NONE	NONE	NONE	NONE	NONE	NONE	1I+249+T	NONE	NONE	NONE	NONE	NONE	4D+406
	HESC	GAACATCTCGGATGGA	ACCTAACGGT	35	27	28	69	anc	NONE	NONE	NONE	NONE	NONE	NONE	1I+249+T	NONE	NONE	NONE	NONE	NONE	4D+406
	HESC	GAACATCTCGGATGGA	CAGCCCCTGA	1	27	28	69	anc	NONE	NONE	NONE	NONE	NONE	NONE	1I+249+T	NONE	NONE	NONE	NONE	NONE	4D+406
	HESC	TCGAGGCGTCCTGCTT	AATTTATTGG	19	25	26	52	anc	NONE	NONE	NONE	NONE	NONE	NONE	1I+249+T	NONE	NONE	NONE	NONE	NONE	4D+406
	HESC	TCGAGGCGTCCTGCTT	TCTCACTTAG	27	25	26	52	anc	NONE	NONE	NONE	NONE	NONE	NONE	1I+249+T	NONE	NONE	NONE	NONE	NONE	4D+406
	HESC	TCGAGGCGTCCTGCTT	CCGGTCTCTA	24	25	26	52	anc	NONE	NONE	NONE	NONE	NONE	NONE	1I+249+T	NONE	NONE	NONE	NONE	NONE	4D+406
	HESC	TCGAGGCGTCCTGCTT	CAGAATCCAA	13	25	26	52	anc	NONE	NONE	NONE	NONE	NONE	NONE	1I+249+T	NONE	NONE	NONE	NONE	NONE	4D+406
	HESC	TCGAGGCGTCCTGCTT	TCTCAATTGC	89	25	26	52	anc	NONE	NONE	NONE	NONE	NONE	NONE	1I+249+T	NONE	NONE	NONE	NONE	NONE	4D+406
	HESC	TCGAGGCGTCCTGCTT	CTCCAGTCCC	27	25	26	52	anc	NONE	NONE	NONE	NONE	NONE	NONE	1I+249+T	NONE	NONE	NONE	NONE	NONE	4D+406
	HESC	TCGAGGCGTCCTGCTT	AGTTGCCTAC	22	25	26	52	anc	NONE	NONE	NONE	NONE	NONE	NONE	1I+249+T	NONE	NONE	NONE	NONE	NONE	4D+406
	HESC	TCGAGGCGTCCTGCTT	CCCATGGAAA	1	25	26	52	anc	NONE	NONE	NONE	NONE	NONE	NONE	1I+249+T	NONE	NONE	NONE	NONE	NONE	4D+406
	HESC	TCGAGGCGTCCTGCTT	AACTTTTCCA	33	25	26	52	anc	NONE	NONE	NONE	NONE	NONE	NONE	1I+249+T	NONE	NONE	NONE	NONE	NONE	4D+406
	HESC	TCGAGGCGTCCTGCTT	CTATTATTGT	68	25	26	52	anc	NONE	NONE	NONE	NONE	NONE	NONE	1I+249+T	NONE	NONE	NONE	NONE	NONE	4D+406
	HESC	TCGAGGCGTCCTGCTT	GGCTTTGGGA	54	25	26	52	anc	NONE	NONE	NONE	NONE	NONE	NONE	1I+249+T	NONE	NONE	NONE	NONE	NONE	4D+406
	HESC	TCGAGGCGTCCTGCTT	TTAATTTTGG	17	25	26	52	anc	NONE	NONE	NONE	NONE	NONE	NONE	1I+249+T	NONE	NONE	NONE	NONE	NONE	4D+406
	HESC	TCGAGGCGTCCTGCTT	TACATCCCAC	15	25	26	52	anc	NONE	NONE	NONE	NONE	NONE	NONE	1I+249+T	NONE	NONE	NONE	NONE	NONE	4D+406
	HESC	TCGAGGCGTCCTGCTT	ACTAGCATAA	1	25	26	52	anc	NONE	NONE	NONE	NONE	NONE	NONE	1I+249+T	NONE	NONE	NONE	NONE	NONE	4D+406
	HESC	TCGAGGCGTCCTGCTT	TTAATTTTTT	2	25	26	52	anc	NONE	NONE	NONE	NONE	NONE	NONE	1I+249+T	NONE	NONE	NONE	NONE	NONE	4D+406
	HESC	TCGAGGCGTCCTGCTT	CGACGCTGTG	29	25	26	52	anc	NONE	NONE	NONE	NONE	NONE	NONE	1I+249+T	NONE	NONE	NONE	NONE	NONE	4D+406
	HESC	TCGAGGCGTCCTGCTT	GGATGCCCTC	2	25	26	52	anc	NONE	NONE	NONE	NONE	NONE	NONE	1I+249+T	NONE	NONE	NONE	NONE	NONE	4D+406
	HESC	TCGAGGCGTCCTGCTT	ACTTCGCTTT	2	25	26	52	anc	NONE	NONE	NONE	NONE	NONE	NONE	1I+249+T	NONE	NONE	NONE	NONE	NONE	4D+406
	HESC	TCGAGGCGTCCTGCTT	TTGTATGTAT	1	1	1	0	anc	NONE	NONE	NONE	NONE	NONE	NONE	NONE	NONE	NONE	NONE	NONE	NONE	NONE
	HESC	TCGAGGCGTCCTGCTT	TTTTTCCGGT	2	25	26	52	anc	NONE	NONE	NONE	NONE	NONE	NONE	1I+249+T	NONE	NONE	NONE	NONE	NONE	4D+406
	HESC	TCGAGGCGTCCTGCTT	TCTCATTGCT	1	1	27	53	con	NONE	NONE	NONE	NONE	NONE	NONE	1I+249+T	NONE	NONE	NONE	1I+351+G	NONE	4D+406
	HESC	TCGAGGCGTCCTGCTT	CAATAATCGC	1	25	26	52	anc	NONE	NONE	NONE	NONE	NONE	NONE	1I+249+T	NONE	NONE	NONE	NONE	NONE	4D+406
	HESC	TCGAGGCGTCCTGCTT	CCACTTTTGC	2	25	26	52	anc	NONE	NONE	NONE	NONE	NONE	NONE	1I+249+T	NONE	NONE	NONE	NONE	NONE	4D+406
	HESC	TCGAGGCGTCCTGCTT	GCCACAGCAC	1	25	26	52	anc	NONE	NONE	NONE	NONE	NONE	NONE	1I+249+T	NONE	NONE	NONE	NONE	NONE	4D+406
	HESC	TCGAGGCGTCCTGCTT	GGCCCAGGTA	1	25	26	52	anc	NONE	NONE	NONE	NONE	NONE	NONE	1I+249+T	NONE	NONE	NONE	NONE	NONE	4D+406
	HESC	TCGAGGCGTCCTGCTT	AGGTCTACTA	2	25	26	52	anc	NONE	NONE	NONE	NONE	NONE	NONE	1I+249+T	NONE	NONE	NONE	NONE	NONE	4D+406
	HESC	TCGAGGCGTCCTGCTT	TTTTCCGGTT	1	25	26	52	anc	NONE	NONE	NONE	NONE	NONE	NONE	1I+249+T	NONE	NONE	NONE	NONE	NONE	4D+406
	HESC	CGTCACTAGCTGGAAC	GGAATTCTCC	25	31	31	72	anc	NONE	NONE	NONE	NONE	NONE	NONE	1I+249+T	NONE	NONE	NONE	NONE	NONE	4D+406
	HESC	CGTCACTAGCTGGAAC	TAGCCGCCCC	28	31	31	72	anc	NONE	NONE	NONE	NONE	NONE	NONE	1I+249+T	NONE	NONE	NONE	NONE	NONE	4D+406
[truncated: 35,269 more rows]

## Sheet: Table S5
	Table S5. List of the representative lineage barcode of each cell by their editing events
[truncated: 9,655 more rows]

[truncated: 3 more sheets: Table S6, Table S7, Table S8]
